# Supplementary material for: Gastroesophageal circulating tumor cell crosstalk with peripheral immune system guides CTC survival and proliferation
Source: Cell Death Dis. 2025 Mar 29;16(1):223. doi: 10.1038/s41419-025-07530-2 (PMC11954855; doi:10.1038/s41419-025-07530-2)
Supplement: Supplementary file 1 — Normalized_Counts [file 41419_2025_7530_MOESM1_ESM.xlsx]

## Sheet: Normalized_RNAseq
gene_id	gene_name	gene_type	CACTC1	CACTC2	CACTC3	LLCTC1	LLCTC2	LLCTC3	NM9CTC1	NM9CTC2	NM9CTC3	RGCTC1	RGCTC2	RGCTC3
ENSG00000000003.15	TSPAN6	protein_coding	1673.37	1571.83	1628.3	190.038	140.031	98.5029	1765.42	1733.1	1783.42	666.806	745.197	660.764
ENSG00000000005.6	TNMD	protein_coding	3.9189	5.00186	5.65773	0	0	1.6148	0	0	0	0.708614	0.684295	0
ENSG00000000419.13	DPM1	protein_coding	1145.63	1241.71	1215.28	508.01	454.78	442.456	1746.13	1820.52	1865.19	591.693	656.923	622.643
ENSG00000000457.14	SCYL3	protein_coding	642.7	695.259	551.063	428.517	461.203	476.367	342.182	320.776	365.632	444.301	493.377	476.847
ENSG00000000460.17	C1orf112	protein_coding	581.304	697.76	587.273	242.205	231.244	261.598	915.84	871.113	915.623	776.641	871.108	885.478
ENSG00000000938.13	FGR	protein_coding	785.087	635.236	700.427	2.48416	12.8469	3.2296	0	0	0	0.708614	2.05289	0
ENSG00000000971.16	CFH	protein_coding	0	17.5065	2.26309	2.48416	3.85407	6.45921	0.838681	3.80067	0	118.339	97.8542	117.038
ENSG00000001036.14	FUCA2	protein_coding	2829.45	2682.25	2620.66	1059.49	1156.22	1133.59	2836.42	2861.14	2710.62	2253.39	2294.44	2310
ENSG00000001084.13	GCLC	protein_coding	3850.97	3900.2	3501	2341.32	2702.99	2540.08	2401.14	2399.74	2453.75	4140.43	4259.05	4067.58
ENSG00000001167.14	NFYA	protein_coding	1933.32	1991.99	1979.07	1619.67	1644.4	1471.08	1185.89	1253.46	1268.91	2016.01	2042.62	1931.47
ENSG00000001460.18	STPG1	protein_coding	676.664	625.233	574.826	893.054	734.842	737.965	254.959	239.442	270.753	506.659	517.327	601.911
ENSG00000001461.17	NIPAL3	protein_coding	1865.4	1985.74	1836.5	1315.36	1259	1157.81	1289.89	1198.73	1278.17	1049.46	1055.18	1060.03
ENSG00000001497.18	LAS1L	protein_coding	1409.5	1265.47	1407.64	762.636	665.469	710.513	1248.8	1289.95	1166.32	1741.07	1787.38	1722.8
ENSG00000001561.7	ENPP4	protein_coding	775.943	834.06	664.218	1602.28	1767.73	1580.89	1001.39	1014.02	1047.53	1243.62	1259.79	1296.78
ENSG00000001617.12	SEMA3F	protein_coding	897.429	850.316	925.605	217.364	244.091	205.08	1349.44	1310.47	1245	77.239	73.9039	70.2229
ENSG00000001626.16	CFTR	protein_coding	514.682	576.464	558.984	536.578	385.407	374.634	10.0642	24.3243	10.0279	0.708614	2.73718	4.68153
ENSG00000001629.10	ANKIB1	protein_coding	2649.18	2704.76	2613.87	3080.35	3188.6	2995.46	3150.09	3086.9	3104.02	2596.36	2758.39	2753.41
ENSG00000001630.17	CYP51A1	protein_coding	31.3512	45.0167	36.2095	18.6312	33.4019	24.222	119.093	99.5775	104.136	386.195	436.58	309.65
ENSG00000001631.16	KRIT1	protein_coding	239.053	183.818	243.282	295.615	259.507	311.657	291.022	270.607	273.067	196.286	198.446	201.975
ENSG00000002016.18	RAD52	protein_coding	309.593	326.371	382.463	428.517	357.144	361.716	532.562	485.725	549.991	492.487	485.85	475.51
ENSG00000002079.14	MYH16	transcribed_unitary_pseudogene	3.9189	7.50279	14.7101	28.5678	10.2775	19.3776	0	0.760133	0	0	0	0
ENSG00000002330.14	BAD	protein_coding	257.341	175.065	233.099	238.479	214.543	158.251	303.603	341.3	370.26	682.396	679.505	581.847
ENSG00000002549.12	LAP3	protein_coding	704.096	710.264	755.873	452.117	450.926	415.004	1462.66	1460.98	1454.04	1353.45	1350.8	1284.75
ENSG00000002586.20	CD99	protein_coding	19.5945	7.50279	9.05237	11.1787	12.8469	14.5332	0.838681	0.760133	0.771376	0	0	0
ENSG00000002586.20_PAR_Y	CD99	protein_coding	6.5315	8.75326	6.78928	3.72624	2.56938	4.84441	1.67736	0.760133	0	1.41723	0	0.66879
ENSG00000002587.10	HS3ST1	protein_coding	316.125	282.605	265.913	426.033	300.617	295.509	6.70945	4.5608	6.17101	4.9603	6.84295	4.68153
ENSG00000002726.21	AOC1	protein_coding	1716.48	1671.87	1378.22	1601.04	1756.17	1546.98	248.25	251.604	258.411	0	0	0
ENSG00000002745.13	WNT16	protein_coding	0	3.7514	0	1.24208	0	0	14.2576	15.9628	13.8848	0	2.05289	0
ENSG00000002746.15	HECW1	protein_coding	7.8378	2.50093	3.39464	12.4208	14.1316	9.68881	143.414	160.388	148.876	2.12584	4.79007	2.00637
ENSG00000002822.15	MAD1L1	protein_coding	54.8646	61.2728	66.7612	77.0089	53.957	53.2885	96.4483	70.6924	107.221	46.7686	63.6395	62.8663
ENSG00000002834.18	LASP1	protein_coding	13319	12882.3	12271.6	11243.3	10975.1	10207.2	6897.31	6473.3	6751.85	9200.65	8762.4	9054.75
ENSG00000002919.15	SNX11	protein_coding	286.08	256.345	241.019	162.712	227.39	180.858	653.333	654.475	636.385	490.361	500.22	454.777
ENSG00000002933.9	TMEM176A	protein_coding	368.377	282.605	271.571	9.93663	10.2775	6.45921	9.22549	8.36147	6.17101	25.5101	23.266	19.3949
ENSG00000003056.8	M6PR	protein_coding	1903.28	1654.37	1810.47	2463.04	2330.43	2196.13	3382.4	3218.4	3261.38	2848.63	2932.89	2879.14
ENSG00000003096.14	KLHL13	protein_coding	121.486	148.805	131.259	0	1.28469	1.6148	171.091	152.787	186.673	177.154	200.498	213.344
ENSG00000003137.8	CYP26B1	protein_coding	6.5315	1.25047	1.13155	11.1787	1.28469	6.45921	38.5793	50.9289	41.6543	23.3843	23.266	34.7771
ENSG00000003147.19	ICA1	protein_coding	1382.07	1461.79	1357.86	2261.82	1963.01	2205.82	683.525	740.37	758.263	209.041	192.287	223.376
ENSG00000003249.15	DBNDD1	protein_coding	598.286	568.962	544.274	555.209	697.586	545.803	1514.66	1491.38	1458.67	529.335	521.433	526.338
ENSG00000003393.15	ALS2	protein_coding	1293.24	1274.22	1313.73	2518.94	2509	2428.66	1074.35	1020.1	1085.33	1497.3	1536.93	1465.32
ENSG00000003400.15	CASP10	protein_coding	1028.06	882.828	966.341	883.118	1007.2	1051.24	86.3841	78.2937	84.8514	487.527	531.013	516.306
ENSG00000003402.20	CFLAR	protein_coding	2965.3	3193.69	3243.01	5242.81	5486.91	5561.38	451.21	470.523	475.168	6058.65	6150.45	6090
ENSG00000003436.16	TFPI	protein_coding	13.063	7.50279	6.78928	28.5678	46.2488	53.2885	69.6105	66.8917	67.1097	7023.79	7165.94	7338.63
ENSG00000003509.16	NDUFAF7	protein_coding	527.745	565.21	514.854	435.97	387.976	440.841	377.406	354.222	398.03	327.38	301.774	314.331
ENSG00000003756.17	RBM5	protein_coding	2356.57	2575.96	2652.34	1881.75	1783.15	1802.12	1980.13	2062.24	2030.26	2157.02	2171.95	2179.59
ENSG00000003987.14	MTMR7	protein_coding	2.6126	12.5047	6.78928	0	3.85407	4.84441	6.70945	3.80067	3.0855	0	0	0
ENSG00000003989.18	SLC7A2	protein_coding	2.6126	7.50279	0	2.48416	6.42345	0	14453	14485.9	15057.3	2.83446	10.2644	5.35032
ENSG00000004059.11	ARF5	protein_coding	986.257	790.294	986.708	1027.2	1098.41	989.874	1835.87	1648.73	1633.77	1179.13	1144.83	1328.22
ENSG00000004139.14	SARM1	protein_coding	881.753	971.611	901.842	229.785	253.084	197.006	393.341	424.915	398.801	276.36	249.083	230.733
ENSG00000004142.12	POLDIP2	protein_coding	1546.66	1355.5	1407.64	907.959	944.247	851.001	6311.07	6145.68	6049.13	2630.38	2530.52	2584.87
ENSG00000004399.13	PLXND1	protein_coding	368.377	298.861	346.253	598.682	840.187	762.187	2240.12	2120.01	2155.22	3531.03	3519.33	3588.06
ENSG00000004455.17	AK2	protein_coding	5755.56	5313.23	5190.4	3901.37	3961.98	3954.65	5710.58	5745.85	5794.58	9170.18	8919.79	9300.19
ENSG00000004468.13	CD38	protein_coding	0	0	0	0	1.28469	8.07401	20.967	15.2027	13.8848	0.708614	3.42148	0.66879
ENSG00000004478.8	FKBP4	protein_coding	2300.4	2227.08	2207.65	3084.08	2887.98	2565.92	6417.59	6474.06	6049.13	5651.2	5485.99	5400.48
ENSG00000004487.17	KDM1A	protein_coding	3894.08	4219.07	4087.15	2217.11	1894.92	2012.04	6355.52	6299.98	6090.78	6157.15	6058.07	6054.55
ENSG00000004534.15	RBM6	protein_coding	2127.96	2447.16	2626.32	3452.98	3346.62	3169.86	1274.8	1297.55	1261.97	1487.38	1432.23	1451.27
ENSG00000004660.15	CAMKK1	protein_coding	471.575	520.194	527.301	165.196	183.711	169.554	597.141	603.546	624.815	166.524	125.226	143.121
ENSG00000004700.16	RECQL	protein_coding	633.556	687.756	650.639	1319.09	1169.07	1099.68	1819.1	1892.73	1901.44	2069.86	2189.06	2060.54
ENSG00000004766.17	VPS50	protein_coding	1498.33	1505.56	1340.88	880.634	982.787	896.215	943.516	960.048	973.476	427.294	405.787	434.045
ENSG00000004776.13	HSPB6	protein_coding	685.808	520.194	501.275	7.45247	1.28469	6.45921	0	2.2804	2.31413	2.12584	1.36859	2.00637
ENSG00000004777.18	ARHGAP33	protein_coding	135.855	95.0354	113.155	137.871	113.053	158.251	292.7	276.689	263.811	483.984	498.851	456.784
ENSG00000004779.10	NDUFAB1	protein_coding	778.555	511.44	566.905	222.332	233.813	240.605	1153.19	1210.13	1112.32	1120.32	1128.4	986.465
ENSG00000004799.8	PDK4	protein_coding	60.0898	53.77	78.0767	197.49	131.038	116.266	9.22549	11.402	14.6561	1325.82	1428.12	1380.38
ENSG00000004809.14	SLC22A16	protein_coding	5.2252	0	1.13155	0	0	1.6148	0.838681	0	0	4.25169	4.79007	6.01911
ENSG00000004838.14	ZMYND10	protein_coding	6.5315	12.5047	5.65773	16.147	12.8469	8.07401	428.566	418.833	429.656	30.4704	32.8462	33.4395
ENSG00000004846.16	ABCB5	protein_coding	5.2252	1.25047	0	3.72624	2.56938	3.2296	0.838681	0.760133	0.771376	1.41723	0	0
ENSG00000004848.8	ARX	protein_coding	36.5764	33.7626	63.3666	2.48416	8.99283	19.3776	12.5802	4.5608	17.7416	0	0	0
ENSG00000004864.14	SLC25A13	protein_coding	2728.86	2777.28	2611.61	1261.95	1359.2	1369.35	4317.53	4174.65	4396.07	1298.18	1356.27	1320.86
ENSG00000004866.22	ST7	protein_coding	692.339	636.487	573.694	382.56	416.239	405.315	471.339	479.644	435.827	188.491	182.707	203.981
ENSG00000004897.12	CDC27	protein_coding	3226.56	3233.7	3116.28	1911.56	1978.42	1903.85	5073.18	5026	5190.59	3973.91	4038.71	3947.2
ENSG00000004939.15	SLC4A1	protein_coding	2.6126	3.7514	2.26309	0	1.28469	8.07401	0.838681	2.2804	0	0.708614	0.684295	0
ENSG00000004948.16	CALCR	protein_coding	32.6575	52.5195	30.5518	0	0	1.6148	12.5802	13.6824	10.7993	0	0	0
ENSG00000004961.15	HCCS	protein_coding	570.853	585.218	502.407	660.786	633.352	497.359	983.773	922.802	953.421	615.077	661.029	708.249
ENSG00000004975.12	DVL2	protein_coding	1780.49	1499.31	1478.93	602.408	648.768	574.87	1248.8	1205.57	1215.69	1447.7	1414.44	1385.73
ENSG00000005001.10	PRSS22	protein_coding	1105.13	1127.92	1107.78	734.068	973.795	833.238	530.885	502.448	444.313	15.5895	19.8446	16.051
ENSG00000005007.13	UPF1	protein_coding	1858.87	1850.69	1946.26	2562.41	2249.49	1907.08	3096.41	3010.13	2919.66	3920.05	3756.78	3737.87
ENSG00000005020.13	SKAP2	protein_coding	871.302	810.301	781.899	2566.13	2526.98	2360.84	1584.27	1527.11	1592.89	1068.59	1072.97	1088.12
ENSG00000005022.6	SLC25A5	protein_coding	12660.7	11653.1	11086.9	4303.8	4491.27	4271.15	8152.82	7975.32	7905.06	10167.2	10480.7	10001.8
ENSG00000005059.16	MCUB	protein_coding	161.981	122.546	150.496	106.819	122.045	101.733	613.915	636.992	652.584	351.473	355.149	327.038
ENSG00000005073.6	HOXA11	protein_coding	104.504	80.0298	84.866	1.24208	0	1.6148	11.7415	19.7635	15.4275	9.9206	13.0016	14.7134
ENSG00000005075.15	POLR2J	protein_coding	704.096	725.27	620.087	321.698	349.436	343.953	566.948	588.343	476.71	153.769	114.277	105.669
ENSG00000005100.13	DHX33	protein_coding	1763.51	1669.37	1784.45	464.537	498.459	458.604	3181.96	3026.85	3016.08	1811.22	1921.5	1839.17
ENSG00000005102.14	MEOX1	protein_coding	5.2252	0	0	0	2.56938	0	51.9982	43.3276	53.9963	0	1.36859	0
ENSG00000005108.16	THSD7A	protein_coding	7.8378	2.50093	4.52619	2.48416	17.9857	11.3036	60.385	70.6924	90.251	4.9603	5.47436	2.67516
ENSG00000005156.12	LIG3	protein_coding	1661.61	1685.63	1719.95	1561.29	1549.34	1597.04	5959.67	5756.49	5980.48	2023.8	2033.73	2159.52
ENSG00000005175.10	RPAP3	protein_coding	1308.91	1339.25	1283.17	1736.43	1808.84	1513.07	1533.11	1575.76	1639.17	1032.45	1193.41	1068.73
ENSG00000005187.12	ACSM3	protein_coding	128.017	112.542	105.234	49.6831	38.5407	38.7552	275.087	275.168	273.067	1709.89	1832.54	1815.76
ENSG00000005189.20	REXO5	protein_coding	82.2969	67.5251	90.5237	125.45	97.6364	117.881	182.832	129.983	165.846	344.387	316.144	294.268
ENSG00000005194.15	CIAPIN1	protein_coding	873.915	931.597	979.919	544.03	421.378	461.833	1331.83	1283.87	1255.8	1319.44	1382.96	1314.84
ENSG00000005206.17	SPPL2B	protein_coding	1274.95	1170.44	1250.36	1687.98	1233.3	1188.49	670.945	565.539	610.93	1132.37	1072.29	989.14
ENSG00000005238.20	FAM214B	protein_coding	378.827	445.166	422.067	935.285	864.596	839.697	167.736	140.625	124.192	550.593	521.433	502.261
ENSG00000005243.10	COPZ2	protein_coding	14.3693	8.75326	3.39464	0	6.42345	8.07401	6.70945	4.5608	6.94238	35.4307	30.109	20.7325
ENSG00000005249.13	PRKAR2B	protein_coding	0	6.25233	1.13155	2.48416	2.56938	1.6148	176.123	162.669	188.216	13.4637	13.6859	12.0382
ENSG00000005302.19	MSL3	protein_coding	471.575	427.659	491.091	628.492	605.089	589.403	805.134	790.539	764.434	581.772	593.284	592.548
ENSG00000005339.15	CREBBP	protein_coding	7328.35	6913.82	6947.69	6416.58	5976.38	5797.14	4060.89	4281.07	4224.83	3725.89	3756.1	4060.89
ENSG00000005379.17	TSPOAP1	protein_coding	540.808	586.468	727.584	306.793	140.031	155.021	84.7068	66.1316	77.1376	93.5371	67.0609	76.242
ENSG00000005381.8	MPO	protein_coding	27.4323	30.0112	37.341	12.4208	3.85407	9.68881	0.838681	0	1.54275	0	0.684295	0.66879
ENSG00000005421.9	PON1	protein_coding	5.2252	1.25047	2.26309	2.48416	7.70814	11.3036	5.03209	0.760133	1.54275	6.37753	8.21154	4.01274
ENSG00000005436.14	GCFC2	protein_coding	559.097	573.964	555.589	833.435	810.639	841.312	474.693	469.762	463.597	1226.61	1209.83	1263.34
ENSG00000005448.17	WDR54	protein_coding	117.567	93.7849	107.497	322.94	295.479	256.754	278.442	250.084	219.842	274.942	314.776	237.42
ENSG00000005469.12	CROT	protein_coding	160.675	125.047	185.574	373.866	416.239	355.256	134.189	142.905	133.448	209.041	205.289	187.93
ENSG00000005471.19	ABCB4	protein_coding	2.6126	2.50093	2.26309	7.45247	3.85407	11.3036	10.9029	20.5236	19.2844	0.708614	0.684295	0
ENSG00000005483.21	KMT2E	protein_coding	9470.68	9237.19	9103.29	10772.5	10440.7	10454.2	1164.93	1273.98	1267.37	2077.66	2043.31	2146.15
ENSG00000005486.17	RHBDD2	protein_coding	1429.09	1463.04	1286.57	1669.35	1591.73	1437.17	1261.38	1301.35	1279.71	636.336	570.018	545.064
ENSG00000005513.10	SOX8	protein_coding	2.6126	7.50279	0	78.2509	95.067	77.5105	145.092	105.659	112.621	66.6098	57.4808	58.8535
ENSG00000005700.15	IBTK	protein_coding	3009.72	3138.67	2843.58	2772.32	2923.95	2800.07	3710.32	3755.06	3807.51	5607.97	5678.28	5768.31
ENSG00000005801.18	ZNF195	protein_coding	1662.92	1900.71	1985.86	2158.73	2149.29	2070.18	820.23	918.241	902.51	1417.23	1502.03	1553.6
ENSG00000005810.18	MYCBP2	protein_coding	7022.67	7066.38	7485.18	3038.12	3057.56	3064.89	9123.17	9162.65	9009.67	2639.59	2756.34	2766.78
ENSG00000005812.11	FBXL3	protein_coding	3199.13	3588.84	3314.3	598.682	626.928	637.847	2221.67	2344.25	2422.89	754.674	788.992	809.236
ENSG00000005844.19	ITGAL	protein_coding	3.9189	2.50093	6.78928	3.72624	7.70814	11.3036	8.38681	1.52027	1.54275	2.12584	0.684295	2.67516
ENSG00000005882.12	PDK2	protein_coding	610.042	560.208	505.801	606.134	501.029	471.522	579.529	546.536	577.761	515.871	533.75	547.07
ENSG00000005884.18	ITGA3	protein_coding	4932.59	4394.13	4327.03	11425.9	13751.3	12322.6	1140.61	1167.56	1088.41	676.018	640.5	679.491
ENSG00000005889.16	ZFX	protein_coding	1448.69	1384.26	1322.78	2074.27	2042.66	1924.84	2102.57	1957.34	2161.4	2395.83	2454.57	2521.34
ENSG00000005893.16	LAMP2	protein_coding	5367.59	4966.85	4621.24	5661.39	6324.53	5643.73	8227.46	8257.33	8532.19	2827.37	2781.66	2838.34
ENSG00000005961.19	ITGA2B	protein_coding	7.8378	2.50093	0	16.147	5.13876	12.9184	283.474	267.567	273.838	45.3513	35.5834	36.7834
ENSG00000005981.13	ASB4	protein_coding	3.9189	11.2542	9.05237	3.72624	5.13876	0	2.51604	7.60133	10.0279	75.1131	80.7468	79.586
ENSG00000006007.12	GDE1	protein_coding	2655.71	2625.98	2482.61	2186.06	1912.9	1695.54	2631.78	2551.77	2585.65	2392.28	2433.35	2433.73
ENSG00000006015.18	REX1BD	protein_coding	376.215	377.64	379.068	357.719	353.29	314.886	279.281	244.763	234.498	428.712	410.577	381.879
ENSG00000006016.11	CRLF1	protein_coding	7.8378	11.2542	3.39464	4.96831	6.42345	14.5332	10.0642	14.4425	16.1989	31.8876	35.5834	46.1465
ENSG00000006025.12	OSBPL7	protein_coding	974.5	1049.14	1087.42	571.356	601.235	607.166	502.37	373.986	450.484	197.703	200.498	195.287
ENSG00000006042.12	TMEM98	protein_coding	815.132	636.487	683.454	9.93663	2.56938	4.84441	735.523	758.613	696.552	17.7154	16.4231	15.3822
ENSG00000006047.13	YBX2	protein_coding	1176.98	1262.97	1125.89	1596.07	1729.19	1750.45	603.012	580.742	550.762	1967.11	1861.28	1938.15
ENSG00000006059.4	KRT33A	protein_coding	0	0	3.39464	17.3891	6.42345	12.9184	0	0	0	0	0	0.66879
ENSG00000006062.17	MAP3K14	protein_coding	252.116	282.605	246.677	413.612	403.392	376.249	811.005	824.745	799.917	816.324	748.619	835.319
ENSG00000006071.15	ABCC8	protein_coding	6.5315	13.7551	11.3155	7.45247	17.9857	20.9924	4.19341	5.32093	3.85688	21.967	20.5289	35.4459
ENSG00000006116.4	CACNG3	protein_coding	3.9189	2.50093	0	8.69455	7.70814	0	0	0	0	0	0	0
ENSG00000006118.15	TMEM132A	protein_coding	137.162	122.546	127.865	37.2624	39.8254	32.296	1954.13	1815.2	1807.33	1219.53	1238.57	1223.22
ENSG00000006125.18	AP2B1	protein_coding	9259.06	8729.5	8663.12	6606.62	6618.72	6213.76	11624.1	11944	11788.9	15684.5	15789.4	15974.7
ENSG00000006128.12	TAC1	protein_coding	1.3063	0	0	3.72624	3.85407	1.6148	19.2897	22.0439	13.8848	0	0	0
ENSG00000006194.10	ZNF263	protein_coding	1062.02	1066.65	1035.36	698.048	686.024	700.824	961.967	1010.22	886.311	1342.82	1284.42	1267.36
ENSG00000006210.7	CX3CL1	protein_coding	6.5315	0	1.13155	341.572	396.969	358.486	2.51604	4.5608	4.62826	639.17	626.13	602.58
ENSG00000006282.21	SPATA20	protein_coding	1088.15	1035.39	936.92	1094.27	1160.07	933.356	363.988	371.705	343.262	1533.44	1528.72	1514.14
ENSG00000006283.18	CACNA1G	protein_coding	5.2252	6.25233	2.26309	11.1787	11.5622	45.2145	20.967	7.60133	14.6561	688.773	693.191	730.987
ENSG00000006327.14	TNFRSF12A	protein_coding	1316.75	1460.54	1319.38	1099.24	1267.99	1157.81	450.372	449.999	431.199	1699.26	1726.48	1613.79
ENSG00000006377.11	DLX6	protein_coding	9.1441	2.50093	2.26309	12.4208	5.13876	4.84441	16.7736	6.8412	14.6561	0	0	0
ENSG00000006432.15	MAP3K9	protein_coding	1345.49	1449.29	1297.88	2381.06	2424.21	2488.41	1580.08	1421.45	1422.42	1505.81	1439.07	1633.85
ENSG00000006451.8	RALA	protein_coding	3516.56	3440.03	3429.72	1880.51	2040.09	1689.08	6921.63	6975.74	7114.4	2616.91	2725.55	2669.81
ENSG00000006453.14	BAIAP2L1	protein_coding	4945.65	4630.47	4505.82	5383.17	6310.39	6535.1	1312.54	1192.65	1173.26	384.778	396.891	422.006
ENSG00000006459.11	KDM7A	protein_coding	4397.01	4379.13	4709.5	4483.9	4448.88	4476.23	856.293	849.829	865.484	1263.46	1268.68	1300.13
ENSG00000006468.14	ETV1	protein_coding	13.063	6.25233	3.39464	135.387	174.718	134.029	110.706	92.7363	94.1079	3080.35	3051.96	3197.48
ENSG00000006530.18	AGK	protein_coding	974.5	954.105	917.684	409.886	409.816	405.315	1207.7	1175.93	1272	950.252	958.698	1037.29
ENSG00000006534.16	ALDH3B1	protein_coding	775.943	806.55	864.501	198.733	160.586	200.235	49.4822	41.8073	34.7119	424.46	382.521	361.147
ENSG00000006555.11	TTC22	protein_coding	950.987	1041.64	978.788	192.522	256.938	253.524	190.381	206.756	211.357	160.147	165.599	158.503
ENSG00000006576.16	PHTF2	protein_coding	714.546	801.548	704.953	1018.5	1104.83	1036.7	1923.93	2042.48	1996.32	1214.57	1238.57	1301.47
ENSG00000006606.9	CCL26	protein_coding	15.6756	11.2542	9.05237	0	0	1.6148	0	0	0.771376	0	0	0.66879
ENSG00000006607.14	FARP2	protein_coding	2668.77	2718.51	2873	3860.38	3979.97	3967.57	3244.86	3125.67	3272.18	2781.31	2759.08	2760.76
ENSG00000006611.17	USH1C	protein_coding	5007.05	5205.69	5329.58	1860.63	1902.62	1848.95	98.1257	75.2532	84.08	792.231	837.577	761.752
ENSG00000006625.18	GGCT	protein_coding	385.359	537.7	499.012	254.626	199.127	277.746	493.144	471.283	441.998	216.127	227.186	208.662
ENSG00000006634.8	DBF4	protein_coding	1315.44	1345.5	1330.7	768.847	702.725	784.794	1767.94	1768.83	1838.19	1053	1068.18	1064.71
ENSG00000006638.13	TBXA2R	protein_coding	5.2252	3.7514	4.52619	19.8733	11.5622	11.3036	14.2576	4.5608	6.94238	55.9805	51.3221	46.1465
ENSG00000006652.15	IFRD1	protein_coding	412.791	452.668	427.725	355.234	389.261	456.989	582.883	570.1	597.045	267.856	254.558	242.771
ENSG00000006659.13	LGALS14	protein_coding	0	0	0	0	0	0	0.838681	0.760133	0.771376	0	0	0
ENSG00000006695.12	COX10	protein_coding	1683.82	1571.83	1429.14	362.687	319.888	408.545	960.29	1055.07	971.162	483.984	523.486	492.898
ENSG00000006704.11	GTF2IRD1	protein_coding	3332.37	3166.18	3275.83	893.054	1030.32	923.667	700.299	629.39	668.783	571.143	507.747	545.064
ENSG00000006712.15	PAF1	protein_coding	1298.46	1110.41	1163.23	948.948	850.464	718.587	1030.74	1020.1	978.105	969.385	935.432	892.835
ENSG00000006715.16	VPS41	protein_coding	2508.1	2914.83	2789.26	2877.9	3097.39	2801.68	5126.86	4917.3	5119.62	1775.08	1833.23	1760.26
ENSG00000006740.17	ARHGAP44	protein_coding	27.4323	18.757	10.1839	48.4411	26.9785	62.9773	632.366	652.194	654.127	82.9079	99.2228	87.6115
ENSG00000006744.19	ELAC2	protein_coding	2470.21	2354.63	2406.8	742.763	660.33	595.862	5366.72	5384.02	5158.19	1888.46	1963.24	1935.48
ENSG00000006747.15	SCIN	protein_coding	87.5221	82.5307	57.7089	33.5361	82.2201	48.4441	55.3529	50.9289	43.1971	0	6.15866	9.36306
ENSG00000006756.16	ARSD	protein_coding	680.583	612.728	634.798	1168.8	1251.29	1101.29	332.956	285.05	330.92	326.671	294.247	306.306
ENSG00000006757.12	PNPLA4	protein_coding	111.036	98.7868	130.128	276.983	296.763	322.96	228.121	254.645	222.156	160.147	156.019	159.841
ENSG00000006788.14	MYH13	protein_coding	13.063	13.7551	13.5786	0	0	3.2296	2.51604	0	1.54275	0	0	0
ENSG00000006831.10	ADIPOR2	protein_coding	3655.03	3692.62	3711.47	2865.47	2984.33	2594.99	4122.12	3967.14	4026.58	4445.85	4653.21	4692.23
ENSG00000006837.12	CDKL3	protein_coding	7.8378	31.2616	9.05237	2.48416	5.13876	3.2296	19.2897	15.9628	16.1989	32.5963	39.0048	30.7643
ENSG00000007001.13	UPP2	protein_coding	1.3063	1.25047	2.26309	9.93663	16.701	14.5332	0	1.52027	0	0.708614	0	0.66879
ENSG00000007038.11	PRSS21	protein_coding	0	0	2.26309	78.2509	75.7967	45.2145	0	0.760133	0.771376	2131.51	2065.89	2146.15
ENSG00000007047.15	MARK4	protein_coding	526.439	615.229	646.113	585.019	558.84	534.499	1004.74	1022.38	956.506	832.622	773.938	774.459
ENSG00000007062.12	PROM1	protein_coding	62.7024	93.7849	71.2874	18887	12443.5	11562	1290.73	1300.59	1324.45	16.2981	15.0545	22.0701
ENSG00000007080.11	CCDC124	protein_coding	594.367	675.251	641.587	427.275	441.933	356.871	467.145	504.729	435.056	693.734	696.613	675.478
ENSG00000007129.18	CEACAM21	protein_coding	5.2252	2.50093	5.65773	2.48416	3.85407	0	4.19341	4.5608	6.17101	0	0	0
ENSG00000007168.14	PAFAH1B1	protein_coding	4847.68	5303.22	5103.27	4128.67	4289.58	4384.19	5801.16	5880.39	5924.17	4019.97	4202.26	3905.73
ENSG00000007171.18	NOS2	protein_coding	67.9276	73.7774	48.6565	8.69455	2.56938	8.07401	457.92	429.475	445.855	7.79476	4.10577	1.33758
ENSG00000007174.18	DNAH9	protein_coding	35.2701	31.2616	30.5518	19.8733	17.9857	25.8368	18.451	18.2432	15.4275	0	0	0.66879
ENSG00000007202.15	KIAA0100	protein_coding	7452.44	7313.97	6944.3	7273.61	6929.61	6528.64	19585.7	18702.3	19091.6	10364.2	10235.7	10477.3
ENSG00000007216.15	SLC13A2	protein_coding	30.0449	48.7681	29.4202	4.96831	2.56938	1.6148	0	0	0	0.708614	0.684295	1.33758
ENSG00000007237.19	GAS7	protein_coding	101.891	131.299	140.312	582.535	412.385	377.864	260.83	214.358	230.641	0	0	0.66879
ENSG00000007255.10	TRAPPC6A	protein_coding	219.458	181.317	173.127	101.85	106.629	95.2733	561.916	545.776	506.794	231.008	224.449	194.618
ENSG00000007264.15	MATK	protein_coding	6.5315	13.7551	7.92082	3.72624	1.28469	9.68881	103.158	91.9761	92.5651	1.41723	0	3.34395
ENSG00000007306.15	CEACAM7	protein_coding	64.0087	96.2858	101.839	29.8099	48.8182	43.5997	1.67736	0	2.31413	0	0	0
ENSG00000007312.13	CD79B	protein_coding	0	0	0	0	0	1.6148	0.838681	3.04053	2.31413	0	0	0
ENSG00000007314.12	SCN4A	protein_coding	2.6126	16.256	10.1839	16.147	7.70814	6.45921	15.9349	12.1621	13.1134	3.54307	4.79007	3.34395
ENSG00000007341.19	ST7L	protein_coding	411.485	463.923	431.119	583.777	572.971	511.892	669.267	618.748	655.67	560.514	518.696	547.07
ENSG00000007350.17	TKTL1	protein_coding	2.6126	5.00186	7.92082	0	0	0	1.67736	3.80067	3.85688	0	2.05289	0.66879
ENSG00000007372.24	PAX6	protein_coding	14.3693	8.75326	10.1839	19.8733	19.2703	11.3036	19.2897	19.0033	18.513	262.187	247.715	251.465
ENSG00000007376.8	RPUSD1	protein_coding	504.232	413.904	380.2	212.395	176.002	198.621	1540.66	1466.3	1433.99	1110.4	1062.71	992.484
ENSG00000007384.15	RHBDF1	protein_coding	1145.63	1046.64	1117.97	1283.07	1527.5	1448.48	626.495	615.708	584.703	1032.45	1055.18	1040.64
ENSG00000007392.17	LUC7L	protein_coding	1312.83	1621.85	1753.9	1526.51	1702.21	1936.15	932.613	878.714	958.82	1123.86	1111.3	1055.35
ENSG00000007402.12	CACNA2D2	protein_coding	26.126	13.7551	2.26309	7.45247	10.2775	12.9184	26.8378	20.5236	21.5985	4.25169	11.633	9.36306
ENSG00000007516.14	BAIAP3	protein_coding	87.5221	78.7793	75.8136	514.22	677.031	616.854	97.287	103.378	83.3086	123.299	117.699	121.051
ENSG00000007520.4	TSR3	protein_coding	343.557	305.114	262.519	199.975	211.974	161.48	348.053	381.587	275.381	412.414	384.574	282.898
ENSG00000007541.17	PIGQ	protein_coding	274.323	256.345	307.781	525.399	501.029	435.997	554.368	519.931	517.593	565.474	588.494	511.624
ENSG00000007545.16	CRAMP1	protein_coding	231.215	377.64	313.438	284.436	208.12	211.539	486.435	494.087	468.997	568.309	546.068	518.981
ENSG00000007866.22	TEAD3	protein_coding	888.284	851.567	839.607	1242.08	1276.98	1293.46	3767.36	3485.21	3679.46	477.606	448.898	469.491
ENSG00000007908.16	SELE	protein_coding	0	0	0	0	7.70814	0	0	0	0	0	0.684295	0.66879
ENSG00000007923.16	DNAJC11	protein_coding	2083.55	1774.41	1791.24	1583.65	1415.73	1424.26	3184.47	2896.87	2949.74	4816.45	4763.38	4884.84
ENSG00000007933.13	FMO3	protein_coding	3.9189	7.50279	0	0	1.28469	1.6148	0	0.760133	0	0	0	0.66879
ENSG00000007944.15	MYLIP	protein_coding	1166.53	1100.41	1026.31	1009.81	1113.83	1030.24	1683.23	1673.05	1740.22	2249.14	2237.65	2187.61
ENSG00000007952.18	NOX1	protein_coding	118.873	106.29	99.5761	0	0	0	0	0	0.771376	0.708614	1.36859	0
ENSG00000007968.7	E2F2	protein_coding	104.504	77.5288	81.4713	78.2509	50.1029	64.5921	652.494	643.833	693.467	3159	2929.47	3156.02
ENSG00000008018.9	PSMB1	protein_coding	2646.56	2443.41	2516.56	1781.14	1634.12	1532.45	1677.36	1873.73	1693.17	1349.91	1450.02	1330.89
ENSG00000008056.14	SYN1	protein_coding	100.585	83.7812	72.419	4.96831	5.13876	20.9924	13.4189	6.8412	6.94238	0.708614	0.684295	0.66879
ENSG00000008083.14	JARID2	protein_coding	1332.43	1380.51	1373.7	2922.61	2790.35	2712.87	2708.94	2630.06	2546.31	218.253	192.971	207.994
ENSG00000008086.13	CDKL5	protein_coding	225.99	313.867	225.178	927.833	1000.77	1020.55	821.069	811.822	832.315	96.3716	101.276	92.293
ENSG00000008118.10	CAMK1G	protein_coding	0	2.50093	0	1.24208	3.85407	8.07401	4.19341	0.760133	1.54275	0	0	0
ENSG00000008128.23	CDK11A	protein_coding	57.4772	61.2728	55.4458	47.199	43.6794	27.4516	26.8378	23.5641	17.7416	113.378	89.6427	66.2102
ENSG00000008130.15	NADK	protein_coding	1281.48	1297.98	1245.83	1783.62	1549.34	1534.06	1699.17	1645.69	1672.34	4500.41	4468.45	4313.03
ENSG00000008196.13	TFAP2B	protein_coding	1.3063	6.25233	0	8.69455	3.85407	8.07401	5.03209	3.80067	0.771376	0	0	0
ENSG00000008197.5	TFAP2D	protein_coding	0	0	0	8.69455	3.85407	3.2296	0.838681	1.52027	0.771376	0	0	0
ENSG00000008226.20	DLEC1	protein_coding	112.342	81.2802	109.76	27.3257	25.6938	43.5997	8.38681	9.88173	12.342	15.5895	15.7388	9.36306
ENSG00000008256.16	CYTH3	protein_coding	1017.61	976.613	931.263	686.869	754.113	763.801	1092.8	1063.43	1053.7	547.759	574.808	532.357
ENSG00000008277.14	ADAM22	protein_coding	334.413	338.876	263.65	6.21039	11.5622	1.6148	791.715	817.903	806.859	0	0.684295	6.01911
ENSG00000008282.9	SYPL1	protein_coding	5558.31	5179.43	4634.81	3163.57	3433.97	2854.97	3340.47	3387.91	3403.31	2658.01	2730.34	2586.21
ENSG00000008283.16	CYB561	protein_coding	1517.92	1608.1	1450.64	2541.29	2300.88	2117.01	2747.52	2795.77	2888.8	1212.44	1220.1	1167.04
ENSG00000008294.21	SPAG9	protein_coding	4873.81	4662.98	4529.58	5728.47	6724.06	6622.3	6181.08	6097.79	6265.89	4447.97	4463.66	4506.98
ENSG00000008300.17	CELSR3	protein_coding	1977.74	1878.2	1881.76	1028.44	869.735	897.83	776.619	738.85	780.632	4187.2	4071.56	4167.23
ENSG00000008311.15	AASS	protein_coding	222.071	215.08	226.309	212.395	173.433	171.169	1085.25	1026.94	1095.35	76.5304	77.3254	74.9045
ENSG00000008323.15	PLEKHG6	protein_coding	647.925	745.277	650.639	1337.72	1198.62	1001.18	514.111	537.414	546.134	82.1993	104.013	88.2803
ENSG00000008324.12	SS18L2	protein_coding	399.728	322.62	380.2	54.6515	84.7895	72.6661	373.213	406.671	381.06	453.513	442.055	399.268
ENSG00000008382.16	MPND	protein_coding	164.594	205.076	171.995	67.0722	80.9354	69.4365	161.865	163.429	141.162	325.254	316.829	319.682
ENSG00000008394.13	MGST1	protein_coding	3239.63	3036.13	2826.6	186.312	151.593	190.547	1749.49	1888.93	1975.49	3862.66	4198.15	4146.5
ENSG00000008405.12	CRY1	protein_coding	335.719	341.377	345.122	739.037	605.089	716.972	941	960.048	916.395	1318.02	1354.22	1304.81
ENSG00000008438.5	PGLYRP1	protein_coding	5.2252	0	1.13155	0	2.56938	1.6148	0	0	0	0	0	0
ENSG00000008441.18	NFIX	protein_coding	3144.27	3124.91	2930.71	2179.85	2187.83	1945.84	10.9029	10.6419	10.7993	5312.48	5160.27	5241.98
ENSG00000008513.16	ST3GAL1	protein_coding	444.142	343.878	336.069	1423.42	1738.18	1663.25	833.649	830.066	816.887	678.853	602.864	656.083
ENSG00000008516.17	MMP25	protein_coding	5.2252	11.2542	9.05237	14.9049	11.5622	16.148	86.3841	74.4931	96.422	6.37753	4.10577	10.0318
ENSG00000008517.18	IL32	protein_coding	2261.21	2069.52	1879.5	398.707	817.062	830.008	400.051	378.546	368.718	859.549	804.047	777.803
ENSG00000008710.20	PKD1	protein_coding	943.149	969.111	916.553	1442.05	1581.45	1340.29	1154.86	1105.99	1120.04	7986.79	7517.67	7513.19
ENSG00000008735.14	MAPK8IP2	protein_coding	54.8646	75.0279	84.866	39.7465	30.8325	66.2069	1018.16	1032.26	937.222	374.148	307.249	298.28
ENSG00000008838.20	MED24	protein_coding	1188.73	1140.42	1056.86	2785.98	2664.45	2691.87	3625.62	3587.07	3647.84	2428.42	2529.16	2393.6
ENSG00000008853.17	RHOBTB2	protein_coding	743.285	700.261	749.084	361.445	298.048	274.516	3973.67	3718.57	3826.02	268.565	279.877	259.49
ENSG00000008869.12	HEATR5B	protein_coding	2517.24	2485.92	2535.8	2382.31	2429.35	2397.98	1938.19	1884.37	2034.89	1247.16	1285.79	1324.87
ENSG00000008952.17	SEC62	protein_coding	1493.1	1629.36	1533.25	2320.2	2543.69	2323.7	2553.78	2471.95	2607.25	2107.42	2344.4	2255.83
ENSG00000008988.11	RPS20	protein_coding	29997.9	28835.7	27425.3	5960.73	6018.77	5779.38	5579.74	5659.95	5290.87	7978.29	8388.09	7545.29
ENSG00000009307.16	CSDE1	protein_coding	12207.4	12067	11363	14718.6	15443.3	14247.4	17653.4	17746.8	17539.5	20298.3	21041.4	21030.1
ENSG00000009335.18	UBE3C	protein_coding	8181.36	8161.79	7796.35	5521.04	5594.82	5449.96	4910.48	4930.98	5114.22	6168.49	6106.65	6111.4
ENSG00000009413.16	REV3L	protein_coding	1967.29	2217.07	2196.33	3158.61	2885.41	2771	2283.73	2481.08	2520.09	2228.59	2364.24	2528.69
ENSG00000009694.13	TENM1	protein_coding	5.2252	1.25047	3.39464	12.4208	2.56938	9.68881	39.418	29.6452	33.1692	1.41723	2.73718	2.67516
ENSG00000009709.12	PAX7	protein_coding	5.2252	1.25047	1.13155	2.48416	0	0	5.87077	3.04053	6.17101	0	0.684295	0
ENSG00000009724.17	MASP2	protein_coding	1.3063	0	4.52619	9.93663	3.85407	1.6148	15.0963	15.9628	11.5706	21.2584	26.6875	25.414
ENSG00000009765.15	IYD	protein_coding	117.567	90.0335	107.497	8.69455	39.8254	40.37	2.51604	0.760133	1.54275	0	2.05289	0
ENSG00000009780.16	FAM76A	protein_coding	518.601	518.943	577.089	1012.29	874.873	788.023	791.715	744.931	759.034	731.999	780.781	771.784
ENSG00000009790.15	TRAF3IP3	protein_coding	15.6756	8.75326	6.78928	13.6629	3.85407	6.45921	0	0	0.771376	0	0	0
ENSG00000009830.12	POMT2	protein_coding	457.205	505.188	444.698	813.561	718.141	679.832	1045	1050.5	1067.58	578.229	548.12	634.013
ENSG00000009844.16	VTA1	protein_coding	2385.3	2193.32	2243.86	1516.58	1593.01	1618.03	5687.1	5881.91	5853.2	1726.18	1805.86	1813.09
ENSG00000009950.16	MLXIPL	protein_coding	5951.51	5515.8	5671.31	1057.01	1003.34	1009.25	161.865	171.79	148.876	405.327	399.628	430.701
ENSG00000009954.11	BAZ1B	protein_coding	5389.8	5335.74	5581.92	5554.57	5341.74	5070.48	5013.64	4925.66	4929.09	3922.18	3825.21	3871.62
ENSG00000010017.13	RANBP9	protein_coding	2608.68	2599.72	2432.82	1710.34	1586.59	1632.56	2147.86	2281.16	2274.02	785.145	848.526	822.612
ENSG00000010030.14	ETV7	protein_coding	56.1709	61.2728	73.5505	2.48416	7.70814	0	48.6435	41.0472	24.684	2.12584	4.79007	6.6879
ENSG00000010072.16	SPRTN	protein_coding	1008.46	914.09	952.762	716.679	739.981	574.87	703.653	716.046	745.149	571.143	625.446	631.338
ENSG00000010165.20	EEF1AKNMT	protein_coding	1367.7	1438.03	1314.86	423.549	348.151	363.33	2047.22	2043.24	1916.87	1184.8	1244.05	1092.13
ENSG00000010219.13	DYRK4	protein_coding	133.243	122.546	141.443	69.5564	66.8038	74.2809	148.447	139.104	145.79	279.903	318.882	323.026
ENSG00000010244.19	ZNF207	protein_coding	5111.55	5333.23	5353.35	7022.71	7569.39	7581.5	8048.82	8274.05	8494.39	5034.71	5130.85	5383.76
ENSG00000010256.11	UQCRC1	protein_coding	2624.36	2348.37	2259.7	623.523	572.971	612.01	3233.12	3408.44	3133.33	3558.66	3604.87	3489.75
ENSG00000010270.14	STARD3NL	protein_coding	762.88	751.53	709.48	957.642	878.728	786.409	2307.21	2375.42	2412.09	745.462	718.51	750.382
ENSG00000010278.15	CD9	protein_coding	2973.14	2872.32	2582.19	5932.17	4779.04	4506.91	3664.2	3430.48	3519.02	2102.46	2154.16	2295.96
ENSG00000010282.15	HHATL	protein_coding	0	2.50093	1.13155	1.24208	10.2775	1.6148	0	0	0	0.708614	0.684295	0
ENSG00000010292.13	NCAPD2	protein_coding	1883.69	1846.94	1714.29	2809.58	2415.22	2551.39	8920.21	8870.76	8549.93	12976.1	12603.3	12697.6
ENSG00000010295.20	IFFO1	protein_coding	15.6756	7.50279	18.1047	32.294	7.70814	25.8368	32.7086	27.3648	18.513	44.6427	53.375	42.1338
ENSG00000010310.9	GIPR	protein_coding	270.404	235.087	269.308	309.278	479.189	429.537	50.3209	42.5675	47.0539	66.6098	67.0609	53.5032
ENSG00000010318.21	PHF7	protein_coding	215.54	197.574	185.574	149.049	133.608	143.717	119.931	94.2565	100.279	257.227	311.354	285.573
ENSG00000010319.7	SEMA3G	protein_coding	14.3693	12.5047	7.92082	4.96831	10.2775	4.84441	5.03209	4.5608	2.31413	141.014	156.704	158.503
ENSG00000010322.16	NISCH	protein_coding	1685.13	1548.08	1501.56	1424.66	1309.1	1369.35	1154.03	1027.7	1034.42	2626.13	2507.26	2667.8
ENSG00000010327.10	STAB1	protein_coding	18.2882	20.0074	22.6309	23.5995	15.4163	6.45921	56.1916	49.4087	33.9405	68.7356	75.9568	56.8471
ENSG00000010361.14	FUZ	protein_coding	67.9276	63.7737	42.9988	8.69455	8.99283	11.3036	338.827	310.895	350.205	214.71	188.181	171.879
ENSG00000010379.16	SLC6A13	protein_coding	0	0	0	13.6629	7.70814	6.45921	10.9029	13.6824	6.94238	2.12584	0	3.34395
ENSG00000010404.18	IDS	protein_coding	343.557	285.106	298.728	459.569	507.452	515.122	182.832	184.712	192.844	275.651	248.399	337.07
ENSG00000010438.17	PRSS3	protein_coding	1230.54	1160.43	1259.41	453.359	399.538	466.678	14.2576	4.5608	4.62826	12.0464	9.58013	5.35032
ENSG00000010539.12	ZNF200	protein_coding	402.341	378.891	390.384	423.549	386.692	397.241	488.951	496.367	485.195	557.68	557.701	590.541
ENSG00000010610.10	CD4	protein_coding	3.9189	2.50093	0	4.96831	11.5622	14.5332	0	0	0.771376	0	0.684295	2.67516
ENSG00000010626.15	LRRC23	protein_coding	47.0268	36.2635	53.1827	171.407	149.024	177.628	33.5472	56.2499	57.0818	122.59	134.122	115.701
ENSG00000010671.16	BTK	protein_coding	6.5315	10.0037	4.52619	8.69455	0	6.45921	78.836	66.1316	78.6803	1.41723	1.36859	1.33758
ENSG00000010704.18	HFE	protein_coding	369.683	381.392	346.253	445.906	593.527	503.818	25.1604	31.1655	25.4554	277.777	292.194	264.841
ENSG00000010803.16	SCMH1	protein_coding	505.538	455.169	453.75	828.466	1008.48	975.34	241.54	265.287	240.669	1749.57	1714.16	1770.29
ENSG00000010810.17	FYN	protein_coding	416.71	466.424	435.645	332.877	316.034	271.287	682.686	658.275	661.069	424.46	405.103	372.516
ENSG00000010818.10	HIVEP2	protein_coding	967.969	871.574	915.421	2676.68	2971.49	2908.26	349.73	350.421	350.205	699.402	767.095	743.694
ENSG00000010932.17	FMO1	protein_coding	0	0	0	2.48416	0	0	0	0.760133	0	0	0	0
ENSG00000011007.12	ELOA	protein_coding	1823.6	1778.16	1679.21	2034.52	2038.8	1871.56	3347.18	3479.13	3424.91	3536.69	3478.27	3460.99
ENSG00000011009.11	LYPLA2	protein_coding	910.492	870.324	780.767	850.824	751.543	676.602	2040.51	2024.23	1906.84	2745.17	2739.92	2544.08
ENSG00000011021.23	CLCN6	protein_coding	907.879	965.359	1108.92	977.516	941.677	1009.25	1221.12	1166.8	1142.41	2978.31	2931.52	3198.82
ENSG00000011028.14	MRC2	protein_coding	7.8378	11.2542	2.26309	53.4094	30.8325	40.37	182.832	177.111	168.16	20.5498	15.0545	17.3885
ENSG00000011052.21	NME1-NME2	protein_coding	0	0	0	0	0	0	0	0	0	0	0	0
ENSG00000011083.9	SLC6A7	protein_coding	472.881	603.975	669.875	11.1787	30.8325	16.148	25.9991	31.1655	43.1971	0	0	0
ENSG00000011105.14	TSPAN9	protein_coding	126.711	93.7849	124.47	301.825	299.333	310.042	883.131	944.846	928.737	368.479	355.834	384.554
ENSG00000011114.15	BTBD7	protein_coding	2135.8	2189.56	2010.76	2902.74	2912.39	2803.3	2227.54	2307	2279.42	2326.38	2309.5	2451.78
ENSG00000011132.12	APBA3	protein_coding	346.17	263.848	229.704	209.911	229.959	235.761	229.799	272.128	277.695	513.745	546.068	534.363
ENSG00000011143.19	MKS1	protein_coding	242.972	256.345	255.729	353.992	341.727	371.404	679.332	708.444	636.385	371.314	376.362	382.548
ENSG00000011198.10	ABHD5	protein_coding	359.233	378.891	354.174	303.067	327.596	258.368	577.851	557.178	567.733	785.853	841.683	882.134
ENSG00000011201.12	ANOS1	protein_coding	1.3063	0	0	2.48416	1.28469	12.9184	140.06	131.503	137.305	0	0	0
ENSG00000011243.18	AKAP8L	protein_coding	1478.73	1366.76	1451.77	1109.18	1185.77	1165.89	899.905	833.106	761.348	1149.37	1057.24	1103.5
ENSG00000011258.16	MBTD1	protein_coding	900.041	964.109	955.025	1111.66	1108.69	1078.69	2246.83	2165.62	2206.14	906.318	989.491	927.612
ENSG00000011260.14	UTP18	protein_coding	1001.93	897.834	952.762	747.731	688.594	610.395	2361.73	2389.1	2431.38	1698.55	1790.8	1736.85
ENSG00000011275.19	RNF216	protein_coding	2063.95	2175.81	2091.1	2296.6	2185.26	2330.16	2695.52	2806.41	2834.04	2131.51	2211.64	2265.86
ENSG00000011295.16	TTC19	protein_coding	2655.71	2669.74	2757.58	858.276	836.333	820.319	1242.09	1231.42	1176.35	773.098	865.633	820.605
ENSG00000011304.22	PTBP1	protein_coding	10295	9468.52	9495.94	5848.95	6090.71	5730.93	11619.1	11598.1	11066.2	15701.5	15277.6	15455.1
ENSG00000011332.19	DPF1	protein_coding	54.8646	66.2747	81.4713	24.8416	24.4091	14.5332	115.738	126.942	118.021	31.8876	49.9536	29.4268
ENSG00000011347.10	SYT7	protein_coding	3193.9	3137.42	3065.36	1088.06	1115.11	1117.44	1003.9	1030.74	1025.93	160.147	137.543	155.159
ENSG00000011376.12	LARS2	protein_coding	677.97	744.027	685.717	453.359	436.794	456.989	1300.79	1256.5	1237.29	1505.81	1588.93	1474.68
ENSG00000011405.13	PIK3C2A	protein_coding	7754.2	7660.35	7126.48	4779.52	5087.37	4707.15	4398.04	4467.3	4491.72	6359.81	6524.75	6774.17
ENSG00000011422.12	PLAUR	protein_coding	821.663	737.774	751.347	716.679	1080.42	1151.35	55.3529	60.8107	63.2528	142.431	119.752	129.745
ENSG00000011426.11	ANLN	protein_coding	2493.73	2462.17	2357.01	4450.37	4613.32	3986.95	14424.5	14526.1	14756.4	10970.8	11175.9	11399.5
ENSG00000011451.21	WIZ	protein_coding	1926.79	1665.62	1631.69	1347.66	1314.24	1240.17	984.612	1026.94	954.963	2471.65	2391.61	2260.51
ENSG00000011454.18	RABGAP1	protein_coding	3413.36	3608.84	3591.53	6579.29	6238.45	5971.54	1847.61	1812.16	1838.96	1284.72	1303.58	1359.65
ENSG00000011465.18	DCN	protein_coding	2.6126	0	0	1.24208	1.28469	4.84441	0	0	1.54275	0	0	0
ENSG00000011478.13	QPCTL	protein_coding	274.323	223.833	268.177	154.018	165.725	171.169	480.564	450.759	438.913	909.861	864.949	912.898
ENSG00000011485.15	PPP5C	protein_coding	1247.52	1326.74	1380.49	1475.59	1312.95	1314.45	3039.38	3166.72	2962.08	1805.55	1788.75	1730.83
ENSG00000011523.14	CEP68	protein_coding	463.737	445.166	394.91	597.44	642.345	683.061	1050.87	1042.9	1059.1	741.211	721.247	745.032
ENSG00000011566.15	MAP4K3	protein_coding	2201.12	2280.85	2121.65	1983.6	2208.38	2104.09	1163.25	1166.8	1189.46	899.232	920.377	1048.66
ENSG00000011590.14	ZBTB32	protein_coding	1.3063	11.2542	0	1.24208	0	1.6148	0	0	0.771376	2.83446	0	0
ENSG00000011600.12	TYROBP	protein_coding	2.6126	0	0	0	3.85407	4.84441	0	0.760133	0	0	0	0
ENSG00000011638.11	TMEM159	protein_coding	421.935	406.401	425.461	596.198	719.426	658.839	345.537	328.378	291.58	386.195	440.686	432.707
ENSG00000011677.13	GABRA3	protein_coding	3.9189	6.25233	1.13155	1.24208	0	3.2296	1040.8	1080.15	1021.3	0	0	0
ENSG00000012048.23	BRCA1	protein_coding	1392.52	1285.48	1311.46	844.613	637.206	705.668	4946.54	5049.57	4856.58	1844.52	1874.97	1936.15
ENSG00000012061.16	ERCC1	protein_coding	1210.94	1365.51	1210.75	757.668	739.981	678.217	542.627	542.735	505.251	1620.6	1599.2	1689.36
ENSG00000012124.17	CD22	protein_coding	1.3063	0	2.26309	4.96831	11.5622	9.68881	1.67736	3.80067	1.54275	0	0.684295	2.00637
ENSG00000012171.20	SEMA3B	protein_coding	1316.75	1301.73	1355.59	434.727	602.519	576.484	22.6444	30.4053	20.8272	2020.97	1804.49	1791.02
ENSG00000012174.12	MBTPS2	protein_coding	598.286	550.205	554.458	847.097	877.443	683.061	1746.13	1768.83	1761.82	1258.5	1357.64	1307.48
ENSG00000012211.13	PRICKLE3	protein_coding	518.601	517.693	513.722	626.008	756.682	676.602	480.564	529.053	490.595	724.204	680.874	706.242
ENSG00000012223.13	LTF	protein_coding	13.063	5.00186	2.26309	1.24208	1.28469	1.6148	46.1275	44.8479	53.2249	0	0.684295	0
ENSG00000012232.9	EXTL3	protein_coding	1025.45	1036.64	1035.36	976.274	994.35	865.534	1683.23	1522.55	1603.69	994.186	1107.87	1029.94
ENSG00000012504.15	NR1H4	protein_coding	0	1.25047	0	1.24208	0	1.6148	0.838681	3.04053	0.771376	0	1.36859	0.66879
ENSG00000012660.14	ELOVL5	protein_coding	278.242	256.345	308.912	1.24208	1.28469	0	849.584	938.765	895.567	2.12584	1.36859	2.00637
ENSG00000012779.11	ALOX5	protein_coding	97.9725	76.2784	100.708	12.4208	15.4163	20.9924	80.5134	66.8917	80.2231	0	0	0
ENSG00000012817.16	KDM5D	protein_coding	0	1.25047	0	0	0	0	0	0	0	0	0	0
ENSG00000012822.16	CALCOCO1	protein_coding	3303.63	3421.27	3451.22	1650.72	1399.03	1508.23	1081.9	1020.1	1001.25	511.62	466.005	522.325
ENSG00000012963.15	UBR7	protein_coding	587.835	590.22	611.035	486.895	426.517	490.9	1216.93	1226.86	1143.95	843.96	849.21	904.873
ENSG00000012983.11	MAP4K5	protein_coding	1736.07	2004.5	1894.21	3359.82	3415.99	3399.16	2351.66	2390.62	2469.17	1844.52	2013.2	1890
ENSG00000013016.16	EHD3	protein_coding	124.099	111.291	130.128	2.48416	10.2775	9.68881	309.473	339.78	334.006	0	0	0
ENSG00000013275.8	PSMC4	protein_coding	1643.33	1565.58	1620.37	901.749	832.479	744.424	3993.8	3827.27	3886.96	3411.27	3499.49	3652.26
ENSG00000013288.9	MAN2B2	protein_coding	512.07	466.424	459.408	1597.31	1680.37	1545.37	2360.05	2292.56	2216.16	1114.65	1048.34	1124.9
ENSG00000013293.6	SLC7A14	protein_coding	0	6.25233	5.65773	7.45247	1.28469	14.5332	0	0.760133	0.771376	0	0	0
ENSG00000013297.12	CLDN11	protein_coding	0	1.25047	1.13155	27.3257	15.4163	19.3776	322.892	287.33	346.348	12.7551	4.10577	17.3885
ENSG00000013306.16	SLC25A39	protein_coding	2778.5	2692.25	2712.32	1069.43	882.582	899.445	5812.9	5609.78	5495.28	3464.42	3268.19	3289.78
ENSG00000013364.19	MVP	protein_coding	2939.18	2939.84	2654.61	3187.17	3552.17	3282.89	240.701	215.118	222.928	698.694	652.818	680.828
ENSG00000013374.16	NUB1	protein_coding	2612.6	2951.1	2859.42	2277.97	2478.17	2325.31	1829.16	1845.6	1890.64	1571.71	1421.97	1425.19
ENSG00000013375.16	PGM3	protein_coding	2097.92	2090.78	2112.6	1353.87	1666.24	1412.95	2842.29	2947.04	2996.02	1428.57	1395.96	1393.09
ENSG00000013392.8	RWDD2A	protein_coding	214.233	218.831	202.547	269.531	277.493	213.154	176.123	172.55	154.275	153.061	166.968	165.191
ENSG00000013441.16	CLK1	protein_coding	2557.74	2592.21	2616.14	1927.71	1978.42	1940.99	621.463	665.877	682.668	938.914	997.702	942.325
ENSG00000013503.10	POLR3B	protein_coding	604.817	567.711	581.615	409.886	294.194	337.494	1423.24	1394.08	1365.34	581.772	558.385	641.37
ENSG00000013523.11	ANGEL1	protein_coding	711.934	668.999	757.005	874.423	800.361	838.082	1481.11	1426.77	1417.02	835.456	862.212	902.198
ENSG00000013561.18	RNF14	protein_coding	1056.8	1024.13	956.157	971.305	951.955	931.741	1287.38	1282.34	1272	1264.88	1252.26	1251.31
ENSG00000013563.14	DNASE1L1	protein_coding	1382.07	1244.21	1243.57	525.399	702.725	663.684	926.743	880.234	949.564	2011.05	2025.51	2039.14
ENSG00000013573.17	DDX11	protein_coding	1216.17	1130.42	1206.23	1086.82	1034.17	1046.39	2158.76	2047.04	2084.26	2543.22	2445.67	2670.48
ENSG00000013583.10	HEBP1	protein_coding	385.359	366.386	410.751	732.826	638.491	615.24	286.829	332.938	289.266	596.653	554.279	565.796
ENSG00000013588.9	GPRC5A	protein_coding	20904.7	19182.1	18891.2	11220.9	15417.6	15392.3	1353.63	1347.72	1413.93	1980.58	1974.19	2021.75
ENSG00000013619.14	MAMLD1	protein_coding	16.9819	6.25233	7.92082	1.24208	0	8.07401	2.51604	4.5608	3.85688	65.1925	65.008	70.8917
ENSG00000013725.14	CD6	protein_coding	13.063	18.757	32.8148	4.96831	6.42345	1.6148	45.2888	50.9289	44.7398	4.9603	10.9487	9.36306
ENSG00000013810.20	TACC3	protein_coding	384.052	441.414	466.197	767.604	621.79	652.38	2895.13	3115.03	2771.55	2959.88	2926.05	2770.8
ENSG00000014123.10	UFL1	protein_coding	1771.34	1759.4	1622.64	2270.52	2362.54	2270.41	1785.55	1822.04	1938.47	984.974	960.75	976.433
ENSG00000014138.9	POLA2	protein_coding	121.486	95.0354	125.602	81.9772	100.206	88.8141	265.862	298.732	283.866	293.366	255.926	254.14
ENSG00000014164.7	ZC3H3	protein_coding	1689.05	1753.15	1562.67	1143.95	1384.9	1198.18	1549.04	1635.81	1484.9	775.224	667.188	687.516
ENSG00000014216.16	CAPN1	protein_coding	7128.48	6901.32	6671.6	4134.88	4459.16	4117.75	4387.14	4010.46	4161.57	5141	4872.87	5177.1
ENSG00000014257.16	ACP3	protein_coding	576.079	535.199	599.72	408.644	432.94	473.137	184.51	173.31	166.617	19.8412	13.6859	16.051
ENSG00000014641.21	MDH1	protein_coding	1672.06	1525.57	1491.38	1692.95	1789.57	1637.41	4029.02	4048.47	4010.38	2566.6	2756.34	2455.13
ENSG00000014824.14	SLC30A9	protein_coding	1764.81	1749.4	1598.88	1565.02	1659.82	1454.94	2077.41	1979.39	2051.09	2269.69	2208.9	2128.09
ENSG00000014914.21	MTMR11	protein_coding	8760.05	8535.68	8534.12	720.405	1013.62	960.807	83.8681	88.1755	69.4238	2734.54	2719.39	2828.98
ENSG00000014919.13	COX15	protein_coding	800.762	774.038	776.241	544.03	644.914	649.15	1282.34	1203.29	1286.66	1063.63	1124.3	1065.38
ENSG00000015133.19	CCDC88C	protein_coding	2417.96	2427.15	2548.24	1522.79	1415.73	1296.69	1481.11	1482.26	1413.16	945.292	906.007	892.835
ENSG00000015153.15	YAF2	protein_coding	327.881	342.627	334.938	714.195	823.486	951.118	478.048	481.164	521.45	398.241	395.523	402.612
ENSG00000015171.20	ZMYND11	protein_coding	2680.53	2697.25	2487.14	3017.01	3191.17	2888.88	772.425	837.667	802.231	1699.26	1747.69	1755.57
ENSG00000015285.11	WAS	protein_coding	20.9008	11.2542	32.8148	31.052	23.1244	19.3776	5.03209	5.32093	4.62826	9.9206	11.633	12.707
ENSG00000015413.9	DPEP1	protein_coding	3013.64	2634.73	2719.11	3.72624	0	3.2296	0	2.2804	0.771376	164.399	142.333	135.096
ENSG00000015475.19	BID	protein_coding	600.898	715.266	626.877	1218.48	1312.95	1249.86	600.496	646.113	621.729	719.244	667.872	685.51
ENSG00000015479.20	MATR3	protein_coding	265.179	277.603	300.991	604.892	757.967	721.816	499.854	510.81	555.391	455.639	505.694	490.892
ENSG00000015520.15	NPC1L1	protein_coding	2207.65	2072.02	2188.41	70.7985	48.8182	85.5845	15.0963	15.2027	10.7993	51.0202	45.8478	52.1656
ENSG00000015532.10	XYLT2	protein_coding	508.151	443.915	469.592	850.824	838.902	828.393	1338.53	1283.87	1282.03	556.971	561.806	595.223
ENSG00000015568.13	RGPD5	protein_coding	28.7386	12.5047	14.7101	7.45247	3.85407	1.6148	1.67736	0.760133	0.771376	1.41723	0.684295	1.33758
ENSG00000015592.16	STMN4	protein_coding	0	1.25047	0	0	0	0	0	0	3.0855	0.708614	1.36859	0.66879
ENSG00000015676.18	NUDCD3	protein_coding	1899.36	1870.7	1902.13	1712.83	1734.33	1713.3	5704.71	5545.93	5390.38	1534.15	1435.65	1485.38
ENSG00000016082.15	ISL1	protein_coding	32.6575	11.2542	14.7101	93.1559	43.6794	74.2809	63.7398	45.608	61.7101	7.79476	4.10577	13.3758
ENSG00000016391.11	CHDH	protein_coding	1229.23	1164.18	1368.04	1529	1097.12	1031.86	161.865	183.952	172.017	4545.76	4247.42	4208.03
ENSG00000016402.13	IL20RA	protein_coding	190.72	220.082	254.598	483.169	421.378	426.308	109.029	95.0167	98.7361	12.7551	13.6859	10.0318
ENSG00000016490.16	CLCA1	protein_coding	0	2.50093	0	0	0	0	0	0	0	0	0	0
ENSG00000016602.9	CLCA4	protein_coding	0	0	0	3.72624	0	0	0	0	0	0	0	0
ENSG00000016864.18	GLT8D1	protein_coding	527.745	508.939	551.063	351.508	336.589	292.279	411.792	383.867	327.835	817.032	823.207	869.427
ENSG00000017260.20	ATP2C1	protein_coding	3562.28	3651.36	3458.01	3307.65	3418.56	3534.8	3073.77	2863.42	3042.31	3097.35	3250.4	3171.4
ENSG00000017427.17	IGF1	protein_coding	0	1.25047	3.39464	3.72624	3.85407	6.45921	0	1.52027	0	0	0	0
ENSG00000017483.15	SLC38A5	protein_coding	896.122	715.266	762.662	45.9569	10.2775	17.7628	4.19341	0	3.85688	3672.04	3606.92	3838.85
ENSG00000017797.13	RALBP1	protein_coding	1614.59	1484.3	1629.43	2833.18	2886.7	2746.78	2748.36	2712.92	2820.15	1466.83	1497.24	1583.03
ENSG00000018189.13	RUFY3	protein_coding	167.206	148.805	184.442	1038.38	1187.05	1246.63	1050.87	1048.22	1138.55	1011.19	1047.66	1042.64
ENSG00000018236.15	CNTN1	protein_coding	5.2252	1.25047	2.26309	3.72624	1.28469	1.6148	401.728	430.235	431.199	0	0	0
ENSG00000018280.17	SLC11A1	protein_coding	78.378	68.7756	80.3398	16.147	28.2632	41.9849	5.03209	4.5608	3.85688	30.4704	22.5817	30.7643
ENSG00000018408.15	WWTR1	protein_coding	150.225	162.56	131.259	273.257	259.507	238.991	784.167	858.951	870.112	700.82	728.774	698.217
ENSG00000018510.17	AGPS	protein_coding	1854.95	1961.98	1870.45	2361.19	2248.21	2276.87	2681.26	2680.99	2634.25	3560.08	3838.21	3613.47
ENSG00000018607.7	ZNF806	transcribed_unprocessed_pseudogene	0	3.7514	0	7.45247	0	0	2.51604	3.80067	1.54275	0	0	0
ENSG00000018610.15	CXorf56	protein_coding	1046.35	1012.88	991.235	321.698	322.457	245.45	778.296	808.022	755.177	672.475	675.399	676.147
ENSG00000018625.15	ATP1A2	protein_coding	18.2882	12.5047	15.8416	0	1.28469	3.2296	1.67736	0.760133	0	0	0.684295	0.66879
ENSG00000018699.13	TTC27	protein_coding	672.745	648.991	682.322	509.252	502.314	526.425	679.332	698.562	708.123	1019.7	992.912	1016.56
ENSG00000018869.17	ZNF582	protein_coding	5.2252	3.7514	0	4.96831	0	1.6148	175.284	158.108	182.045	0.708614	2.05289	2.67516
ENSG00000019102.12	VSIG2	protein_coding	0	2.50093	3.39464	12.4208	7.70814	16.148	0.838681	0.760133	1.54275	4.9603	4.10577	2.00637
ENSG00000019144.19	PHLDB1	protein_coding	758.961	792.795	827.16	649.607	610.227	599.092	1497.88	1432.85	1419.33	469.103	424.947	440.733
ENSG00000019169.10	MARCO	protein_coding	3.9189	2.50093	0	0	0	0	2.51604	5.32093	5.39963	0	0	0
ENSG00000019186.10	CYP24A1	protein_coding	2.6126	10.0037	0	0	5.13876	1.6148	1.67736	3.04053	1.54275	56.6892	68.4295	68.8854
ENSG00000019485.13	PRDM11	protein_coding	125.405	162.56	127.865	197.49	110.483	145.332	306.119	334.459	330.149	146.683	174.495	163.185
ENSG00000019505.8	SYT13	protein_coding	23.5134	23.7588	22.6309	6041.47	6729.2	6241.21	110.706	123.142	107.993	0.708614	1.36859	2.67516
ENSG00000019549.13	SNAI2	protein_coding	1.3063	0	3.39464	0	0	0	13.4189	15.9628	6.94238	0	0	0
ENSG00000019582.15	CD74	protein_coding	11.7567	2.50093	5.65773	274.499	448.357	395.626	329.602	370.185	333.234	372.023	333.252	331.051
ENSG00000019991.18	HGF	protein_coding	0	2.50093	0	1.24208	6.42345	1.6148	0	0.760133	1.54275	2.12584	0	0.66879
ENSG00000019995.6	ZRANB1	protein_coding	1341.57	1297.98	1261.67	1530.24	1594.3	1516.3	948.548	1037.58	1045.99	1015.44	978.542	1044.65
ENSG00000020129.16	NCDN	protein_coding	329.188	280.104	324.754	622.281	475.335	477.981	1467.69	1318.83	1251.94	2212.29	2089.15	2067.9
ENSG00000020181.18	ADGRA2	protein_coding	31.3512	73.7774	55.4458	3.72624	15.4163	16.148	71.2879	76.0133	71.738	36.8479	28.0561	34.7771
ENSG00000020219.9	CCT8L1P	processed_pseudogene	0	0	0	3.72624	3.85407	0	0	0.760133	0.771376	0.708614	0.684295	0
ENSG00000020256.20	ZFP64	protein_coding	1231.84	1117.92	1166.62	727.858	724.565	767.031	1338.53	1363.68	1332.17	766.721	680.874	791.178
ENSG00000020426.11	MNAT1	protein_coding	165.9	142.553	202.547	299.341	350.72	389.167	467.145	463.681	434.285	326.671	372.941	317.006
ENSG00000020577.14	SAMD4A	protein_coding	1686.43	1640.61	1715.42	817.288	1163.93	1264.39	481.403	470.523	488.281	682.396	695.928	690.86
ENSG00000020633.19	RUNX3	protein_coding	638.781	481.429	522.774	16.147	6.42345	9.68881	13.4189	19.0033	18.513	3095.94	2966.42	3156.69
ENSG00000020922.13	MRE11	protein_coding	1182.2	1458.04	1378.22	1215.99	1256.43	1125.52	2203.22	2056.16	2224.65	2909.57	2926.73	2920.61
ENSG00000021300.14	PLEKHB1	protein_coding	2961.38	2837.31	2784.74	2060.61	1374.62	1175.58	172.768	184.712	208.272	561.931	590.547	629.331
ENSG00000021355.13	SERPINB1	protein_coding	6673.89	6877.56	6347.98	4560.91	4858.7	4550.51	789.199	771.535	777.547	1804.84	1911.92	1863.92
ENSG00000021461.17	CYP3A43	protein_coding	2.6126	5.00186	1.13155	0	1.28469	0	0	3.04053	2.31413	0.708614	1.36859	0
ENSG00000021488.13	SLC7A9	protein_coding	223.377	203.826	165.206	8.69455	6.42345	25.8368	6.70945	12.9223	7.71376	117.63	120.436	125.064
ENSG00000021574.13	SPAST	protein_coding	1346.8	1257.97	1223.2	1329.02	1455.55	1503.38	1363.7	1475.42	1476.41	1444.16	1481.5	1446.59
ENSG00000021645.20	NRXN3	protein_coding	203.783	206.327	235.362	1.24208	10.2775	9.68881	384.955	410.472	397.259	2.83446	2.73718	0.66879
ENSG00000021762.20	OSBPL5	protein_coding	766.798	859.07	738.9	305.551	463.773	421.463	312.828	307.854	273.838	239.512	205.289	226.72
ENSG00000021776.11	AQR	protein_coding	2433.64	2523.44	2439.61	2766.11	2884.13	3139.18	3227.24	3260.21	3380.94	2412.83	2490.15	2550.1
ENSG00000021826.17	CPS1	protein_coding	1008.46	1135.42	1086.28	6.21039	0	11.3036	201.283	184.712	205.957	81.4907	67.7452	68.2166
ENSG00000021852.13	C8B	protein_coding	6.5315	15.0056	9.05237	0	0	1.6148	0	0	0.771376	0	0	0
ENSG00000022267.19	FHL1	protein_coding	1.3063	15.0056	1.13155	1.24208	2.56938	6.45921	414.308	413.513	438.142	66.6098	71.1667	64.8726
ENSG00000022277.13	RTF2	protein_coding	1770.04	1585.59	1509.48	860.76	883.866	778.335	2643.52	2566.97	2523.17	650.508	591.915	634.682
ENSG00000022355.18	GABRA1	protein_coding	0	5.00186	1.13155	3.72624	2.56938	0	1.67736	0	1.54275	0	0	0
ENSG00000022556.16	NLRP2	protein_coding	476.8	471.425	558.984	0	5.13876	14.5332	8899.24	9020.5	8991.16	1091.97	1078.45	1066.72
ENSG00000022567.10	SLC45A4	protein_coding	1708.64	1728.14	1751.63	2046.95	2282.89	2054.03	1832.52	1660.89	1843.59	849.629	739.723	784.491
ENSG00000022840.16	RNF10	protein_coding	3758.23	3483.8	3542.87	2963.6	2950.93	2896.95	4273.08	4331.24	4237.94	2850.05	2768.66	2790.19
ENSG00000022976.15	ZNF839	protein_coding	299.143	328.872	333.806	414.854	373.845	452.145	238.185	203.716	205.186	194.16	196.393	207.325
ENSG00000023041.11	ZDHHC6	protein_coding	1007.16	1096.66	1071.57	1243.32	1348.92	1243.4	772.425	771.535	755.948	948.835	948.433	908.885
ENSG00000023171.18	GRAMD1B	protein_coding	2310.85	2457.16	2443.01	1902.86	1992.55	1750.45	249.088	231.841	249.154	2043.64	1975.56	2139.46
ENSG00000023191.17	RNH1	protein_coding	2075.71	1749.4	1666.77	1148.92	1124.1	1101.29	1189.25	1120.44	1120.81	3569.29	3421.48	3210.19
ENSG00000023228.14	NDUFS1	protein_coding	6019.43	5549.56	5311.48	5067.68	5208.13	4810.5	4086.05	4043.15	4059.75	6059.36	6110.07	6040.51
ENSG00000023287.13	RB1CC1	protein_coding	5250.02	5234.45	5193.8	2291.63	2489.73	2288.17	2894.29	2944.76	2951.28	2393.7	2320.45	2310
ENSG00000023318.8	ERP44	protein_coding	4534.17	4396.64	4079.22	3342.43	3970.97	3743.11	1409.82	1492.14	1480.27	739.085	730.827	713.599
ENSG00000023330.15	ALAS1	protein_coding	1683.82	1751.9	1646.4	1030.93	1189.62	1094.84	1094.48	1080.15	1093.04	3012.32	2960.26	3123.25
ENSG00000023445.16	BIRC3	protein_coding	276.936	350.13	297.597	4830.44	7325.3	7124.51	93.9323	97.2971	104.907	13195.8	13521	13852.6
ENSG00000023516.9	AKAP11	protein_coding	10809.6	10800.3	11067.7	8338.07	8395.45	7736.52	6047.73	6109.19	6322.2	7897.51	7965.88	8236.15
ENSG00000023572.10	GLRX2	protein_coding	1318.06	1361.76	1222.07	272.015	250.514	232.531	448.694	401.35	448.941	345.095	379.784	409.299
ENSG00000023608.5	SNAPC1	protein_coding	37.8827	76.2784	78.0767	131.66	125.9	158.251	163.543	129.223	146.561	182.114	167.652	177.229
ENSG00000023697.13	DERA	protein_coding	309.593	262.598	339.464	899.265	883.866	873.608	1083.58	1140.2	1131.61	789.396	776.675	739.682
ENSG00000023734.11	STRAP	protein_coding	2787.65	2548.45	2605.95	2520.18	2350.98	2113.78	5385.17	5365.02	5441.29	5404.6	5711.81	5597.77
ENSG00000023839.12	ABCC2	protein_coding	212.927	200.074	191.231	397.465	474.05	439.226	98.9644	109.459	103.364	111.252	130.016	149.809
ENSG00000023892.11	DEF6	protein_coding	86.2158	61.2728	95.0499	120.482	102.775	93.6585	85.5455	76.7735	84.08	386.903	379.784	375.86
ENSG00000023902.14	PLEKHO1	protein_coding	30.0449	46.2672	28.2887	62.1039	69.3732	48.4441	25.1604	29.6452	26.2268	17.0067	28.0561	22.7389
ENSG00000023909.10	GCLM	protein_coding	813.825	782.791	789.819	534.094	521.584	453.759	1965.87	2031.08	2189.16	4597.49	4615.57	4345.13
ENSG00000024048.11	UBR2	protein_coding	3887.55	3967.73	3842.73	3133.76	3526.47	3163.4	3301.89	3267.05	3368.6	2122.3	2175.37	2128.76
ENSG00000024422.12	EHD2	protein_coding	87.5221	101.288	73.5505	73.2826	51.3876	69.4365	264.185	290.371	273.838	117.63	117.014	102.325
ENSG00000024526.17	DEPDC1	protein_coding	474.187	521.444	523.906	332.877	322.457	377.864	2132.77	2227.19	2189.16	3159	3132.7	3145.99
ENSG00000024862.18	CCDC28A	protein_coding	333.107	327.622	392.647	130.418	167.01	146.947	655.01	650.674	629.443	131.802	140.281	141.783
ENSG00000025039.15	RRAGD	protein_coding	27.4323	17.5065	7.92082	2.48416	7.70814	8.07401	871.39	846.028	802.231	8.50337	10.2644	13.3758
ENSG00000025156.13	HSF2	protein_coding	382.746	345.128	364.358	562.662	594.811	558.721	1025.71	1113.6	1083.78	489.653	517.327	494.236
ENSG00000025293.17	PHF20	protein_coding	1950.31	2005.75	1912.31	1967.45	1987.41	1894.16	3039.38	2960.72	3005.28	3160.42	3117.65	3176.08
ENSG00000025423.11	HSD17B6	protein_coding	22.2071	31.2616	36.2095	1.24208	0	0	53.6756	47.8884	47.8253	68.027	88.2741	87.6115
ENSG00000025434.19	NR1H3	protein_coding	402.341	427.659	416.409	151.534	114.337	113.036	292.7	266.047	278.467	481.858	504.326	488.885
ENSG00000025708.14	TYMP	protein_coding	125.405	143.803	96.1814	453.359	425.232	363.33	41.0954	23.5641	33.1692	65.1925	58.8494	65.5414
ENSG00000025770.19	NCAPH2	protein_coding	202.477	163.811	182.179	201.217	169.579	156.636	1035.77	1004.9	951.107	2974.05	2923.31	2686.53
ENSG00000025772.8	TOMM34	protein_coding	1385.98	1329.24	1186.99	506.768	492.036	419.849	1597.69	1652.53	1575.92	1369.75	1398.7	1403.12
ENSG00000025796.14	SEC63	protein_coding	4620.39	4554.19	4195.77	3578.43	3484.08	3266.74	3099.77	3092.22	3102.47	2700.53	2687.23	2733.34
ENSG00000025800.14	KPNA6	protein_coding	3709.89	3695.12	3642.45	4003.22	3500.78	3339.41	4715.9	4588.16	4666.05	8450.23	8495.53	8870.16
ENSG00000026025.16	VIM	protein_coding	2.6126	10.0037	12.447	52.1673	82.2201	82.3549	207.993	186.993	179.731	34695.2	34039.6	35214.5
ENSG00000026036.22	RTEL1-TNFRSF6B	protein_coding	14.3693	13.7551	19.2363	60.8618	87.3589	58.1329	296.893	237.922	282.324	89.2854	71.1667	72.2293
ENSG00000026103.22	FAS	protein_coding	79.6843	116.293	87.1291	6.21039	0	6.45921	0.838681	1.52027	0	418.791	453.003	383.885
ENSG00000026297.16	RNASET2	protein_coding	967.969	1007.87	1013.87	1911.56	2395.95	2268.8	326.247	342.82	308.55	63.7753	78.6939	59.5223
ENSG00000026508.20	CD44	protein_coding	7743.75	7661.6	7624.36	3380.94	3177.04	3156.94	5.87077	5.32093	13.1134	7697.68	7944.67	7753.28
ENSG00000026559.14	KCNG1	protein_coding	6.5315	2.50093	0	3.72624	5.13876	8.07401	1246.28	1121.96	1130.84	0	0.684295	0
ENSG00000026652.15	AGPAT4	protein_coding	1.3063	5.00186	5.65773	27.3257	39.8254	46.8293	474.693	417.313	443.541	702.946	780.781	725.637
ENSG00000026751.17	SLAMF7	protein_coding	2.6126	0	3.39464	2.48416	1.28469	1.6148	0.838681	0	0	0	0	0
ENSG00000026950.17	BTN3A1	protein_coding	722.384	592.721	738.9	409.886	736.127	746.039	79.6747	72.2127	91.7937	275.651	217.606	201.306
ENSG00000027001.10	MIPEP	protein_coding	1435.62	1394.27	1309.2	970.063	1017.47	947.889	1861.87	1784.79	1856.7	730.581	797.888	787.835
ENSG00000027075.15	PRKCH	protein_coding	155.45	158.809	143.706	242.205	186.28	159.865	476.371	535.134	479.024	9.9206	8.89584	10.0318
ENSG00000027644.5	INSRR	protein_coding	10.4504	0	6.78928	1.24208	0	4.84441	6.70945	6.08107	3.85688	3.54307	0.684295	0
ENSG00000027697.15	IFNGR1	protein_coding	2041.75	1864.44	2034.52	1720.28	1925.75	1902.24	1193.44	1170.61	1143.18	1483.84	1545.82	1528.18
ENSG00000027847.14	B4GALT7	protein_coding	282.161	273.852	261.387	325.425	337.873	268.057	842.036	811.062	796.831	278.485	268.244	310.987
ENSG00000027869.12	SH2D2A	protein_coding	184.188	138.802	182.179	14.9049	21.8397	4.84441	137.544	123.142	116.478	81.4907	73.2196	83.5987
ENSG00000028116.18	VRK2	protein_coding	774.636	722.769	680.059	1777.41	1901.34	1921.61	834.488	912.92	880.14	1040.25	1139.35	1152.99
ENSG00000028137.19	TNFRSF1B	protein_coding	1344.18	1184.19	1220.94	2.48416	5.13876	8.07401	121.609	133.023	120.335	150.226	145.755	125.733
ENSG00000028203.18	VEZT	protein_coding	1034.59	962.858	941.447	3212.01	3230.99	3119.8	1401.44	1316.55	1281.26	1076.39	1075.71	1076.08
ENSG00000028277.21	POU2F2	protein_coding	27.4323	42.5158	44.1303	75.7668	68.0885	85.5845	88.9002	86.6552	87.9369	12.0464	17.7917	12.0382
ENSG00000028310.18	BRD9	protein_coding	1158.69	1141.67	1190.39	2456.83	2388.24	2351.15	1779.68	1691.3	1766.45	776.641	832.103	781.815
ENSG00000028528.15	SNX1	protein_coding	1720.4	1723.14	1826.32	2286.67	2168.56	2078.25	2057.28	2161.06	2230.05	2543.22	2501.78	2510.64
ENSG00000028839.10	TBPL1	protein_coding	561.709	557.707	552.195	505.526	572.971	490.9	821.907	817.903	840.028	263.605	275.771	308.981
ENSG00000029153.14	ARNTL2	protein_coding	561.709	608.977	613.298	1156.38	1294.97	1077.07	959.451	988.933	941.85	398.95	406.471	412.643
ENSG00000029363.17	BCLAF1	protein_coding	5030.56	5499.55	4898.46	3855.41	4028.79	3662.37	8942.02	9006.06	9174.75	6281.87	6385.84	6538.09
ENSG00000029364.12	SLC39A9	protein_coding	3078.95	2901.08	2553.9	2908.95	2810.9	2617.59	4563.26	4472.62	4595.09	3022.24	3133.39	3238.95
ENSG00000029534.21	ANK1	protein_coding	101.891	110.041	96.1814	22.3574	5.13876	40.37	41.0954	26.6047	39.3402	1969.24	1877.02	1946.18
ENSG00000029559.7	IBSP	protein_coding	0	0	0	0	0	0	0.838681	0	0.771376	0	0	0
ENSG00000029639.11	TFB1M	protein_coding	365.764	397.648	400.567	618.555	589.672	591.018	367.342	349.661	390.316	350.764	387.311	374.522
ENSG00000029725.17	RABEP1	protein_coding	2037.83	2094.53	2069.6	1548.87	1509.51	1337.06	1691.62	1872.21	1746.4	939.623	972.383	944.331
ENSG00000029993.15	HMGB3	protein_coding	1222.7	981.615	1086.28	735.31	698.871	540.959	796.747	784.458	803.002	2303.71	2489.47	2465.83
ENSG00000030066.13	NUP160	protein_coding	1899.36	1856.94	1809.34	1196.12	1156.22	1152.97	3384.08	3365.87	3359.34	3888.17	4108.51	3896.37
ENSG00000030110.13	BAK1	protein_coding	612.655	558.958	558.984	393.739	583.249	511.892	773.264	786.738	749.777	1362.67	1302.9	1270.03
ENSG00000030304.14	MUSK	protein_coding	64.0087	40.0149	54.3142	1.24208	5.13876	6.45921	0.838681	2.2804	0.771376	0	0	0.66879
ENSG00000030419.16	IKZF2	protein_coding	14.3693	18.757	10.1839	453.359	490.751	448.915	495.66	408.952	500.623	5.66892	10.2644	10.0318
ENSG00000030582.18	GRN	protein_coding	4065.21	3457.54	3666.21	3128.8	3463.52	3043.9	6389.07	5818.82	5880.97	2482.28	2391.61	2560.8
ENSG00000031003.10	FAM13B	protein_coding	1128.64	1250.47	1232.25	2174.88	2160.85	2131.54	1069.32	1109.03	1189.46	1279.05	1398.7	1383.06
ENSG00000031081.11	ARHGAP31	protein_coding	156.756	182.568	194.626	6.21039	5.13876	14.5332	62.9011	66.1316	84.08	157.312	138.912	159.172
ENSG00000031691.7	CENPQ	protein_coding	432.385	437.663	407.357	197.49	184.995	213.154	653.333	612.667	646.413	267.148	298.353	244.777
ENSG00000031698.13	SARS1	protein_coding	2685.75	2570.96	2624.06	1464.41	1541.63	1527.6	3182.79	3186.48	3117.9	2592.82	2592.79	2479.87
ENSG00000031823.14	RANBP3	protein_coding	1495.71	1498.06	1478.93	1142.71	999.488	1031.86	1111.25	966.89	1035.96	1617.77	1528.72	1665.29
ENSG00000032219.19	ARID4A	protein_coding	1220.08	1333	1506.09	1920.25	1842.24	1860.25	390.825	441.637	428.114	312.499	316.144	272.197
ENSG00000032389.13	EIPR1	protein_coding	886.978	809.051	832.818	1382.43	1419.58	1290.23	228.121	210.557	201.329	698.694	736.302	743.026
ENSG00000032444.17	PNPLA6	protein_coding	2892.15	2573.46	2530.14	1351.38	1018.76	1073.84	466.307	414.273	430.428	3732.98	3598.02	3684.36
ENSG00000032742.18	IFT88	protein_coding	1818.37	1705.63	1702.98	1510.37	1428.57	1417.8	829.456	849.069	849.285	406.745	435.212	411.306
ENSG00000033011.13	ALG1	protein_coding	901.347	814.053	729.847	304.309	290.34	250.294	923.388	814.863	819.973	1092.68	1085.98	1038.63
ENSG00000033030.15	ZCCHC8	protein_coding	1178.28	934.098	1000.29	1271.89	1102.26	1220.79	798.424	798.9	805.316	791.522	807.468	863.408
ENSG00000033050.9	ABCF2	protein_coding	203.783	245.091	243.282	125.45	125.9	125.955	904.937	871.873	809.173	753.966	741.092	698.217
ENSG00000033100.16	CHPF2	protein_coding	1098.6	1092.91	1167.76	854.55	963.517	870.378	1006.42	1029.22	982.733	1262.04	1144.83	1213.18
ENSG00000033122.21	LRRC7	protein_coding	3.9189	11.2542	4.52619	11.1787	7.70814	20.9924	7.54813	9.1216	6.94238	4.25169	2.05289	2.67516
ENSG00000033170.17	FUT8	protein_coding	2033.91	2244.59	2083.18	1499.19	1473.54	1396.8	2076.57	2020.43	2172.19	586.733	632.973	597.898
ENSG00000033178.13	UBA6	protein_coding	2198.5	2235.83	2046.97	4071.53	4560.65	4590.88	2199.86	2227.95	2266.3	4779.6	5106.21	5063.41
ENSG00000033327.13	GAB2	protein_coding	1152.16	1142.93	1216.41	618.555	721.995	578.099	2017.03	1974.83	1943.87	780.893	724.669	870.096
ENSG00000033627.17	ATP6V0A1	protein_coding	2779.81	2847.31	2863.94	1281.82	1355.35	1356.43	2479.14	2364.77	2513.14	1373.29	1385.7	1366.34
ENSG00000033800.14	PIAS1	protein_coding	2336.97	2165.81	2241.59	6424.03	6232.03	6515.73	2007.8	2113.17	2168.34	1439.2	1434.28	1419.84
ENSG00000033867.16	SLC4A7	protein_coding	1095.99	919.092	998.024	1270.65	1008.48	899.445	1666.46	1653.29	1666.94	2159.86	2212.33	2065.89
ENSG00000034053.14	APBA2	protein_coding	3.9189	3.7514	4.52619	16.147	10.2775	9.68881	73.8039	85.8951	89.4796	0	0.684295	0
ENSG00000034152.19	MAP2K3	protein_coding	1281.48	1247.96	1198.31	512.978	575.541	612.01	1196.8	1240.54	1094.58	2560.93	2570.9	2223.73
ENSG00000034239.11	EFCAB1	protein_coding	1.3063	1.25047	0	0	1.28469	0	1.67736	0	2.31413	0	0	0
ENSG00000034510.6	TMSB10	protein_coding	12750.8	12844.8	12108.7	13797	16205.1	16519.4	2598.23	2741.8	2577.17	8783.28	8602.28	8196.69
ENSG00000034533.12	ASTE1	protein_coding	231.215	238.839	271.571	160.228	176.002	205.08	232.315	254.645	224.47	192.743	225.817	220.032
ENSG00000034677.13	RNF19A	protein_coding	4121.38	4356.62	4118.83	11417.2	8707.62	8416.35	1102.87	1129.56	1126.98	683.813	759.568	758.408
ENSG00000034693.15	PEX3	protein_coding	488.556	480.179	502.407	244.689	278.778	258.368	571.98	583.782	566.961	315.333	317.513	311.656
ENSG00000034713.8	GABARAPL2	protein_coding	926.167	789.044	752.478	1063.22	1118.96	947.889	982.934	988.933	950.335	744.045	880.688	820.605
ENSG00000034971.17	MYOC	protein_coding	0	2.50093	0	0	0	3.2296	0	0	0	0	0	0
ENSG00000035115.22	SH3YL1	protein_coding	1567.56	1688.13	1804.82	3703.88	4283.15	4019.24	388.309	404.391	372.575	628.541	723.3	593.217
ENSG00000035141.8	FAM136A	protein_coding	1567.56	1455.54	1437.06	1337.72	1229.45	1172.35	2094.19	2124.57	2023.32	3371.59	3404.37	3481.05
ENSG00000035403.18	VCL	protein_coding	13238.1	12722.2	12546.6	7001.6	8760.3	8193.51	2370.11	2457.51	2397.44	4800.15	4849.6	5016.59
ENSG00000035499.13	DEPDC1B	protein_coding	1024.14	921.593	962.946	201.217	232.529	166.325	549.336	539.695	597.045	105.584	86.9055	75.5733
ENSG00000035664.11	DAPK2	protein_coding	108.423	72.527	89.3922	311.762	249.23	235.761	3.35472	6.8412	3.0855	38.2652	49.9536	38.121
ENSG00000035681.9	NSMAF	protein_coding	2770.66	2838.56	2628.58	522.915	497.175	615.24	1045.84	1047.46	1033.64	1614.93	1609.46	1695.38
ENSG00000035687.10	ADSS2	protein_coding	2313.46	2439.66	2352.48	1555.08	1824.26	1769.82	1533.11	1685.98	1739.45	965.841	988.807	878.79
ENSG00000035720.8	STAP1	protein_coding	0	0	0	0	0	0	0	0	0	1.41723	0	0
ENSG00000035862.12	TIMP2	protein_coding	641.394	592.721	595.193	4016.88	4493.84	4154.89	1794.78	1796.96	1771.08	944.583	928.589	949.682
ENSG00000035928.16	RFC1	protein_coding	1495.71	1419.28	1555.88	1486.77	1595.58	1388.73	2932.87	2861.9	2672.05	2665.1	2759.08	2843.69
ENSG00000036054.13	TBC1D23	protein_coding	1485.26	1368.01	1278.65	1194.88	1134.38	1007.64	727.136	762.414	762.119	496.03	515.959	567.803
ENSG00000036257.13	CUL3	protein_coding	5102.41	4908.08	4927.88	6236.48	6270.57	6082.96	4465.98	4430.82	4417.67	3757.78	3872.43	3735.19
ENSG00000036448.10	MYOM2	protein_coding	16.9819	5.00186	5.65773	65.8302	56.5263	53.2885	113.222	98.8173	96.422	8.50337	8.21154	7.35669
ENSG00000036473.8	OTC	protein_coding	206.395	216.33	214.994	0	1.28469	1.6148	0.838681	0	0.771376	0	0.684295	0
ENSG00000036530.9	CYP46A1	protein_coding	0	1.25047	3.39464	18.6312	16.701	20.9924	15.9349	13.6824	11.5706	4.25169	4.79007	6.01911
ENSG00000036549.13	ZZZ3	protein_coding	2173.68	2153.3	2122.78	1312.88	1300.11	1408.11	2802.03	2979.72	2851.78	2240.64	2479.2	2365.51
ENSG00000036565.15	SLC18A1	protein_coding	14.3693	17.5065	7.92082	0	0	8.07401	7.54813	6.08107	3.85688	0	0	0
ENSG00000036672.16	USP2	protein_coding	138.468	112.542	110.892	28.5678	21.8397	32.296	225.605	244.763	219.071	189.2	181.338	207.994
ENSG00000036828.17	CASR	protein_coding	7.8378	6.25233	1.13155	8.69455	5.13876	14.5332	0	0	0	0	0	0
ENSG00000037042.9	TUBG2	protein_coding	459.818	523.945	543.142	223.574	224.821	211.539	254.12	254.645	229.87	250.141	238.819	244.108
ENSG00000037241.7	RPL26L1	protein_coding	201.17	186.319	205.941	199.975	177.287	155.021	219.734	196.875	185.902	111.252	123.173	125.733
ENSG00000037280.16	FLT4	protein_coding	5.2252	6.25233	5.65773	14.9049	10.2775	17.7628	354.762	386.148	381.06	0.708614	0.684295	0
ENSG00000037474.15	NSUN2	protein_coding	2845.12	2893.58	3013.31	5786.84	5570.41	5453.19	2594.04	2604.98	2569.45	2633.92	2804.93	2778.82
ENSG00000037637.11	FBXO42	protein_coding	764.186	782.791	775.109	1548.87	1536.49	1445.25	1045	1038.34	1018.22	1811.22	1788.06	1852.55
ENSG00000037749.12	MFAP3	protein_coding	674.051	590.22	585.009	442.18	477.904	373.019	1741.94	1694.34	1797.31	947.417	949.802	946.338
ENSG00000037757.14	MRI1	protein_coding	203.783	187.57	192.363	575.082	625.644	578.099	377.406	373.986	401.115	1222.36	1151.67	1140.96
ENSG00000037897.17	METTL1	protein_coding	271.711	257.596	263.65	163.954	138.746	134.029	582.883	564.019	566.19	509.494	553.595	567.134
ENSG00000037965.6	HOXC8	protein_coding	2.6126	8.75326	2.26309	214.88	184.995	274.516	36.0633	34.9661	40.8829	142.431	110.856	140.446
ENSG00000038002.9	AGA	protein_coding	101.891	106.29	114.286	342.814	289.055	243.835	167.736	157.348	177.416	99.206	107.434	113.025
ENSG00000038210.14	PI4K2B	protein_coding	427.16	547.704	431.119	439.696	430.371	513.507	635.72	711.485	713.523	1446.99	1512.29	1467.99
ENSG00000038219.13	BOD1L1	protein_coding	1794.86	1966.98	2085.44	3069.18	2830.17	2984.15	1966.71	2007.51	1882.16	1294.64	1297.42	1262.01
ENSG00000038274.17	MAT2B	protein_coding	1495.71	1378.01	1113.44	563.904	507.452	419.849	1319.25	1286.15	1358.39	2638.88	2659.86	2616.31
ENSG00000038295.8	TLL1	protein_coding	2.6126	0	6.78928	2.48416	5.13876	3.2296	4.19341	4.5608	3.0855	0	0	0
ENSG00000038358.15	EDC4	protein_coding	615.268	568.962	572.562	798.656	805.5	695.98	2175.54	2126.85	2117.43	2542.51	2406.67	2492.58
ENSG00000038382.20	TRIO	protein_coding	2930.03	3018.62	3058.57	17924.4	18463.6	18376.4	7476.84	7629.46	7531.71	1693.59	1686.1	1752.23
ENSG00000038427.16	VCAN	protein_coding	3.9189	10.0037	15.8416	31.052	26.9785	27.4516	404.244	421.874	419.629	1.41723	1.36859	2.67516
ENSG00000038532.16	CLEC16A	protein_coding	1316.75	1316.74	1390.67	1844.49	1871.79	1911.93	1190.93	1241.3	1228.03	1067.88	981.964	1060.03
ENSG00000038945.15	MSR1	protein_coding	6.5315	11.2542	15.8416	40.9886	14.1316	8.07401	88.9002	82.8545	86.3941	48.1858	70.4824	52.8344
ENSG00000039068.19	CDH1	protein_coding	2.6126	1.25047	1.13155	7941.85	8570.16	7592.8	10607.6	10885.9	10943.5	111.252	117.699	103.662
ENSG00000039123.16	MTREX	protein_coding	3648.5	3840.18	3620.95	2834.42	2814.75	2737.09	3745.55	3760.38	3768.17	1636.9	1729.21	1673.98
ENSG00000039139.9	DNAH5	protein_coding	44.4142	7.50279	28.2887	6903.47	8310.66	8781.29	34.3859	47.8884	39.3402	52.4375	38.3205	34.1083
ENSG00000039319.17	ZFYVE16	protein_coding	1374.23	1272.97	1503.83	2501.55	2403.65	2404.44	2024.58	2089.61	2166.79	1400.22	1347.38	1401.78
ENSG00000039523.20	RIPOR1	protein_coding	1009.77	901.585	780.767	1160.1	1303.96	1338.67	1031.58	1031.5	1030.56	846.794	816.364	846.688
ENSG00000039537.14	C6	protein_coding	0	3.7514	12.447	8.69455	8.99283	6.45921	0	0	0	38.2652	35.5834	34.1083
ENSG00000039560.14	RAI14	protein_coding	531.664	578.965	494.486	4370.87	6291.12	5979.61	1352.79	1478.46	1460.21	1500.14	1445.92	1463.31
ENSG00000039600.11	SOX30	protein_coding	1.3063	2.50093	2.26309	17.3891	2.56938	8.07401	36.0633	44.0877	43.9684	32.5963	25.3189	24.7452
ENSG00000039650.12	PNKP	protein_coding	898.735	1007.87	975.393	870.697	778.522	734.735	1229.51	1213.17	1206.43	1656.03	1544.45	1470
ENSG00000039987.7	BEST2	protein_coding	2.6126	1.25047	0	8.69455	3.85407	3.2296	4.19341	0	0	3.54307	0	0.66879
ENSG00000040199.18	PHLPP2	protein_coding	1868.01	1904.46	1824.05	469.506	458.634	544.188	671.784	650.674	651.041	1084.18	1173.57	1142.29
ENSG00000040275.17	SPDL1	protein_coding	546.034	591.47	646.113	361.445	371.275	340.723	1222.8	1225.33	1288.2	538.547	494.745	529.013
ENSG00000040341.18	STAU2	protein_coding	1282.79	1368.01	1339.75	4585.75	4880.54	4928.38	1128.86	1131.08	1177.12	856.006	945.696	888.153
ENSG00000040487.13	SLC66A1	protein_coding	178.963	182.568	230.835	288.162	273.639	217.998	847.907	814.863	834.629	709.323	679.505	644.713
ENSG00000040531.16	CTNS	protein_coding	373.602	343.878	377.937	223.574	215.828	169.554	527.53	516.131	545.363	453.513	392.101	445.414
ENSG00000040608.14	RTN4R	protein_coding	109.729	97.5363	70.1559	250.9	241.522	227.687	77.1587	100.338	73.2807	159.438	177.917	153.822
ENSG00000040633.13	PHF23	protein_coding	1361.17	1449.29	1280.91	717.921	581.964	495.744	1019	1026.94	1005.87	956.629	908.06	884.809
ENSG00000040731.10	CDH10	protein_coding	0	2.50093	0	2.48416	5.13876	0	67.9332	52.4492	66.3383	0	0	0
ENSG00000040933.16	INPP4A	protein_coding	1601.52	1670.62	1842.16	1353.87	1501.8	1585.74	853.777	899.238	971.934	997.02	961.435	1023.92
ENSG00000041353.10	RAB27B	protein_coding	563.016	662.747	575.957	640.912	901.852	817.09	55.3529	56.2499	64.7956	858.841	890.952	848.026
ENSG00000041357.16	PSMA4	protein_coding	2202.42	2108.28	2127.31	2666.74	2448.62	2325.31	2489.21	2777.53	2636.56	2441.89	2595.53	2406.31
ENSG00000041515.16	MYO16	protein_coding	28.7386	16.256	14.7101	18.6312	15.4163	25.8368	25.1604	25.8445	26.9982	2.12584	3.42148	0.66879
ENSG00000041802.11	LSG1	protein_coding	1990.8	2023.25	2015.28	1666.87	1379.76	1343.52	2689.65	2607.26	2586.42	1560.37	1649.84	1638.54
ENSG00000041880.14	PARP3	protein_coding	553.871	543.952	459.408	227.3	195.273	166.325	24.3218	23.5641	20.0558	313.916	301.774	325.032
ENSG00000041982.16	TNC	protein_coding	10.4504	6.25233	6.78928	329.151	195.273	159.865	301.086	288.091	264.582	87.8682	77.3254	64.2038
ENSG00000041988.15	THAP3	protein_coding	198.558	151.306	169.732	228.542	219.682	221.228	220.573	184.712	222.928	759.635	679.505	649.395
ENSG00000042062.13	RIPOR3	protein_coding	52.252	51.2691	52.0511	7.45247	0	4.84441	25.1604	18.2432	18.513	1530.61	1447.97	1482.04
ENSG00000042088.14	TDP1	protein_coding	859.546	900.335	893.922	648.365	707.864	671.758	655.849	630.15	644.099	1001.27	1016.86	1009.87
ENSG00000042286.15	AIFM2	protein_coding	666.213	646.491	579.352	550.241	494.605	510.277	278.442	278.969	280.781	294.784	282.614	295.605
ENSG00000042304.12	C2orf83	protein_coding	0	1.25047	3.39464	1.24208	0	8.07401	1.67736	0	0.771376	0.708614	0.684295	0.66879
ENSG00000042317.17	SPATA7	protein_coding	334.413	320.119	330.412	423.549	443.218	450.53	107.351	113.26	100.279	109.127	128.647	111.019
ENSG00000042429.12	MED17	protein_coding	257.341	252.594	255.729	296.857	299.333	316.501	409.276	383.867	398.03	386.195	396.891	381.21
ENSG00000042445.14	RETSAT	protein_coding	2612.6	2442.16	2315.14	1592.34	1776.73	1714.92	369.858	306.334	357.147	1040.95	1013.44	1031.94
ENSG00000042493.16	CAPG	protein_coding	674.051	587.719	646.113	315.488	343.012	361.716	137.544	139.865	154.275	82.9079	58.1651	57.5159
ENSG00000042753.12	AP2S1	protein_coding	913.104	754.031	801.135	540.304	558.84	495.744	1607.75	1647.21	1561.26	1125.99	1122.93	1029.27
ENSG00000042781.14	USH2A	protein_coding	7.8378	15.0056	16.9732	1.24208	3.85407	22.6072	4.19341	3.04053	3.0855	3.54307	0.684295	0
ENSG00000042813.8	ZPBP	protein_coding	0	0	5.65773	4.96831	5.13876	8.07401	1.67736	0	0.771376	0	0	0
ENSG00000042832.12	TG	protein_coding	83.6032	85.0316	56.5773	55.8935	32.1172	54.9033	4.19341	3.04053	7.71376	2.12584	0	2.00637
ENSG00000042980.13	ADAM28	protein_coding	7.8378	6.25233	1.13155	1285.55	1506.94	1485.62	19.2897	27.3648	26.2268	4.9603	7.52725	4.68153
ENSG00000043039.7	BARX2	protein_coding	462.43	420.156	411.883	555.209	497.175	448.915	83.0294	84.3748	67.1097	0.708614	0.684295	1.33758
ENSG00000043093.15	DCUN1D1	protein_coding	1764.81	1880.7	1736.92	2090.42	2200.67	2197.75	1767.94	1833.44	2004.81	1773.66	1868.13	1905.38
ENSG00000043143.20	JADE2	protein_coding	1158.69	1041.64	992.366	596.198	543.424	424.693	3463.75	3260.97	3250.58	5051.71	5080.89	5016.59
ENSG00000043355.12	ZIC2	protein_coding	4406.15	4430.4	4366.64	78.2509	127.184	106.577	193.735	206.756	200.558	235.26	191.603	218.694
ENSG00000043462.13	LCP2	protein_coding	0	2.50093	2.26309	6.21039	0	6.45921	0	0	0	0	0	0
ENSG00000043514.17	TRIT1	protein_coding	657.069	640.238	792.082	1166.31	1174.21	1154.58	891.518	877.194	913.309	1008.36	962.803	992.484
ENSG00000043591.6	ADRB1	protein_coding	5.2252	12.5047	4.52619	55.8935	82.2201	79.1253	15.9349	9.88173	15.4275	6.37753	6.15866	3.34395
ENSG00000044012.4	GUCA2B	protein_coding	0	0	0	4.96831	0	0	0	0	0	0	0.684295	0.66879
ENSG00000044090.10	CUL7	protein_coding	454.593	472.676	526.169	707.985	661.615	639.462	649.978	638.512	609.387	933.245	908.06	891.497
ENSG00000044115.21	CTNNA1	protein_coding	9680.99	9187.17	9027.48	10748.9	11074	10241.1	11686.2	12099.8	11479.6	7456.04	7527.93	7339.97
ENSG00000044446.12	PHKA2	protein_coding	581.304	651.492	641.587	1194.88	1166.5	1264.39	928.42	960.808	931.822	937.497	951.855	937.643
ENSG00000044459.15	CNTLN	protein_coding	2.6126	13.7551	0	1.24208	5.13876	8.07401	34.3859	15.2027	19.2844	0	0	0
ENSG00000044524.11	EPHA3	protein_coding	2.6126	0	3.39464	0	0	3.2296	3.35472	7.60133	6.17101	2.12584	9.58013	6.01911
ENSG00000044574.8	HSPA5	protein_coding	25026.1	24730.5	23550.9	12607.1	15254.4	13682.2	14167	14282.1	13786	11397.4	11388	11237
ENSG00000046604.13	DSG2	protein_coding	9470.68	8945.83	8761.56	14081.4	15863.3	14681.8	12369.7	12267	12698.4	6269.11	6407.74	6662.48
ENSG00000046647.13	GEMIN8	protein_coding	274.323	272.601	270.44	352.75	348.151	402.086	162.704	178.631	167.389	153.769	179.285	183.248
ENSG00000046651.15	OFD1	protein_coding	1193.96	1222.95	1199.44	2414.6	2687.57	2667.65	708.685	775.336	739.75	628.541	681.558	712.261
ENSG00000046653.15	GPM6B	protein_coding	2.6126	5.00186	5.65773	2.48416	11.5622	6.45921	135.866	138.344	138.848	7.79476	12.3173	10.7006
ENSG00000046774.10	MAGEC2	protein_coding	0	1.25047	0	0	0	0	0.838681	3.04053	3.0855	0	0	0
ENSG00000046889.19	PREX2	protein_coding	1.3063	3.7514	9.05237	11.1787	2.56938	1.6148	20.967	16.7229	13.1134	0	0	0.66879
ENSG00000047056.16	WDR37	protein_coding	876.528	885.329	982.182	621.039	594.811	670.143	1308.34	1161.48	1268.14	668.223	617.234	638.026
ENSG00000047188.16	YTHDC2	protein_coding	783.78	957.856	917.684	1413.49	1328.37	1379.04	2062.32	2017.39	2153.68	1624.85	1625.89	1661.94
ENSG00000047230.15	CTPS2	protein_coding	757.654	705.262	674.402	965.095	1103.55	1096.45	749.781	708.444	721.236	796.483	808.153	785.159
ENSG00000047249.18	ATP6V1H	protein_coding	1365.08	1359.26	1396.33	431.001	444.503	458.604	1217.76	1232.18	1169.41	937.497	967.593	930.956
ENSG00000047315.17	POLR2B	protein_coding	3264.45	3259.96	3201.14	2666.74	2361.26	2209.05	4922.22	4889.94	4929.86	5386.18	5521.58	5491.43
ENSG00000047346.12	FAM214A	protein_coding	348.782	306.364	338.332	869.455	912.129	878.452	458.759	425.675	426.571	229.591	244.978	240.096
ENSG00000047365.12	ARAP2	protein_coding	1112.97	1250.47	1210.75	1874.3	1998.98	2115.39	331.279	342.82	374.117	174.319	173.811	201.306
ENSG00000047410.14	TPR	protein_coding	13081.3	13052.4	13672.5	4595.69	4794.46	4440.71	4934.8	5253.28	4751.68	4484.82	4590.94	4558.47
ENSG00000047457.14	CP	protein_coding	6.5315	1.25047	2.26309	7.45247	12.8469	11.3036	27.6765	23.5641	18.513	2193.16	2158.95	2129.43
ENSG00000047578.13	KATNIP	protein_coding	1252.74	1274.22	1429.14	1808.47	1644.4	1556.67	1022.35	980.572	970.391	917.656	927.22	921.592
ENSG00000047579.20	DTNBP1	protein_coding	410.178	420.156	472.986	326.667	346.866	287.435	397.535	419.594	375.66	254.393	241.556	242.102
ENSG00000047597.7	XK	protein_coding	144.999	162.56	160.68	340.329	358.428	358.486	316.183	325.337	317.807	522.957	492.693	510.955
ENSG00000047617.15	ANO2	protein_coding	10.4504	11.2542	9.05237	11.1787	1.28469	9.68881	68.7718	68.412	74.0521	1.41723	0	0
ENSG00000047621.12	C12orf4	protein_coding	356.62	313.867	347.385	740.279	617.936	662.069	707.008	759.373	807.631	665.389	650.765	672.803
ENSG00000047634.15	SCML1	protein_coding	483.331	470.175	425.461	762.636	842.756	883.297	672.622	628.63	716.608	593.11	723.3	689.522
ENSG00000047644.19	WWC3	protein_coding	717.159	762.784	815.845	787.478	847.895	757.342	1138.93	1033.78	1132.38	414.539	374.994	420.669
ENSG00000047648.23	ARHGAP6	protein_coding	5.2252	0	0	1.24208	8.99283	8.07401	129.996	133.023	139.619	0	0	0.66879
ENSG00000047662.5	FAM184B	protein_coding	15.6756	7.50279	21.4994	7.45247	17.9857	17.7628	10.9029	14.4425	26.9982	2.83446	2.05289	5.35032
ENSG00000047849.21	MAP4	protein_coding	8662.08	8450.64	8211.63	6566.87	7302.17	7080.91	7895.34	7748.04	7588.8	13753.5	13472.4	14310.8
ENSG00000047932.14	GOPC	protein_coding	867.384	951.604	927.868	526.641	571.687	507.048	3469.62	3730.73	3694.12	1269.13	1291.27	1189.11
ENSG00000047936.11	ROS1	protein_coding	3.9189	0	2.26309	9.93663	6.42345	6.45921	3.35472	0	0.771376	0	0.684295	0.66879
ENSG00000048028.11	USP28	protein_coding	1129.95	1132.92	1125.89	980	889.005	933.356	2515.2	2344.25	2528.57	1473.92	1446.6	1450.61
ENSG00000048052.22	HDAC9	protein_coding	104.504	121.295	119.944	394.981	724.565	815.475	96.4483	99.5775	107.221	4650.64	4807.17	4815.96
ENSG00000048140.18	TSPAN17	protein_coding	649.231	586.468	523.906	848.34	1012.34	820.319	379.084	312.415	340.177	1677.29	1600.57	1525.51
ENSG00000048162.21	NOP16	protein_coding	1131.26	1005.37	998.024	248.416	202.981	201.85	1108.74	1160.72	995.075	692.316	662.398	710.924
ENSG00000048342.17	CC2D2A	protein_coding	155.45	193.822	202.547	103.093	48.8182	46.8293	138.382	147.466	148.104	601.614	573.439	572.484
ENSG00000048392.12	RRM2B	protein_coding	1012.38	1231.71	1027.44	1448.26	1400.31	1148.12	1679.88	1746.79	1879.07	1351.33	1387.07	1372.36
ENSG00000048405.10	ZNF800	protein_coding	2497.65	2600.97	2388.69	2518.94	2756.94	2670.88	1595.17	1599.32	1595.21	1967.82	1902.34	1838.5
ENSG00000048462.11	TNFRSF17	protein_coding	0	0	1.13155	0	3.85407	0	2.51604	0	0	0	0	0.66879
ENSG00000048471.14	SNX29	protein_coding	233.828	258.846	259.124	1178.73	1016.19	993.103	527.53	551.857	570.047	418.791	435.896	470.159
ENSG00000048540.15	LMO3	protein_coding	1.3063	0	3.39464	0	3.85407	11.3036	3.35472	6.8412	4.62826	0	0	0
ENSG00000048544.6	MRPS10	protein_coding	1011.08	909.088	974.261	686.869	741.266	602.321	1837.55	1834.2	1825.08	1718.39	1636.83	1665.96
ENSG00000048545.16	GUCA1A	protein_coding	1.3063	0	0	3.72624	0	0	8.38681	4.5608	7.71376	0	0	0
ENSG00000048649.13	RSF1	protein_coding	3308.86	3481.3	3463.66	4380.81	4312.7	4234.01	777.457	866.552	763.662	2726.04	2902.1	2956.05
ENSG00000048707.15	VPS13D	protein_coding	2458.46	2673.49	2951.07	5216.73	5420.1	5432.19	3547.62	3536.14	3700.29	4520.96	4538.25	4399.3
ENSG00000048740.18	CELF2	protein_coding	43.1079	55.0205	24.894	13.6629	15.4163	6.45921	437.792	446.198	429.656	2.83446	0.684295	0
ENSG00000048828.17	FAM120A	protein_coding	11183.2	10907.8	10357	8046.18	8462.25	8219.34	3852.9	4037.07	3913.96	9974.46	9827.16	10056.6
ENSG00000048991.16	R3HDM1	protein_coding	2306.93	2047.01	2091.1	3816.91	3383.87	3423.38	738.039	758.613	777.547	2403.62	2392.3	2543.41
ENSG00000049089.15	COL9A2	protein_coding	3.9189	5.00186	1.13155	27.3257	62.9498	59.7477	51.1595	61.5708	50.9108	62.3581	65.008	56.8471
ENSG00000049130.16	KITLG	protein_coding	600.898	537.7	590.667	2854.3	2812.19	2864.66	1039.96	1074.83	1150.12	150.226	183.391	155.828
ENSG00000049167.15	ERCC8	protein_coding	414.097	383.893	456.013	452.117	519.015	437.611	874.744	853.63	948.021	626.415	633.657	652.739
ENSG00000049192.15	ADAMTS6	protein_coding	16.9819	25.0093	22.6309	316.73	305.756	227.687	131.673	144.425	126.506	19.1326	17.1074	23.4076
ENSG00000049239.13	H6PD	protein_coding	2593.01	2493.43	2397.75	5159.59	5384.13	5107.62	774.103	784.458	718.922	5824.81	5817.19	6005.73
ENSG00000049245.13	VAMP3	protein_coding	3026.7	2861.06	2629.71	2193.51	2488.44	2084.71	2014.51	2002.95	2084.26	4464.98	4646.36	4656.12
ENSG00000049246.14	PER3	protein_coding	139.774	147.555	151.627	298.099	436.794	418.234	98.1257	80.5741	85.6227	3101.61	3088.91	3133.95
ENSG00000049247.14	UTS2	protein_coding	22.2071	27.5102	12.447	0	2.56938	1.6148	4.19341	3.80067	5.39963	0	0.684295	0
ENSG00000049249.9	TNFRSF9	protein_coding	1.3063	8.75326	0	17.3891	35.9713	40.37	0.838681	2.2804	8.48514	38.2652	36.2676	18.7261
ENSG00000049283.18	EPN3	protein_coding	1065.94	1012.88	1018.39	467.021	472.766	421.463	701.137	695.522	695.781	7.08614	2.73718	2.00637
ENSG00000049323.16	LTBP1	protein_coding	26.126	18.757	33.9464	37.2624	42.3948	37.1404	582.883	598.225	554.619	90.7026	95.8013	113.694
ENSG00000049449.10	RCN1	protein_coding	906.573	877.827	862.238	100.608	98.9211	93.6585	1119.64	1078.63	996.618	904.901	918.324	820.605
ENSG00000049540.18	ELN	protein_coding	26.126	16.256	19.2363	32.294	19.2703	45.2145	43.6114	29.6452	23.1413	40.391	36.9519	44.8089
ENSG00000049541.11	RFC2	protein_coding	829.501	736.524	751.347	388.771	360.998	324.575	1817.42	1847.88	1713.23	807.112	865.633	888.153
ENSG00000049618.24	ARID1B	protein_coding	3417.28	3334.99	3473.85	5642.76	5412.4	5351.45	2432.18	2462.07	2490.77	5462	5508.58	5596.43
ENSG00000049656.14	CLPTM1L	protein_coding	2393.14	2312.11	2231.41	4492.6	4348.67	3898.13	4365.33	4316.8	4275.74	2292.37	2314.97	2132.77
ENSG00000049759.19	NEDD4L	protein_coding	3214.81	3346.24	3719.39	4235.49	4509.26	4416.48	1370.4	1393.32	1471.01	600.196	634.342	609.268
ENSG00000049768.16	FOXP3	protein_coding	2.6126	3.7514	2.26309	21.1153	19.2703	16.148	6.70945	6.08107	6.17101	11.3378	6.15866	3.34395
ENSG00000049769.14	PPP1R3F	protein_coding	41.8016	42.5158	46.3934	281.952	255.653	243.835	206.316	209.797	227.556	221.088	242.241	215.35
ENSG00000049860.14	HEXB	protein_coding	2233.77	2103.28	2028.86	2114.02	2732.53	2488.41	2843.13	2893.07	2959	1810.51	1760.01	1896.02
ENSG00000049883.15	PTCD2	protein_coding	374.908	401.399	419.804	336.603	332.735	326.19	938.484	866.552	874.74	605.157	589.178	577.166
ENSG00000050030.16	NEXMIF	protein_coding	2.6126	1.25047	0	9.93663	2.56938	4.84441	36.0633	32.6857	37.026	0	0	0.66879
ENSG00000050130.18	JKAMP	protein_coding	1101.21	1116.67	1042.15	1573.71	1532.63	1400.03	834.488	886.315	924.108	888.602	903.27	983.121
ENSG00000050165.18	DKK3	protein_coding	24.8197	6.25233	10.1839	45.9569	39.8254	38.7552	58.7077	46.3681	48.5967	10.6292	13.6859	8.69427
ENSG00000050327.15	ARHGEF5	protein_coding	1730.85	1666.87	1663.37	984.968	1013.62	1033.47	363.988	350.421	374.117	267.856	270.297	256.147
ENSG00000050344.9	NFE2L3	protein_coding	2485.89	2474.67	2462.24	1044.59	1393.89	1240.17	4543.97	4430.82	4153.09	740.502	826.629	751.051
ENSG00000050393.11	MCUR1	protein_coding	4739.26	4399.14	4459.42	1996.02	1903.91	1787.59	2300.5	2421.02	2465.32	1102.6	1057.24	1128.25
ENSG00000050405.13	LIMA1	protein_coding	5132.46	5168.17	5055.75	3619.42	3753.86	3518.65	1270.6	1435.89	1396.19	3925.72	4144.78	4285.61
ENSG00000050426.16	LETMD1	protein_coding	1163.91	1290.48	1299.02	1032.17	1113.83	1162.66	1099.51	1110.55	1120.81	1083.47	1203.68	1194.46
ENSG00000050438.17	SLC4A8	protein_coding	97.9725	95.0354	124.47	50.9252	46.2488	96.8881	217.218	201.435	229.099	77.239	78.0097	67.5478
ENSG00000050555.19	LAMC3	protein_coding	7.8378	8.75326	3.39464	18.6312	28.2632	19.3776	57.0303	44.0877	49.3681	0	2.05289	1.33758
ENSG00000050628.20	PTGER3	protein_coding	0	6.25233	0	1.24208	1.28469	3.2296	236.508	220.439	208.272	1.41723	0.684295	2.00637
ENSG00000050730.16	TNIP3	protein_coding	2.6126	3.7514	0	0	0	0	1.67736	0	1.54275	0	0	0.66879
ENSG00000050748.18	MAPK9	protein_coding	1116.89	1121.67	1058	1423.42	1463.26	1569.59	3890.64	3992.22	3965.64	843.251	931.326	885.478
ENSG00000050767.17	COL23A1	protein_coding	11.7567	7.50279	3.39464	12.4208	8.99283	8.07401	26.8378	35.7263	35.4833	0	0	0
ENSG00000050820.17	BCAR1	protein_coding	1115.58	942.851	949.367	2163.7	2402.37	2338.23	1248.8	1169.09	1215.69	2696.99	2506.57	2559.46
ENSG00000051009.11	FAM160A2	protein_coding	1167.83	1260.47	1320.51	905.475	1053.45	917.208	674.3	694.762	651.041	1023.24	1010.7	1022.58
ENSG00000051108.15	HERPUD1	protein_coding	2039.14	1996.99	1947.39	479.442	623.074	557.107	2430.5	2431.67	2416.72	1444.86	1561.56	1499.43
ENSG00000051128.19	HOMER3	protein_coding	28.7386	15.0056	27.1571	224.816	187.565	230.917	9.22549	5.32093	2.31413	70.8614	65.008	82.2612
ENSG00000051180.17	RAD51	protein_coding	184.188	126.297	157.285	183.828	138.746	153.406	408.438	442.398	398.801	233.843	255.242	268.854
ENSG00000051341.14	POLQ	protein_coding	619.186	625.233	715.137	1392.37	1126.67	1236.94	1513.82	1536.99	1451.73	1273.38	1369.27	1401.78
ENSG00000051382.9	PIK3CB	protein_coding	2777.2	2899.83	2814.16	2367.4	2858.43	2557.85	1202.67	1327.95	1328.31	3088.85	3254.51	3137.29
ENSG00000051523.11	CYBA	protein_coding	1457.83	1305.49	1331.83	2126.44	2306.02	2202.59	2563.85	2731.16	2331.87	2240.64	2076.84	1903.38
ENSG00000051596.10	THOC3	protein_coding	314.818	266.349	221.783	117.997	102.775	88.8141	695.267	811.062	713.523	355.724	329.146	321.019
ENSG00000051620.11	HEBP2	protein_coding	3068.5	3176.18	3052.91	1906.59	1830.68	1672.93	2949.64	2963.76	2890.35	905.609	935.432	970.414
ENSG00000051825.15	MPHOSPH9	protein_coding	941.843	882.828	1022.92	1511.61	1252.57	1288.61	1663.1	1679.13	1694.71	2224.34	2349.19	2419.01
ENSG00000052126.14	PLEKHA5	protein_coding	783.78	839.062	876.948	2471.74	2279.04	2393.14	805.134	798.14	797.603	1172.05	1181.09	1191.11
ENSG00000052344.16	PRSS8	protein_coding	3920.21	3466.29	3367.48	1297.97	1617.42	1440.4	3948.51	4083.44	3819.85	12.0464	10.2644	8.69427
ENSG00000052723.12	SIKE1	protein_coding	1363.78	1543.07	1260.54	1541.42	1640.55	1537.29	3196.21	3105.14	3245.18	2345.51	2525.05	2398.28
ENSG00000052749.14	RRP12	protein_coding	1755.67	1569.33	1666.77	772.573	705.294	734.735	2788.61	2662.75	2716.01	3364.5	3138.86	3261.02
ENSG00000052795.13	FNIP2	protein_coding	1064.63	1066.65	1048.94	1145.2	1120.25	1056.08	1285.7	1286.91	1245.77	713.575	735.617	763.089
ENSG00000052802.13	MSMO1	protein_coding	3022.78	2797.29	2598.03	1774.93	2091.47	1650.33	1700.85	1824.32	1935.38	10578.9	11421.6	10891.2
ENSG00000052841.15	TTC17	protein_coding	4280.75	4029	4394.93	3261.7	3326.06	3350.71	2302.18	2275.08	2270.93	2011.76	2186.32	2176.91
ENSG00000052850.8	ALX4	protein_coding	5.2252	2.50093	0	9.93663	12.8469	3.2296	10.9029	4.5608	7.71376	0	0	0.66879
ENSG00000053108.17	FSTL4	protein_coding	10.4504	10.0037	3.39464	8.69455	3.85407	3.2296	7.54813	15.9628	7.71376	4.25169	0	0
ENSG00000053254.16	FOXN3	protein_coding	1435.62	1379.26	1315.99	1469.38	1359.2	1303.15	1769.62	1710.3	1761.05	2160.57	2277.33	2448.44
ENSG00000053328.8	METTL24	protein_coding	7.8378	0	1.13155	1.24208	6.42345	6.45921	0	0	0	0	0	0
ENSG00000053371.12	AKR7A2	protein_coding	420.629	392.646	333.806	371.381	466.342	402.086	1156.54	1222.29	1158.61	1241.49	1168.78	1155.67
ENSG00000053372.5	MRTO4	protein_coding	675.357	699.01	677.796	509.252	444.503	413.389	2951.32	2895.35	2824.78	4251.69	4055.13	4248.15
ENSG00000053438.11	NNAT	protein_coding	1.3063	1.25047	3.39464	4.96831	5.13876	1.6148	0	0.760133	0	0	0.684295	0
ENSG00000053501.13	USE1	protein_coding	169.819	173.815	176.521	126.692	77.0814	75.8957	63.7398	70.6924	53.9963	226.048	208.026	200.637
ENSG00000053524.12	MCF2L2	protein_coding	19.5945	3.7514	14.7101	28.5678	20.555	19.3776	20.967	33.4459	36.2547	0	0.684295	2.00637
ENSG00000053702.15	NRIP2	protein_coding	3.9189	1.25047	0	3.72624	2.56938	0	0.838681	0	0	0	0.684295	0
ENSG00000053747.17	LAMA3	protein_coding	1350.71	1304.24	1369.17	4636.68	4010.8	3622	128.318	137.584	145.019	55.2719	77.3254	48.8217
ENSG00000053770.12	AP5M1	protein_coding	1613.28	1985.74	1594.35	970.063	1026.47	967.266	2113.48	2215.79	2198.42	1298.89	1316.58	1365
ENSG00000053900.11	ANAPC4	protein_coding	803.375	746.528	646.113	658.302	599.95	616.854	781.651	855.15	862.398	702.237	773.254	682.166
ENSG00000053918.18	KCNQ1	protein_coding	1176.98	1001.62	1080.63	481.926	646.199	613.625	5.03209	0.760133	1.54275	13.4637	16.4231	16.051
ENSG00000054116.12	TRAPPC3	protein_coding	1217.47	1147.93	1131.55	1102.97	1117.68	1164.27	1026.55	1075.59	1063.73	2105.29	2248.59	2224.4
ENSG00000054118.15	THRAP3	protein_coding	5664.12	5554.57	5541.18	6309.76	5695.03	5637.27	5389.36	5593.06	5611.76	7714.69	7773.59	7775.35
ENSG00000054148.18	PHPT1	protein_coding	620.493	546.453	529.564	1058.25	1241.01	1149.74	304.441	259.966	260.725	1122.45	1155.09	1117.55
ENSG00000054179.12	ENTPD2	protein_coding	105.81	82.5307	135.786	483.169	637.206	694.365	184.51	161.908	174.331	134.637	124.542	113.025
ENSG00000054219.11	LY75	protein_coding	828.195	865.322	874.685	520.431	620.505	650.765	149.285	133.023	161.218	70.8614	78.6939	80.9236
ENSG00000054267.22	ARID4B	protein_coding	3447.33	3588.84	3642.45	3717.54	3532.9	3642.99	844.552	838.427	836.172	994.895	1064.76	995.828
ENSG00000054277.14	OPN3	protein_coding	578.691	470.175	488.828	588.745	811.924	666.913	247.411	288.091	286.952	199.829	190.234	192.611
ENSG00000054282.16	SDCCAG8	protein_coding	1119.5	1176.69	1235.65	1679.29	1631.56	1608.34	599.657	589.863	587.017	240.929	217.606	228.057
ENSG00000054356.14	PTPRN	protein_coding	14.3693	7.50279	4.52619	0	15.4163	24.222	11.7415	13.6824	14.6561	2.12584	1.36859	0
ENSG00000054392.13	HHAT	protein_coding	5.2252	5.00186	5.65773	48.4411	56.5263	35.5256	195.413	199.155	194.387	95.6629	104.013	90.2866
ENSG00000054523.18	KIF1B	protein_coding	3899.31	3645.11	3849.52	5027.93	5078.38	5186.74	3886.45	3739.86	3919.36	5641.99	5557.16	5729.52
ENSG00000054598.9	FOXC1	protein_coding	416.71	457.67	425.461	956.4	1023.9	1067.38	701.976	749.491	726.636	50.3116	47.9007	58.8535
ENSG00000054611.14	TBC1D22A	protein_coding	770.717	615.229	694.769	997.389	967.371	1041.55	549.336	509.289	528.393	1374	1309.74	1297.45
ENSG00000054654.19	SYNE2	protein_coding	8155.23	9456.02	9996.08	44466.4	43410.9	43691.7	6321.14	6518.9	6216.52	2392.99	2473.04	2587.55
ENSG00000054690.14	PLEKHH1	protein_coding	2186.75	2445.91	2642.16	712.953	800.361	865.534	676.816	683.36	633.3	731.29	680.874	801.879
ENSG00000054793.14	ATP9A	protein_coding	1494.41	1449.29	1480.06	5734.68	5652.63	5311.08	551.013	519.171	509.879	1819.72	1876.34	1843.85
ENSG00000054796.13	SPO11	protein_coding	1.3063	0	0	1.24208	0	0	0.838681	0.760133	0	0	0	0
ENSG00000054803.4	CBLN4	protein_coding	6.5315	2.50093	3.39464	1.24208	3.85407	11.3036	0	0	0.771376	0	0.684295	0
ENSG00000054938.16	CHRDL2	protein_coding	7.8378	2.50093	0	6.21039	8.99283	8.07401	0	0.760133	0	0	0.684295	0
ENSG00000054965.11	FAM168A	protein_coding	2174.99	2105.78	2249.51	2769.83	2724.83	2517.48	1341.89	1251.94	1158.61	2933.66	2856.93	2889.84
ENSG00000054967.13	RELT	protein_coding	209.008	200.074	152.759	285.678	250.514	282.59	306.957	310.134	305.465	516.58	457.793	443.408
ENSG00000054983.17	GALC	protein_coding	1195.27	1211.7	1194.91	264.563	281.347	237.376	471.339	471.283	491.366	459.182	468.058	450.764
ENSG00000055044.11	NOP58	protein_coding	3685.07	3793.91	3790.68	2384.79	2520.56	2603.06	1611.94	1600.84	1455.59	2900.36	2981.47	2722.64
ENSG00000055070.17	SZRD1	protein_coding	3405.53	3177.43	3123.07	3480.3	3432.69	3328.11	3784.97	3907.85	3843.77	9094.36	8900.63	8593.95
ENSG00000055118.16	KCNH2	protein_coding	675.357	775.288	710.611	34.7782	42.3948	59.7477	195.413	171.03	155.047	313.208	277.14	292.93
ENSG00000055130.17	CUL1	protein_coding	4176.24	4179.05	4112.04	4101.34	4004.38	3555.79	3445.3	3612.15	3593.84	2446.85	2488.78	2540.73
ENSG00000055147.19	FAM114A2	protein_coding	222.071	222.583	208.205	500.558	441.933	435.997	590.431	557.938	565.419	607.283	598.758	606.592
ENSG00000055163.20	CYFIP2	protein_coding	297.837	258.846	267.045	8.69455	1.28469	12.9184	376.568	331.418	368.718	152.352	123.857	149.14
ENSG00000055208.19	TAB2	protein_coding	4184.08	4132.79	3923.07	4588.24	4639.01	4274.38	1850.13	1889.69	1944.64	1863.66	2015.93	2073.25
ENSG00000055211.14	GINM1	protein_coding	505.538	408.902	483.17	945.222	978.933	852.615	648.3	667.397	702.723	736.959	731.512	757.07
ENSG00000055332.18	EIF2AK2	protein_coding	3988.14	4286.59	3841.6	2742.51	3561.16	3722.12	3292.66	3383.35	3402.54	5267.13	5430.57	5754.27
ENSG00000055483.19	USP36	protein_coding	2714.49	2500.93	2550.51	2008.44	1989.98	2023.35	4793.9	4845.85	4743.96	3088.14	3058.12	3181.43
ENSG00000055609.19	KMT2C	protein_coding	10962.5	11655.6	12473	15345.9	15343	15385.8	7183.3	7288.16	7257.88	4058.23	4267.26	4398.63
ENSG00000055732.13	MCOLN3	protein_coding	566.934	595.221	644.981	0	0	6.45921	161.865	148.986	153.504	14.8809	16.4231	26.0828
ENSG00000055813.6	CCDC85A	protein_coding	10.4504	5.00186	0	8.69455	6.42345	14.5332	3.35472	1.52027	2.31413	0	0	0
ENSG00000055917.16	PUM2	protein_coding	6214.07	6291.09	5954.2	7315.84	7000.27	7071.22	1946.58	1886.65	1996.32	5014.16	5190.38	5217.9
ENSG00000055950.16	MRPL43	protein_coding	812.519	839.062	812.45	907.959	805.5	791.253	638.236	693.242	645.642	731.999	783.518	860.064
ENSG00000055955.17	ITIH4	protein_coding	0	0	3.39464	3.72624	0	1.6148	1.67736	1.52027	4.62826	7.08614	6.15866	7.35669
ENSG00000055957.11	ITIH1	protein_coding	2.6126	1.25047	7.92082	1.24208	3.85407	3.2296	0	0	0	0.708614	1.36859	0
ENSG00000056050.7	HPF1	protein_coding	270.404	267.6	260.256	203.701	170.864	211.539	373.213	380.067	357.918	297.618	270.981	258.822
ENSG00000056097.16	ZFR	protein_coding	4461.02	4432.9	4069.04	7120.84	6053.46	5730.93	5609.94	5811.22	5823.12	4995.73	5163.69	5094.84
ENSG00000056277.16	ZNF280C	protein_coding	1461.75	1525.57	1572.85	531.61	638.491	571.64	384.116	345.101	385.688	566.183	651.449	647.389
ENSG00000056291.17	NPFFR2	protein_coding	1.3063	0	0	0	2.56938	4.84441	36.0633	40.2871	42.4257	0	0	0
ENSG00000056487.16	PHF21B	protein_coding	3.9189	1.25047	2.26309	9.93663	6.42345	8.07401	61.2237	52.4492	58.6246	0	0	0
ENSG00000056558.11	TRAF1	protein_coding	228.603	225.084	250.072	228.542	345.581	318.116	59.5464	52.4492	53.2249	100.623	99.9071	115.701
ENSG00000056586.16	RC3H2	protein_coding	3028	3033.63	2843.58	5183.19	5122.06	4865.4	3675.1	3631.16	3713.4	2924.45	3062.22	3053.69
ENSG00000056736.10	IL17RB	protein_coding	427.16	423.908	331.543	448.39	291.624	266.442	121.609	110.219	104.136	3680.54	3843	3795.38
ENSG00000056972.20	TRAF3IP2	protein_coding	1098.6	1042.89	1157.57	811.077	716.857	744.424	358.955	322.297	374.889	601.614	598.758	656.083
ENSG00000056998.20	GYG2	protein_coding	214.233	262.598	229.704	49.6831	53.957	53.2885	466.307	481.164	496.766	578.938	648.028	577.834
ENSG00000057019.16	DCBLD2	protein_coding	514.682	533.949	451.487	2.48416	16.701	12.9184	1205.18	1273.22	1270.46	1260.63	1313.16	1283.41
ENSG00000057149.16	SERPINB3	protein_coding	0	0	0	0	0	0	0	0	0	0	0	1.33758
ENSG00000057252.13	SOAT1	protein_coding	161.981	140.052	156.153	29.8099	12.8469	9.68881	1986	1963.42	2074.23	4357.27	4438.34	4456.82
ENSG00000057294.15	PKP2	protein_coding	3078.95	3058.64	3035.94	1671.84	1704.78	1655.17	4424.88	4264.35	4323.56	632.793	650.765	642.038
ENSG00000057468.7	MSH4	protein_coding	5.2252	1.25047	5.65773	27.3257	14.1316	16.148	25.9991	29.6452	26.9982	45.3513	41.742	32.1019
ENSG00000057593.14	F7	protein_coding	116.261	108.79	104.102	7.45247	16.701	11.3036	7.54813	7.60133	10.7993	8.50337	5.47436	4.68153
ENSG00000057608.17	GDI2	protein_coding	11326.9	11894.4	11961.6	8227.53	8363.33	7972.28	15704.3	16314	16276	9585.43	9991.39	10012.5
ENSG00000057657.17	PRDM1	protein_coding	52.252	80.0298	67.8928	178.859	246.66	250.294	20.967	15.9628	14.6561	4.9603	2.73718	3.34395
ENSG00000057663.16	ATG5	protein_coding	1434.32	1361.76	1336.36	1311.63	1264.13	1236.94	1980.96	2009.03	2071.14	1009.07	1111.3	1021.24
ENSG00000057704.13	TMCC3	protein_coding	318.737	303.863	261.387	14.9049	19.2703	45.2145	562.755	547.296	560.79	16.2981	10.9487	15.3822
ENSG00000057757.10	PITHD1	protein_coding	1054.18	1012.88	1005.94	773.815	829.909	692.75	1258.86	1254.98	1261.2	1299.6	1328.9	1274.04
ENSG00000057935.14	MTA3	protein_coding	1081.62	1225.46	1084.02	2004.71	1964.29	1899.01	1847.61	1845.6	1875.99	753.966	735.617	707.58
ENSG00000058056.9	USP13	protein_coding	100.585	52.5195	84.866	48.4411	46.2488	50.0589	930.936	855.91	890.168	1690.05	1757.27	1728.82
ENSG00000058063.16	ATP11B	protein_coding	3792.19	3855.18	3895.91	3245.55	3732.02	3578.4	3563.56	3590.11	3863.05	1541.94	1536.93	1525.51
ENSG00000058085.15	LAMC2	protein_coding	2219.4	2355.88	2220.09	3317.59	4217.64	3741.5	870.551	839.187	817.658	524.375	597.39	520.987
ENSG00000058091.17	CDK14	protein_coding	7.8378	2.50093	15.8416	40.9886	29.5479	37.1404	32.7086	37.2465	24.684	147.392	130.016	139.777
ENSG00000058262.10	SEC61A1	protein_coding	9507.26	9024.61	8150.53	4760.89	5026.99	4791.12	7418.97	7097.36	7066.57	9762.58	9812.11	9801.12
ENSG00000058272.19	PPP1R12A	protein_coding	1900.67	1938.22	1799.16	4914.9	4886.96	4708.76	3677.62	3825.75	3745.8	1653.91	1703.9	1738.18
ENSG00000058335.16	RASGRF1	protein_coding	33.9638	15.0056	35.0779	40.9886	61.6651	67.8217	629.011	611.147	636.385	7.79476	3.42148	4.68153
ENSG00000058404.20	CAMK2B	protein_coding	28.7386	20.0074	15.8416	23.5995	25.6938	35.5256	25.1604	22.0439	28.5409	2.83446	4.79007	3.34395
ENSG00000058453.17	CROCC	protein_coding	551.259	536.45	586.141	637.186	647.483	519.966	255.798	292.651	250.697	690.19	730.827	651.401
ENSG00000058600.16	POLR3E	protein_coding	1080.31	1149.18	1052.34	1004.84	967.371	964.037	2471.59	2450.67	2296.39	2733.13	2649.59	2590.89
ENSG00000058668.15	ATP2B4	protein_coding	6381.28	6073.51	6060.56	621.039	670.608	649.15	5305.5	5173.47	5327.12	126.133	111.54	143.79
ENSG00000058673.17	ZC3H11A	protein_coding	44.4142	45.0167	56.5773	12.4208	23.1244	27.4516	20.967	12.9223	14.6561	12.0464	19.1603	17.3885
ENSG00000058729.11	RIOK2	protein_coding	866.077	870.324	880.343	360.203	498.459	334.264	1868.58	1812.16	1753.34	1040.95	1078.45	1110.86
ENSG00000058799.15	YIPF1	protein_coding	510.764	416.405	482.039	448.39	344.297	334.264	598.818	598.985	628.671	388.321	459.162	440.064
ENSG00000058804.12	NDC1	protein_coding	2083.55	1855.69	1898.73	973.789	865.881	833.238	4653.84	4541.04	4764.02	7463.84	7800.97	7621.53
ENSG00000058866.15	DGKG	protein_coding	6.5315	1.25047	4.52619	53.4094	48.8182	58.1329	0.838681	2.2804	0.771376	24.0929	27.3718	32.1019
ENSG00000059122.17	FLYWCH1	protein_coding	377.521	437.663	458.276	398.707	421.378	463.448	606.366	624.069	570.818	1089.14	973.752	989.809
ENSG00000059145.19	UNKL	protein_coding	289.999	331.373	294.202	356.477	448.357	368.175	1128.86	1099.91	1122.35	982.848	984.017	999.172
ENSG00000059377.18	TBXAS1	protein_coding	1444.77	1279.23	1232.25	65.8302	77.0814	71.0513	20.967	17.4831	30.0837	23.3843	23.266	23.4076
ENSG00000059378.13	PARP12	protein_coding	645.312	595.221	544.274	1356.35	1867.94	2104.09	1028.22	944.086	988.133	549.176	515.274	528.344
ENSG00000059573.9	ALDH18A1	protein_coding	5115.47	5189.43	4944.86	5610.47	4360.24	3894.9	2868.29	2947.04	2894.2	3823.68	3737.62	3776.66
ENSG00000059588.10	TARBP1	protein_coding	3294.49	3368.75	3539.48	3015.77	3184.75	3328.11	1557.43	1507.34	1532.72	2089.7	2114.47	2047.17
ENSG00000059691.12	GATB	protein_coding	295.224	286.357	324.754	172.649	102.775	151.791	439.469	406.671	404.972	470.52	489.955	486.879
ENSG00000059728.11	MXD1	protein_coding	1367.7	1560.58	1407.64	3888.95	4516.97	4216.25	1226.15	1197.97	1319.05	662.554	643.922	660.764
ENSG00000059758.8	CDK17	protein_coding	398.422	431.41	385.857	1367.53	1337.36	1259.55	995.514	1033.02	1070.67	644.131	686.348	699.554
ENSG00000059769.20	DNAJC25	protein_coding	201.17	206.327	207.073	335.361	341.727	303.583	166.059	191.554	172.017	194.16	182.023	171.21
ENSG00000059804.16	SLC2A3	protein_coding	0	0	2.26309	38.5044	56.5263	56.5181	34425.3	33348.6	34514.4	163.69	147.808	145.796
ENSG00000059915.17	PSD	protein_coding	7.8378	17.5065	7.92082	101.85	65.5192	77.5105	98.1257	85.1349	87.9369	27.636	47.9007	34.1083
ENSG00000060069.17	CTDP1	protein_coding	289.999	363.885	325.885	226.058	259.507	285.82	1264.73	1244.34	1120.81	1117.48	1075.03	1098.15
ENSG00000060138.13	YBX3	protein_coding	2005.17	2023.25	2152.2	3033.16	3586.85	3362.02	4489.46	4894.5	4467.04	6578.78	6688.99	6640.41
ENSG00000060140.9	STYK1	protein_coding	5.2252	30.0112	24.894	557.693	599.95	608.78	169.414	174.831	160.446	87.1596	84.1683	94.2994
ENSG00000060237.18	WNK1	protein_coding	6502.76	6232.32	6263.11	15875	14937.1	15424.6	10411.4	10659.3	10530.1	11805.5	11842.4	12715.7
ENSG00000060303.5	RPS17P5	processed_pseudogene	0	6.25233	2.26309	4.96831	1.28469	9.68881	0	0	0	1.41723	0	0
ENSG00000060339.14	CCAR1	protein_coding	5213.45	5397.01	5296.77	3703.88	3224.57	3299.04	2091.67	2173.98	2181.45	2765.01	2705.7	2726.66
ENSG00000060491.16	OGFR	protein_coding	555.178	466.424	472.986	1331.51	1378.47	1361.28	3665.04	3399.32	3407.17	899.232	823.207	833.312
ENSG00000060558.4	GNA15	protein_coding	11.7567	10.0037	16.9732	116.755	116.907	156.636	4.19341	0.760133	0.771376	4.25169	6.84295	2.00637
ENSG00000060566.14	CREB3L3	protein_coding	172.432	203.826	207.073	0	2.56938	4.84441	11.7415	9.88173	20.0558	48.8944	45.1635	34.1083
ENSG00000060642.11	PIGV	protein_coding	236.44	223.833	246.677	362.687	414.955	361.716	414.308	427.195	421.943	406.745	438.633	409.299
ENSG00000060656.20	PTPRU	protein_coding	7.8378	11.2542	18.1047	1157.62	957.094	788.023	2861.58	2622.46	2697.5	174.319	177.917	169.873
ENSG00000060688.13	SNRNP40	protein_coding	749.817	701.511	661.955	965.095	836.333	775.105	2042.19	1960.38	2031.03	3297.18	3381.79	3382.07
ENSG00000060709.15	RIMBP2	protein_coding	7.8378	10.0037	22.6309	996.147	788.799	758.957	42.7727	38.0067	39.3402	2.83446	1.36859	2.00637
ENSG00000060718.22	COL11A1	protein_coding	1.3063	0	6.78928	3.72624	3.85407	4.84441	166.059	162.669	184.359	0	0	0
ENSG00000060749.16	QSER1	protein_coding	4043	4346.62	4185.59	7083.57	6963.02	6735.34	4496.17	4740.19	4959.95	7022.37	7124.2	7537.26
ENSG00000060762.19	MPC1	protein_coding	765.492	667.748	555.589	206.185	277.493	264.828	494.822	513.85	467.454	167.942	201.867	207.325
ENSG00000060971.19	ACAA1	protein_coding	1683.82	1719.39	1657.72	404.918	456.065	397.241	946.871	942.565	897.11	792.94	726.722	657.42
ENSG00000060982.15	BCAT1	protein_coding	2.6126	8.75326	7.92082	2.48416	3.85407	9.68881	3401.69	3459.37	3580.73	55.2719	61.5866	42.1338
ENSG00000061273.18	HDAC7	protein_coding	518.601	558.958	520.511	1490.49	1478.68	1377.43	712.879	696.282	678.039	716.409	656.923	668.79
ENSG00000061337.15	LZTS1	protein_coding	0	1.25047	3.39464	8.69455	3.85407	3.2296	66.2558	41.0472	37.026	2.83446	2.05289	5.35032
ENSG00000061455.11	PRDM6	protein_coding	9.1441	26.2598	21.4994	69.5564	55.2416	74.2809	78.836	69.1721	72.5093	46.7686	49.2693	59.5223
ENSG00000061492.12	WNT8A	protein_coding	0	0	0	0	1.28469	1.6148	0	0.760133	0.771376	1.41723	0.684295	0.66879
ENSG00000061656.10	SPAG4	protein_coding	97.9725	153.807	160.68	421.065	378.983	434.382	150.124	160.388	143.476	247.306	223.765	237.42
ENSG00000061676.15	NCKAP1	protein_coding	7121.95	6950.09	6601.44	10917.9	10874.9	10617.3	5341.56	5396.95	5511.48	6614.21	6851.85	6879.84
ENSG00000061794.13	MRPS35	protein_coding	1971.21	1878.2	1666.77	1853.18	1653.4	1524.37	3368.14	3311.9	3353.17	3424.73	3584.34	3510.48
ENSG00000061918.14	GUCY1B1	protein_coding	1.3063	0	2.26309	3.72624	0	0	0	0	0	0	0	0.66879
ENSG00000061936.10	SFSWAP	protein_coding	1218.78	1215.45	1258.28	2553.71	2150.57	2091.17	1740.26	1728.54	1788.82	1349.91	1279.63	1366.34
ENSG00000061938.20	TNK2	protein_coding	2288.64	2109.53	2310.62	691.838	718.141	652.38	2059.8	1893.49	1833.56	700.82	606.286	580.51
ENSG00000061987.16	MON2	protein_coding	1204.41	1200.45	1395.2	3310.14	3626.68	3875.52	2782.74	2849.74	2969.03	1461.87	1484.92	1557.61
ENSG00000062038.14	CDH3	protein_coding	1.3063	0	0	427.275	458.634	476.367	1288.21	1296.79	1394.65	23.3843	26.0032	24.7452
ENSG00000062096.15	ARSF	protein_coding	0	0	1.13155	0	1.28469	1.6148	0	1.52027	1.54275	0	0	0
ENSG00000062194.16	GPBP1	protein_coding	3579.26	3452.53	3373.14	3245.55	3410.85	3287.74	3556.01	3619.75	3641.67	1505.81	1486.29	1442.58
ENSG00000062282.15	DGAT2	protein_coding	463.737	466.424	480.907	172.649	164.44	125.955	52.8369	50.1688	48.5967	523.666	501.588	516.306
ENSG00000062370.17	ZNF112	protein_coding	13.063	16.256	2.26309	265.805	224.821	277.746	124.963	124.662	116.478	142.431	131.385	129.076
ENSG00000062485.19	CS	protein_coding	3576.65	3448.78	3456.87	4496.32	4411.62	4411.64	6525.78	6470.25	6605.29	6770.1	6796.42	7111.24
ENSG00000062524.16	LTK	protein_coding	148.918	115.043	107.497	3.72624	2.56938	11.3036	26.8378	30.4053	21.5985	7.08614	3.42148	2.00637
ENSG00000062582.14	MRPS24	protein_coding	15.6756	11.2542	29.4202	11.1787	7.70814	35.5256	35.2246	44.8479	34.7119	14.1723	13.6859	11.3694
ENSG00000062598.18	ELMO2	protein_coding	792.924	767.786	824.897	1253.26	1091.99	1096.45	1421.56	1401.69	1354.54	856.715	845.789	864.077
ENSG00000062650.19	WAPL	protein_coding	4227.19	4046.51	4147.12	3074.14	2832.74	2947.01	3431.04	3628.88	3587.67	3678.42	3964.81	3832.17
ENSG00000062716.13	VMP1	protein_coding	8464.83	8629.46	8890.56	17892.1	21117.7	20262.5	2938.74	2985.04	2976.74	8363.07	8733.66	9030.67
ENSG00000062725.10	APPBP2	protein_coding	1456.53	1645.61	1572.85	2279.21	2286.75	2197.75	1087.77	1136.4	1155.52	1755.95	1839.39	1822.45
ENSG00000062822.15	POLD1	protein_coding	739.366	710.264	689.112	426.033	290.34	324.575	3270.02	2865.7	2925.83	2181.12	2196.59	2152.83
ENSG00000063015.20	SEZ6	protein_coding	9.1441	1.25047	5.65773	1.24208	7.70814	29.0664	5.87077	5.32093	6.94238	0	0	0.66879
ENSG00000063046.18	EIF4B	protein_coding	27347.4	27111.3	26634.3	13272.8	13056.3	12506.6	17153.5	17226.1	17419.2	20299.7	20569.9	20783.3
ENSG00000063127.16	SLC6A16	protein_coding	7.8378	2.50093	10.1839	172.649	191.419	201.85	50.3209	57.01	58.6246	383.36	293.563	339.076
ENSG00000063169.11	BICRA	protein_coding	1007.16	921.593	866.765	839.645	738.696	750.883	920.033	1036.06	909.452	532.878	487.902	446.083
ENSG00000063176.16	SPHK2	protein_coding	856.933	799.047	886.001	212.395	197.842	124.34	658.365	608.107	652.584	700.82	609.023	639.363
ENSG00000063177.13	RPL18	protein_coding	8377.31	7235.19	7737.51	2802.13	3155.2	3000.3	12545	12834.9	11572.2	10217.5	10215.2	8665.51
ENSG00000063180.9	CA11	protein_coding	137.162	161.31	136.917	101.85	97.6364	119.495	186.187	194.594	183.587	134.637	143.702	148.471
ENSG00000063241.8	ISOC2	protein_coding	453.286	432.661	440.172	422.307	402.108	305.198	1548.21	1594	1448.64	1154.33	1196.15	1093.47
ENSG00000063244.13	U2AF2	protein_coding	4096.56	4049.01	3949.1	3793.31	3684.49	3507.35	8068.11	8135.71	7813.27	7816.73	7601.84	7699.78
ENSG00000063245.15	EPN1	protein_coding	2791.56	2669.74	2708.92	2280.46	2112.03	2207.43	5110.08	5236.56	4992.35	4147.52	3791.68	3879.65
ENSG00000063322.15	MED29	protein_coding	885.672	934.098	974.261	630.976	565.263	608.78	1528.92	1470.86	1565.89	1866.49	1842.12	1952.2
ENSG00000063438.19	AHRR	protein_coding	19.5945	25.0093	10.1839	387.528	344.297	379.478	20.967	9.88173	21.5985	2.12584	2.73718	2.67516
ENSG00000063515.3	GSC2	protein_coding	1.3063	8.75326	4.52619	12.4208	8.99283	6.45921	0	0.760133	2.31413	0	0.684295	1.33758
ENSG00000063587.15	ZNF275	protein_coding	1033.28	926.595	916.553	829.708	813.208	852.615	1663.94	1654.81	1716.31	452.805	481.744	464.14
ENSG00000063601.17	MTMR1	protein_coding	2120.13	2118.29	2006.23	1234.63	1136.95	1069	1603.56	1626.69	1562.81	2709.03	2751.55	2826.31
ENSG00000063660.9	GPC1	protein_coding	40.4953	28.7607	27.1571	1078.12	1257.71	1125.52	4141.41	3935.97	4002.67	4858.97	4371.96	4384.59
ENSG00000063761.16	ADCK1	protein_coding	411.485	303.863	375.673	180.101	163.156	214.769	274.249	264.526	271.524	184.24	210.079	203.981
ENSG00000063854.13	HAGH	protein_coding	280.855	265.099	228.572	542.788	538.285	471.522	329.602	335.219	290.809	358.559	369.519	349.108
ENSG00000063978.16	RNF4	protein_coding	1157.38	1054.14	1130.41	1312.88	1228.16	1298.3	1714.26	1726.26	1721.71	2918.07	2905.52	3063.73
ENSG00000064012.22	CASP8	protein_coding	1011.08	1070.4	1183.6	2046.95	2471.74	2498.1	153.479	120.101	136.534	1930.97	1899.6	2021.08
ENSG00000064042.18	LIMCH1	protein_coding	438.917	365.136	312.307	1653.21	1671.38	1622.88	109.867	150.506	135.762	12.7551	10.9487	8.02548
ENSG00000064102.15	INTS13	protein_coding	808.6	827.808	718.532	1435.84	1355.35	1328.98	995.514	1063.43	1017.44	1518.56	1469.18	1407.8
ENSG00000064115.11	TM7SF3	protein_coding	714.546	717.767	734.374	2090.42	1757.46	1529.22	2002.77	1867.65	2075	2451.81	2416.25	2440.41
ENSG00000064195.7	DLX3	protein_coding	14.3693	6.25233	22.6309	9.93663	5.13876	3.2296	2642.68	2714.44	2614.19	1.41723	0.684295	1.33758
ENSG00000064199.7	SPA17	protein_coding	276.936	221.332	210.468	521.673	436.794	415.004	128.318	114.78	135.762	344.387	404.418	324.363
ENSG00000064201.16	TSPAN32	protein_coding	0	0	0	7.45247	7.70814	0	2.51604	6.08107	2.31413	1.41723	1.36859	1.33758
ENSG00000064205.10	CCN5	protein_coding	9.1441	3.7514	0	6.21039	1.28469	9.68881	0	0	0.771376	0	0	0
ENSG00000064218.5	DMRT3	protein_coding	10.4504	8.75326	0	1.24208	12.8469	3.2296	4.19341	10.6419	4.62826	0	0	0
ENSG00000064225.12	ST3GAL6	protein_coding	0	3.7514	3.39464	3.72624	8.99283	6.45921	221.412	253.124	236.812	40.391	47.9007	41.465
ENSG00000064270.13	ATP2C2	protein_coding	757.654	810.301	856.581	90.6717	116.907	121.11	282.636	351.182	263.039	0.708614	2.05289	2.67516
ENSG00000064300.9	NGFR	protein_coding	5.2252	1.25047	7.92082	7.45247	3.85407	19.3776	73.8039	77.5336	73.2807	7.79476	10.2644	9.36306
ENSG00000064309.14	CDON	protein_coding	86.2158	107.54	99.5761	286.92	295.479	259.983	435.275	427.955	437.37	445.01	470.111	491.561
ENSG00000064313.12	TAF2	protein_coding	3709.89	3733.89	3785.02	3167.3	3273.39	3148.86	2558.82	2508.44	2730.67	2164.82	2197.96	2257.83
ENSG00000064393.16	HIPK2	protein_coding	2036.52	2082.02	2166.91	3121.34	2916.24	2971.24	2301.34	2300.16	2470.72	924.742	911.481	934.968
ENSG00000064419.13	TNPO3	protein_coding	3109	3206.19	3178.51	3248.04	3210.44	3158.55	4031.54	4037.07	3863.82	1898.38	1944.77	1937.48
ENSG00000064489.23	BORCS8-MEF2B	protein_coding	3.9189	5.00186	1.13155	4.96831	3.85407	0	0.838681	0	1.54275	0	0.684295	0
ENSG00000064490.14	RFXANK	protein_coding	296.53	307.614	315.701	273.257	264.646	206.695	220.573	246.283	216.757	525.083	494.745	498.917
ENSG00000064545.15	TMEM161A	protein_coding	423.241	388.895	371.147	249.658	256.938	222.843	369.02	364.864	352.519	1006.94	920.377	959.714
ENSG00000064547.14	LPAR2	protein_coding	679.276	552.706	528.432	449.632	376.414	379.478	174.446	190.033	185.902	188.491	176.548	179.236
ENSG00000064601.20	CTSA	protein_coding	4496.29	4117.78	3878.94	2812.07	2771.08	2687.03	2268.63	2154.98	2165.25	2650.93	2576.37	2768.79
ENSG00000064607.17	SUGP2	protein_coding	2032.6	2109.53	2406.8	2949.94	2993.33	2683.8	2170.51	2072.12	2078.09	5014.16	4905.71	5116.91
ENSG00000064651.14	SLC12A2	protein_coding	34921.3	34831.7	33965.6	27479.7	23532.9	21958.1	4202.63	4165.53	4236.4	10065.9	10418.4	10176.3
ENSG00000064652.11	SNX24	protein_coding	2.6126	3.7514	2.26309	493.105	471.481	508.663	593.786	639.272	603.216	194.869	214.184	193.28
ENSG00000064655.19	EYA2	protein_coding	7.8378	12.5047	2.26309	6.21039	1.28469	11.3036	32.7086	32.6857	44.7398	6.37753	2.73718	2.00637
ENSG00000064666.15	CNN2	protein_coding	6010.29	5349.49	5176.82	4365.91	4826.58	4595.73	1346.92	1340.11	1275.86	5948.82	5766.56	6116.08
ENSG00000064687.13	ABCA7	protein_coding	877.834	851.567	785.293	2619.54	2449.9	2302.71	696.944	662.836	611.701	1233.7	1098.29	1112.2
ENSG00000064692.20	SNCAIP	protein_coding	2.6126	2.50093	4.52619	23.5995	1.28469	3.2296	96.4483	91.9761	70.9666	5.66892	4.79007	4.01274
ENSG00000064703.12	DDX20	protein_coding	898.735	1000.37	779.635	612.345	592.242	502.203	1057.58	1141.72	1135.47	950.252	1000.44	964.395
ENSG00000064726.10	BTBD1	protein_coding	2219.4	2079.52	1962.1	2658.05	2295.74	2268.8	1646.33	1631.25	1771.85	3017.28	2985.58	2992.17
ENSG00000064763.11	FAR2	protein_coding	772.024	820.305	804.53	11.1787	25.6938	25.8368	674.3	630.911	691.924	8.50337	13.6859	12.0382
ENSG00000064787.13	BCAS1	protein_coding	139.774	142.553	117.681	378.834	504.883	510.277	18.451	25.0844	21.5985	482.566	485.165	488.217
ENSG00000064835.11	POU1F1	protein_coding	0	0	0	0	0	0	0.838681	0	0.771376	0	0	0
ENSG00000064886.14	CHI3L2	protein_coding	1.3063	5.00186	1.13155	0	2.56938	4.84441	217.218	226.52	212.128	0	0	0
ENSG00000064932.16	SBNO2	protein_coding	1461.75	1485.55	1358.99	3690.21	4009.52	3772.18	1037.45	1060.39	973.476	3037.83	2748.13	2737.36
ENSG00000064933.18	PMS1	protein_coding	540.808	625.233	595.193	681.901	665.469	634.617	529.208	499.408	539.963	1255.66	1297.42	1257.99
ENSG00000064961.19	HMG20B	protein_coding	1460.44	1361.76	1447.25	1574.96	1387.46	1283.77	528.369	563.259	482.11	1655.32	1597.83	1570.32
ENSG00000064989.13	CALCRL	protein_coding	1.3063	2.50093	0	2.48416	0	1.6148	8.38681	6.08107	7.71376	18.424	22.5817	26.7516
ENSG00000064995.18	TAF11	protein_coding	485.944	472.676	560.115	322.94	335.304	343.953	1014.8	1068.75	1068.36	875.139	869.055	791.847
ENSG00000064999.15	ANKS1A	protein_coding	1738.69	1765.66	1795.76	1607.25	1781.86	1702	7642.9	7281.32	7366.64	2174.74	2124.74	2318.03
ENSG00000065000.19	AP3D1	protein_coding	6097.81	5714.63	5627.18	4871.43	4768.77	4715.22	4054.18	3903.28	3896.22	7848.61	7421.18	7685.73
ENSG00000065029.15	ZNF76	protein_coding	691.033	722.769	699.296	710.469	778.522	660.454	592.109	590.624	573.132	958.047	944.327	1015.22
ENSG00000065054.14	SLC9A3R2	protein_coding	365.764	295.11	323.622	224.816	274.924	248.68	280.119	321.536	306.236	248.724	276.455	250.127
ENSG00000065057.9	NTHL1	protein_coding	261.26	238.839	211.599	108.061	91.2129	92.0437	369.858	343.58	301.608	482.566	470.795	432.038
ENSG00000065060.17	UHRF1BP1	protein_coding	917.023	822.806	1000.29	1337.72	1537.77	1401.65	2375.98	2297.88	2322.61	3848.48	3946.33	4158.54
ENSG00000065135.12	GNAI3	protein_coding	3892.78	3983.98	3541.74	4452.85	4917.79	4621.56	4805.64	4863.33	4891.29	3188.76	3359.89	3207.52
ENSG00000065150.21	IPO5	protein_coding	16566.5	15754.6	15848.4	6009.18	5570.41	5167.37	17288.6	17122.8	17527.2	10495.3	10467.7	10480.6
ENSG00000065154.12	OAT	protein_coding	2734.09	2718.51	2690.82	888.086	833.763	710.513	1341.89	1328.71	1329.85	1269.13	1354.9	1233.25
ENSG00000065183.16	WDR3	protein_coding	1114.27	1121.67	1087.42	1183.7	1207.61	1109.37	4035.73	4062.91	4065.92	3490.63	3569.28	3374.05
ENSG00000065243.20	PKN2	protein_coding	2373.55	2488.43	2472.43	3226.92	3523.9	3433.07	5084.92	5167.39	5281.61	3647.24	3691.77	3910.41
ENSG00000065268.11	WDR18	protein_coding	440.223	418.906	316.833	191.28	152.878	177.628	925.065	899.998	853.142	1199.68	1132.51	1060.03
ENSG00000065308.5	TRAM2	protein_coding	1362.47	1260.47	1262.81	1701.65	1898.77	1824.73	3884.77	3674.48	3879.25	1497.3	1547.88	1611.78
ENSG00000065320.9	NTN1	protein_coding	13.063	10.0037	6.78928	22.3574	3.85407	29.0664	95.6096	78.2937	91.7937	12.7551	11.633	16.7197
ENSG00000065325.13	GLP2R	protein_coding	1.3063	0	4.52619	4.96831	2.56938	0	1.67736	0.760133	0	4.9603	6.15866	3.34395
ENSG00000065328.17	MCM10	protein_coding	546.034	576.464	649.508	460.811	398.254	427.923	1632.07	1631.25	1531.95	1537.69	1684.05	1534.2
ENSG00000065357.20	DGKA	protein_coding	777.249	761.533	724.19	53.4094	79.6507	59.7477	218.057	205.236	214.443	54.5633	65.6923	50.828
ENSG00000065361.16	ERBB3	protein_coding	10757.4	10405.1	9894.24	6272.5	6808.85	6338.1	862.164	815.623	817.658	1957.19	1987.19	2120.06
ENSG00000065371.17	ROPN1	protein_coding	2.6126	3.7514	0	0	0	0	0	0.760133	1.54275	0	0	0
ENSG00000065413.20	ANKRD44	protein_coding	37.8827	48.7681	53.1827	38.5044	24.4091	27.4516	88.0615	100.338	91.0224	87.1596	99.9071	100.987
ENSG00000065427.15	KARS1	protein_coding	3167.78	3163.68	3146.83	2784.74	2636.18	2651.5	3954.38	3931.41	3935.56	5088.56	5102.79	5028.63
ENSG00000065457.10	ADAT1	protein_coding	327.881	346.379	313.438	1065.7	901.852	972.111	673.461	755.572	735.893	960.173	875.214	860.733
ENSG00000065485.20	PDIA5	protein_coding	1561.03	1409.27	1469.88	1162.59	1196.05	1245.01	718.75	711.485	626.357	513.037	520.749	499.586
ENSG00000065491.8	TBC1D22B	protein_coding	633.556	620.231	699.296	784.994	850.464	807.401	768.232	776.096	764.434	600.196	603.548	617.293
ENSG00000065518.8	NDUFB4	protein_coding	964.05	910.339	965.209	773.815	1048.31	828.393	1107.9	1197.97	1199.49	1880.66	1846.23	1704.75
ENSG00000065526.12	SPEN	protein_coding	7338.8	7365.24	7506.68	9566.49	9428.34	8551.99	4355.27	4515.95	4470.89	7317.15	7535.46	7661.66
ENSG00000065534.19	MYLK	protein_coding	121.486	117.544	140.312	22.3574	24.4091	32.296	724.62	655.995	702.723	47.4772	36.2676	33.4395
ENSG00000065548.18	ZC3H15	protein_coding	3267.06	3339.99	3376.53	1797.29	1789.57	1737.53	1468.53	1536.99	1413.93	2391.57	2407.35	2323.38
ENSG00000065559.15	MAP2K4	protein_coding	1874.54	1824.43	1718.82	0	0	0	1937.35	1989.27	2025.63	579.647	618.603	638.694
ENSG00000065600.13	PACC1	protein_coding	957.518	994.12	1036.5	231.027	249.23	261.598	462.952	504.729	502.937	396.824	383.89	415.987
ENSG00000065609.14	SNAP91	protein_coding	10.4504	11.2542	1.13155	6.21039	0	3.2296	0.838681	2.2804	0.771376	0	0.684295	0
ENSG00000065613.15	SLK	protein_coding	5700.7	6193.55	6179.37	9387.63	9816.31	9164	2621.72	2750.16	2662.79	5052.42	5124	5090.83
ENSG00000065615.14	CYB5R4	protein_coding	986.257	971.611	906.369	715.437	673.177	699.209	1713.43	1729.3	1795.76	747.588	810.89	799.873
ENSG00000065618.21	COL17A1	protein_coding	6207.54	5917.2	6030.01	167.681	142.601	184.087	1.67736	3.80067	3.0855	32.5963	22.5817	23.4076
ENSG00000065621.15	GSTO2	protein_coding	689.727	580.216	744.558	589.987	590.957	571.64	188.703	158.108	176.645	622.872	599.443	609.268
ENSG00000065665.21	SEC61A2	protein_coding	173.738	170.063	236.493	657.059	501.029	508.663	405.922	423.394	447.398	255.101	274.402	245.446
ENSG00000065675.15	PRKCQ	protein_coding	0	7.50279	1.13155	2.48416	7.70814	4.84441	154.317	153.547	182.045	0	0	0
ENSG00000065717.15	TLE2	protein_coding	75.7654	72.527	76.9452	4.96831	7.70814	12.9184	69.6105	63.8512	84.08	260.061	270.981	280.892
ENSG00000065802.12	ASB1	protein_coding	404.953	450.167	509.196	880.634	734.842	692.75	1289.89	1273.22	1366.88	1476.04	1487.66	1378.38
ENSG00000065809.13	FAM107B	protein_coding	165.9	182.568	152.759	1642.03	1639.26	1472.7	2060.64	2198.31	2221.56	403.91	385.258	397.93
ENSG00000065833.9	ME1	protein_coding	2199.81	2350.87	2171.44	572.598	579.395	479.596	3181.12	3352.19	3289.92	1823.97	1944.08	1952.87
ENSG00000065882.16	TBC1D1	protein_coding	134.549	148.805	104.102	1094.27	1149.8	1036.7	1054.22	956.248	954.192	825.536	860.843	892.166
ENSG00000065883.16	CDK13	protein_coding	4757.55	4868.06	4983.33	4805.6	4967.89	4731.37	5830.51	5916.12	6009.79	2575.1	2523.68	2615.64
ENSG00000065911.13	MTHFD2	protein_coding	2178.91	2130.79	2153.33	1782.38	1991.27	1622.88	3034.35	3081.58	3072.39	5218.24	5592.06	5302.84
ENSG00000065923.10	SLC9A7	protein_coding	27.4323	20.0074	9.05237	2636.93	2783.92	2738.7	1092.8	1108.27	1116.18	566.183	628.183	634.682
ENSG00000065970.9	FOXJ2	protein_coding	506.845	537.7	513.722	898.023	1004.63	1151.35	958.612	1048.22	988.133	1407.31	1447.28	1544.9
ENSG00000065978.19	YBX1	protein_coding	14528.7	14733	15135.6	16114.7	16223.1	15297	8656.03	8708.09	7309.56	16042.3	16138.4	14964.2
ENSG00000065989.16	PDE4A	protein_coding	323.963	348.88	305.518	390.013	443.218	447.3	185.349	206.756	172.017	178.571	199.13	212.006
ENSG00000066027.12	PPP2R5A	protein_coding	3993.36	3732.64	3581.34	2595.94	2627.19	2525.55	1611.11	1588.68	1640.72	2369.61	2372.45	2388.92
ENSG00000066032.18	CTNNA2	protein_coding	5.2252	11.2542	0	8.69455	10.2775	8.07401	0.838681	3.80067	3.0855	0	0	0.66879
ENSG00000066044.15	ELAVL1	protein_coding	2675.3	2373.38	2377.38	2054.4	2009.25	1902.24	3278.4	3194.08	3539.84	3689.76	3781.42	3765.96
ENSG00000066056.14	TIE1	protein_coding	7.8378	5.00186	3.39464	4.96831	5.13876	8.07401	1.67736	0	1.54275	0	0.684295	0
ENSG00000066084.13	DIP2B	protein_coding	2967.91	3336.24	3284.88	3378.45	3410.85	3060.05	3107.31	2885.47	3045.39	2354.73	2446.36	2471.85
ENSG00000066117.15	SMARCD1	protein_coding	2400.98	2302.11	2137.49	1571.23	1255.14	1206.26	4075.99	4195.18	4125.32	3115.78	2989	3206.85
ENSG00000066135.13	KDM4A	protein_coding	969.275	992.869	988.972	1177.49	1003.34	1081.92	565.271	554.897	548.448	1021.82	1066.13	1004.52
ENSG00000066136.20	NFYC	protein_coding	1490.49	1465.55	1279.78	1299.21	1341.22	1330.6	1368.73	1432.85	1375.36	1624.14	1617.67	1550.92
ENSG00000066185.13	ZMYND12	protein_coding	11.7567	11.2542	6.78928	7.45247	15.4163	11.3036	9.22549	8.36147	9.25651	21.2584	27.3718	24.0764
ENSG00000066230.12	SLC9A3	protein_coding	1951.61	1929.47	1964.36	22.3574	12.8469	14.5332	14.2576	15.2027	11.5706	26.9273	39.0048	32.7707
ENSG00000066248.15	NGEF	protein_coding	1161.3	1134.17	1110.05	39.7465	51.3876	50.0589	89.7389	108.699	76.3662	231.717	216.922	214.682
ENSG00000066279.18	ASPM	protein_coding	4408.76	4435.4	4201.43	2379.82	2099.18	2171.91	5297.11	5171.19	5438.97	5834.73	5858.94	6244.49
ENSG00000066294.15	CD84	protein_coding	15.6756	13.7551	11.3155	8.69455	0	1.6148	1.67736	0	0	0	1.36859	0
ENSG00000066322.15	ELOVL1	protein_coding	1856.25	1564.33	1477.8	2110.29	2288.03	2239.73	2199.02	2037.16	2101.23	2760.76	2646.17	2763.44
ENSG00000066336.12	SPI1	protein_coding	7.8378	2.50093	1.13155	1.24208	8.99283	4.84441	0	0	0	0.708614	0	0
ENSG00000066379.15	POLR1H	protein_coding	233.828	220.082	220.652	55.8935	118.191	85.5845	269.217	297.972	306.236	233.134	233.345	198.631
ENSG00000066382.16	MPPED2	protein_coding	7.8378	1.25047	7.92082	3.72624	8.99283	3.2296	2.51604	3.04053	3.0855	0	0.684295	0
ENSG00000066405.13	CLDN18	protein_coding	53.5583	48.7681	35.0779	4.96831	11.5622	6.45921	0	0	1.54275	0	0.684295	0.66879
ENSG00000066422.5	ZBTB11	protein_coding	1541.43	1543.07	1594.35	1676.81	1712.49	1653.56	1122.99	1212.41	1182.52	2076.24	2007.72	2106.02
ENSG00000066427.24	ATXN3	protein_coding	1331.12	1389.27	1362.38	932.801	885.151	912.363	896.55	896.197	972.705	607.991	652.133	636.688
ENSG00000066455.13	GOLGA5	protein_coding	1911.12	1923.22	2087.7	1606.01	1616.14	1614.8	1143.12	1107.51	1090.73	812.072	867.686	829.299
ENSG00000066468.23	FGFR2	protein_coding	220.765	192.572	220.652	823.498	688.594	557.107	2685.46	2603.46	2655.85	4.25169	2.05289	8.69427
ENSG00000066557.6	LRRC40	protein_coding	476.8	538.951	543.142	293.131	303.187	266.442	1429.11	1550.67	1536.58	948.126	981.279	986.465
ENSG00000066583.12	ISOC1	protein_coding	451.98	431.41	437.908	443.422	467.627	500.589	2214.12	2316.13	2321.07	1446.28	1493.13	1507.45
ENSG00000066629.18	EML1	protein_coding	5.2252	7.50279	1.13155	8.69455	3.85407	9.68881	116.577	110.979	118.021	29.7618	36.2676	52.1656
ENSG00000066651.20	TRMT11	protein_coding	802.069	900.335	891.659	516.705	528.007	576.484	995.514	1090.03	1102.3	458.474	479.007	422.006
ENSG00000066654.14	THUMPD1	protein_coding	1557.11	1621.85	1606.8	1566.26	1372.05	1314.45	2806.23	2936.39	2955.14	2872.72	3023.9	3036.31
ENSG00000066697.15	MSANTD3	protein_coding	698.871	719.017	775.109	1052.04	1307.81	1295.07	274.249	290.371	297.751	396.824	419.473	440.733
ENSG00000066735.14	KIF26A	protein_coding	235.134	255.095	260.256	8.69455	12.8469	14.5332	3066.22	2778.29	2774.64	87.8682	73.2196	66.879
ENSG00000066739.12	ATG2B	protein_coding	1310.22	1455.54	1572.85	1445.78	1356.63	1383.89	2248.5	2243.15	2452.98	1150.08	1188.62	1187.77
ENSG00000066777.9	ARFGEF1	protein_coding	9285.18	9711.11	9536.67	6287.4	6224.32	6120.1	2876.68	2820.85	2874.92	2396.53	2521.63	2504.62
ENSG00000066813.14	ACSM2B	protein_coding	3.9189	3.7514	3.39464	2.48416	6.42345	8.07401	0	0	0	0	0.684295	0
ENSG00000066827.16	ZFAT	protein_coding	671.439	719.017	745.689	818.53	732.273	807.401	457.081	461.401	431.971	395.407	400.997	415.319
ENSG00000066855.16	MTFR1	protein_coding	1640.71	1610.6	1628.3	1075.64	1075.29	997.948	863.841	931.163	857.77	1743.19	1858.55	1818.44
ENSG00000066923.17	STAG3	protein_coding	27.4323	21.2579	11.3155	9.93663	10.2775	16.148	83.8681	80.5741	97.9647	0	6.15866	6.6879
ENSG00000066926.12	FECH	protein_coding	463.737	448.917	386.989	361.445	314.749	217.998	1570.85	1558.27	1552.78	1337.16	1405.54	1308.15
ENSG00000066933.16	MYO9A	protein_coding	1852.33	1971.98	1962.1	4457.82	4928.07	5154.45	1887.03	1828.88	1866.73	1947.98	1976.93	2047.17
ENSG00000067048.17	DDX3Y	protein_coding	1.3063	0	0	2.48416	0	0	0	0	0	0.708614	0	0
ENSG00000067057.18	PFKP	protein_coding	3056.74	2811.05	2854.89	5239.09	5860.75	5330.46	2947.13	2924.99	2751.5	656.886	662.398	731.656
ENSG00000067064.11	IDI1	protein_coding	4177.55	4259.08	4020.38	2014.65	2187.83	1994.28	3729.61	3967.14	4041.24	4265.15	4626.52	4205.35
ENSG00000067066.17	SP100	protein_coding	1668.15	1764.41	1690.53	5408.01	6049.6	6633.61	183.671	192.314	201.329	335.883	331.883	331.051
ENSG00000067082.15	KLF6	protein_coding	8037.67	8063	8408.52	7194.12	8765.44	8521.31	2666.17	2600.42	2754.58	5240.2	5275.23	5350.99
ENSG00000067113.17	PLPP1	protein_coding	103.198	82.5307	46.3934	1050.8	793.938	789.638	68.7718	93.4964	65.567	1201.81	1279.63	1189.78
ENSG00000067141.17	NEO1	protein_coding	1280.17	1257.97	1184.73	6878.63	6707.36	6475.36	1416.53	1407.01	1467.16	2482.98	2516.15	2633.69
ENSG00000067167.8	TRAM1	protein_coding	11718.8	10949.1	9774.3	7484.76	8445.55	7857.63	5811.22	5912.32	6611.46	7519.11	7614.15	7786.72
ENSG00000067177.15	PHKA1	protein_coding	155.45	155.058	150.496	834.677	827.34	760.572	1128.86	1040.62	1083.78	824.827	767.095	737.006
ENSG00000067182.8	TNFRSF1A	protein_coding	931.392	807.801	792.082	1902.86	2011.82	1874.79	966.999	1029.22	1007.42	2791.94	2720.76	2909.24
ENSG00000067191.16	CACNB1	protein_coding	151.531	160.06	170.864	393.739	467.627	437.611	106.512	113.26	101.822	302.578	322.987	335.733
ENSG00000067208.14	EVI5	protein_coding	1700.8	1654.37	1686	996.147	944.247	1036.7	1928.13	2047.8	2054.95	1495.18	1444.55	1506.11
ENSG00000067221.14	STOML1	protein_coding	45.7205	48.7681	36.2095	103.093	89.9283	79.1253	176.123	164.189	158.132	111.961	116.33	102.325
ENSG00000067225.18	PKM	protein_coding	19354.1	17582.8	17523.1	38656	35271.1	32864.4	29823.5	29093.3	29151.8	66064.8	66068.7	70572
ENSG00000067248.10	DHX29	protein_coding	1227.92	1272.97	1242.44	1145.2	1323.23	1114.21	1708.39	1679.13	1673.89	868.761	867.002	838.663
ENSG00000067334.14	DNTTIP2	protein_coding	1868.01	2089.53	1946.26	971.305	770.814	852.615	1797.29	1861.57	1738.68	1283.3	1432.91	1405.13
ENSG00000067365.15	METTL22	protein_coding	394.503	411.403	483.17	485.653	439.364	473.137	662.558	686.4	647.956	585.316	583.02	576.497
ENSG00000067369.14	TP53BP1	protein_coding	1968.59	1976.99	1987	5686.23	5149.04	4665.16	2220.83	2173.98	2087.34	2245.6	2331.39	2390.92
ENSG00000067445.21	TRO	protein_coding	1.3063	0	0	0	1.28469	0	1067.64	991.974	988.904	0	0	0
ENSG00000067533.6	RRP15	protein_coding	1231.84	1311.74	1215.28	647.123	664.184	634.617	2599.07	2690.11	2776.95	1529.19	1627.25	1613.12
ENSG00000067560.13	RHOA	protein_coding	11103.6	10151.3	10256.3	4996.88	5312.19	5085.01	10938.9	10855.5	11056.1	15717.1	15699.1	16352.6
ENSG00000067596.12	DHX8	protein_coding	1958.14	1969.48	1915.71	934.043	883.866	807.401	3360.59	3409.2	3300.72	3380.09	3325.67	3325.89
ENSG00000067601.8	PMS2P4	transcribed_unprocessed_pseudogene	79.6843	76.2784	54.3142	48.4411	78.3661	75.8957	43.6114	38.0067	42.4257	26.9273	28.7404	26.7516
ENSG00000067606.17	PRKCZ	protein_coding	1584.54	1520.57	1767.48	835.919	819.632	823.549	825.262	812.582	812.259	313.916	338.042	343.089
ENSG00000067646.12	ZFY	protein_coding	0	1.25047	0	0	1.28469	0	0	0	0	0	0	0
ENSG00000067704.10	IARS2	protein_coding	7619.65	7441.52	7418.42	6978	7047.81	6267.05	5006.09	5079.21	5017.03	4523.09	4534.82	4262.2
ENSG00000067715.14	SYT1	protein_coding	75.7654	76.2784	58.8404	2527.63	2916.24	2431.89	524.176	555.657	547.677	0.708614	0.684295	0.66879
ENSG00000067798.16	NAV3	protein_coding	5.2252	0	2.26309	32.294	15.4163	48.4441	22.6444	19.7635	20.8272	10.6292	18.476	14.7134
ENSG00000067829.19	IDH3G	protein_coding	2762.83	2538.44	2346.83	758.91	721.995	796.097	2679.59	2642.22	2439.86	2185.37	2193.17	2186.94
ENSG00000067836.13	ROGDI	protein_coding	39.189	35.013	56.5773	129.176	91.2129	95.2733	78.836	70.6924	71.738	59.5236	52.6907	50.828
ENSG00000067840.12	PDZD4	protein_coding	6.5315	2.50093	5.65773	8.69455	6.42345	8.07401	111.545	129.223	127.277	1.41723	2.05289	4.01274
ENSG00000067842.17	ATP2B3	protein_coding	0	5.00186	0	3.72624	0	3.2296	18.451	32.6857	30.855	0	0.684295	0
ENSG00000067900.8	ROCK1	protein_coding	2914.36	3112.41	3274.7	4779.52	4908.8	4597.34	2751.71	2761.56	2761.53	1943.73	1929.03	1896.02
ENSG00000067955.15	CBFB	protein_coding	2348.73	2173.31	1992.65	1456.96	1799.85	1616.42	2144.51	2158.02	2145.97	2845.8	3038.96	2853.06
ENSG00000067992.16	PDK3	protein_coding	1355.94	1570.58	1441.59	3261.7	3690.91	3684.98	1678.2	1625.16	1737.14	4162.4	4146.14	4212.71
ENSG00000068001.14	HYAL2	protein_coding	350.089	301.362	385.857	356.477	220.967	279.361	537.595	500.168	526.078	1169.21	1168.09	1185.1
ENSG00000068024.17	HDAC4	protein_coding	419.322	480.179	467.329	4767.1	4245.9	3911.05	549.336	564.779	468.225	1405.18	1372.01	1387.07
ENSG00000068028.17	RASSF1	protein_coding	303.062	292.609	304.386	167.681	229.959	151.791	388.309	404.391	404.201	1403.06	1437.02	1260.67
ENSG00000068078.20	FGFR3	protein_coding	301.755	322.62	250.072	300.583	253.084	334.264	1162.41	1033.78	1123.89	528.626	551.542	456.115
ENSG00000068079.8	IFI35	protein_coding	239.053	258.846	236.493	11.1787	7.70814	22.6072	27.6765	33.4459	36.2547	186.366	190.918	171.21
ENSG00000068097.15	HEATR6	protein_coding	448.061	451.418	401.699	553.967	639.775	574.87	1351.95	1411.57	1413.16	505.242	516.643	551.083
ENSG00000068120.15	COASY	protein_coding	1609.36	1446.79	1455.17	753.942	571.687	549.033	3778.26	3567.31	3574.56	2827.37	2538.74	2768.12
ENSG00000068137.15	PLEKHH3	protein_coding	296.53	447.667	308.912	221.09	256.938	238.991	691.912	682.6	654.127	586.024	529.644	513.631
ENSG00000068305.17	MEF2A	protein_coding	732.835	640.238	712.874	5886.21	6879.51	7101.9	1158.22	1084.71	1187.92	689.482	665.135	797.198
ENSG00000068308.14	OTUD5	protein_coding	1173.06	1224.21	1186.99	1445.78	1257.71	1212.72	2124.38	2076.68	2058.03	1040.25	981.279	1027.26
ENSG00000068323.17	TFE3	protein_coding	732.835	650.242	700.427	1199.85	1151.08	1228.86	1511.3	1426.77	1466.39	1645.4	1587.56	1577.68
ENSG00000068354.16	TBC1D25	protein_coding	394.503	326.371	339.464	191.28	213.258	221.228	354.762	405.151	357.147	436.506	453.688	440.733
ENSG00000068366.20	ACSL4	protein_coding	4276.83	3943.97	4112.04	868.213	1171.64	1083.53	1626.2	1688.26	1762.59	4185.79	4350.75	4308.34
ENSG00000068383.19	INPP5A	protein_coding	738.06	827.808	678.928	529.125	678.316	587.788	393.341	405.911	405.744	506.659	477.638	519.65
ENSG00000068394.11	GPKOW	protein_coding	451.98	430.16	413.014	311.762	317.318	251.909	311.151	343.58	284.638	381.943	394.838	379.204
ENSG00000068400.13	GRIPAP1	protein_coding	819.05	910.339	898.448	1545.15	1300.11	1393.57	714.556	725.167	708.123	615.786	550.858	605.924
ENSG00000068438.15	FTSJ1	protein_coding	824.276	831.559	741.163	668.238	677.031	476.367	948.548	845.268	876.283	1195.43	1231.73	1266.69
ENSG00000068489.13	PRR11	protein_coding	660.988	598.973	674.402	965.095	1031.61	989.874	2810.42	2884.71	2854.86	2694.86	2786.45	2849.04
ENSG00000068615.19	REEP1	protein_coding	137.162	113.792	102.971	26.0836	30.8325	27.4516	809.327	826.265	780.632	9.21199	11.633	10.0318
ENSG00000068650.18	ATP11A	protein_coding	8229.69	8185.55	7975.14	8769.07	9150.84	8687.63	6279.2	6034.7	6156.35	1960.03	2015.25	2111.37
ENSG00000068654.16	POLR1A	protein_coding	3272.28	3299.98	3064.23	3638.05	3454.53	3106.88	4710.87	4489.35	4626.71	9142.54	8969.74	9222.61
ENSG00000068697.7	LAPTM4A	protein_coding	2877.78	2539.69	2461.11	2834.42	2896.97	2704.79	685.202	643.073	691.924	3150.5	3175.81	3219.55
ENSG00000068724.17	TTC7A	protein_coding	681.889	567.711	611.035	575.082	743.835	804.171	800.94	718.326	716.608	324.545	365.414	331.051
ENSG00000068745.15	IP6K2	protein_coding	2476.75	2609.72	2531.27	1687.98	1555.76	1514.68	995.514	993.494	996.618	1391.72	1268.68	1321.53
ENSG00000068781.21	STON1-GTF2A1L	protein_coding	0	0	0	0	0	0	0.838681	2.2804	3.85688	0	0	0
ENSG00000068784.13	SRBD1	protein_coding	475.493	460.171	504.67	1126.57	1016.19	993.103	457.92	481.925	489.052	771.681	713.72	786.497
ENSG00000068796.19	KIF2A	protein_coding	2671.38	3007.37	2913.73	2479.19	3046	2955.09	4305.79	4412.57	4410.73	1983.41	2130.21	2107.36
ENSG00000068831.19	RASGRP2	protein_coding	26.126	13.7551	12.447	8.69455	2.56938	9.68881	1091.96	1090.03	1027.47	16.2981	13.6859	18.0573
ENSG00000068878.15	PSME4	protein_coding	3956.78	4149.04	4329.3	4100.1	4289.58	4022.47	5145.31	5063.25	5097.25	4094.37	4280.27	4175.26
ENSG00000068885.15	IFT80	protein_coding	212.927	275.102	323.622	485.653	493.321	508.663	360.633	329.898	361.775	488.235	502.273	474.841
ENSG00000068903.20	SIRT2	protein_coding	1260.58	1232.96	1220.94	544.03	563.979	558.721	694.428	723.647	697.324	590.276	581.651	551.083
ENSG00000068912.14	ERLEC1	protein_coding	1321.98	1304.24	1145.12	1346.41	1440.14	1169.12	1344.41	1397.12	1457.9	1112.52	1244.05	1173.73
ENSG00000068971.14	PPP2R5B	protein_coding	1247.52	1131.67	1168.89	585.019	553.701	540.959	161.865	157.348	176.645	402.493	372.257	391.242
ENSG00000068976.14	PYGM	protein_coding	10.4504	8.75326	15.8416	36.0203	30.8325	33.9108	44.4501	60.0505	48.5967	30.4704	30.109	24.7452
ENSG00000068985.5	PAGE1	protein_coding	0	1.25047	0	0	0	6.45921	0	0	2.31413	0	0	0
ENSG00000069011.16	PITX1	protein_coding	817.744	769.036	712.874	2.48416	16.701	27.4516	488.112	455.32	433.513	55.9805	38.3205	45.4777
ENSG00000069018.19	TRPC7	protein_coding	0	0	0	0	0	1.6148	1.67736	0	0.771376	0	0	0
ENSG00000069020.18	MAST4	protein_coding	1653.78	1685.63	1799.16	1256.98	1400.31	1130.36	942.677	910.64	887.082	26.2187	21.2132	14.7134
ENSG00000069122.19	ADGRF5	protein_coding	0	0	0	0	0	0	20.1283	28.1249	33.1692	21.2584	15.0545	18.7261
ENSG00000069188.17	SDK2	protein_coding	6.5315	5.00186	6.78928	19.8733	7.70814	25.8368	649.978	606.586	637.157	5.66892	3.42148	2.67516
ENSG00000069206.15	ADAM7	protein_coding	1.3063	0	1.13155	1.24208	0	1.6148	0.838681	2.2804	1.54275	0	0	0
ENSG00000069248.12	NUP133	protein_coding	4349.98	4036.5	3918.55	2813.31	2604.07	2511.02	3629.81	3602.27	3751.2	2432.67	2525.05	2467.83
ENSG00000069275.13	NUCKS1	protein_coding	18771.5	18697	18397.8	14369.6	14655.7	13553	20996.4	21062.5	21436.5	18436	18786	18924.7
ENSG00000069329.18	VPS35	protein_coding	6449.21	6621.21	6284.61	3490.24	3760.29	3302.27	3971.15	4066.71	4159.26	3960.45	4202.26	4062.23
ENSG00000069345.12	DNAJA2	protein_coding	2464.99	2385.89	2551.64	1407.27	1427.29	1309.6	2159.6	2335.89	2273.24	1780.75	1764.11	1806.4
ENSG00000069399.15	BCL3	protein_coding	679.276	463.923	480.907	1408.52	1527.5	1287	34.3859	57.01	48.5967	925.45	931.326	860.064
ENSG00000069424.15	KCNAB2	protein_coding	876.528	890.331	913.158	101.85	137.462	108.192	132.512	114.02	120.335	487.527	502.273	518.312
ENSG00000069431.11	ABCC9	protein_coding	0	5.00186	0	4.96831	0	8.07401	7.54813	6.08107	7.71376	0.708614	0	0
ENSG00000069482.7	GAL	protein_coding	56.1709	52.5195	48.6565	1.24208	1.28469	8.07401	519.982	592.144	544.591	143.14	144.386	123.726
ENSG00000069493.15	CLEC2D	protein_coding	28.7386	13.7551	18.1047	187.554	142.601	211.539	154.317	142.145	139.619	55.9805	58.8494	62.1975
ENSG00000069509.6	FUNDC1	protein_coding	152.837	110.041	135.786	208.669	209.404	208.309	296.054	330.658	323.207	153.769	170.39	195.955
ENSG00000069535.14	MAOB	protein_coding	6.5315	6.25233	7.92082	889.328	720.711	702.439	12.5802	13.6824	10.7993	7.79476	16.4231	28.0892
ENSG00000069667.16	RORA	protein_coding	10.4504	16.256	2.26309	22.3574	3.85407	17.7628	478.887	520.691	485.967	45.3513	39.0048	46.1465
ENSG00000069696.7	DRD4	protein_coding	24.8197	22.5084	12.447	69.5564	73.2273	87.1993	12.5802	12.1621	15.4275	8.50337	10.2644	21.4013
ENSG00000069702.11	TGFBR3	protein_coding	1852.33	1879.45	1715.42	1412.24	1325.8	1311.22	5944.57	5938.16	6280.54	2056.4	1960.51	2007.71
ENSG00000069764.10	PLA2G10	protein_coding	32.6575	35.013	44.1303	6.21039	24.4091	29.0664	1.67736	6.08107	6.17101	7.08614	6.15866	3.34395
ENSG00000069812.11	HES2	protein_coding	120.18	118.794	148.233	9.93663	16.701	19.3776	129.996	77.5336	107.993	29.7618	36.2676	35.4459
ENSG00000069849.11	ATP1B3	protein_coding	6471.41	6062.26	5890.83	2491.61	2063.21	1926.46	3117.38	3144.67	3156.47	2694.86	2774.13	2482.55
ENSG00000069869.16	NEDD4	protein_coding	1459.14	1403.02	1385.01	1879.26	2127.45	2033.04	989.644	1054.3	1110.01	1753.82	1721.69	1746.21
ENSG00000069943.10	PIGB	protein_coding	323.963	332.624	334.938	352.75	423.948	379.478	276.765	240.202	248.383	246.598	242.241	256.147
ENSG00000069956.12	MAPK6	protein_coding	1702.11	1715.64	1734.66	2331.38	2426.78	2352.77	3232.28	3295.18	3338.52	2541.09	2702.28	2689.2
ENSG00000069966.19	GNB5	protein_coding	137.162	153.807	133.522	715.437	567.833	652.38	459.597	451.519	473.625	825.536	853.316	759.745
ENSG00000069974.16	RAB27A	protein_coding	80.9906	105.039	87.1291	311.762	349.436	335.879	196.251	228.8	285.409	72.2787	63.6395	74.9045
ENSG00000069998.12	HDHD5	protein_coding	415.404	463.923	402.831	428.517	414.955	413.389	1591.82	1460.98	1508.81	2089	2022.09	1867.93
ENSG00000070010.19	UFD1	protein_coding	722.384	711.515	752.478	604.892	553.701	523.196	1081.9	1053.54	1031.33	1247.16	1331.64	1314.84
ENSG00000070018.9	LRP6	protein_coding	1619.81	1748.15	1785.58	4870.19	4189.37	4219.48	2806.23	2845.94	2799.32	3630.94	3767.73	3833.5
ENSG00000070019.5	GUCY2C	protein_coding	2566.88	2322.11	2337.77	11.1787	35.9713	20.9924	0	0.760133	0	13.4637	9.58013	8.02548
ENSG00000070031.4	SCT	protein_coding	6.5315	6.25233	9.05237	0	0	11.3036	0	0	0	0.708614	2.05289	0.66879
ENSG00000070047.13	PHRF1	protein_coding	1984.27	2109.53	2100.15	2121.47	1924.46	1884.47	1928.13	1803.8	1719.4	3313.48	3244.24	3188.12
ENSG00000070061.16	ELP1	protein_coding	2236.39	2215.82	2285.72	2532.6	2634.9	2659.58	1931.48	1979.39	1910.7	2332.76	2432.67	2353.47
ENSG00000070081.17	NUCB2	protein_coding	1605.44	1544.32	1705.24	1069.43	1117.68	1196.57	442.824	456.84	394.944	986.391	1041.5	1071.4
ENSG00000070087.14	PFN2	protein_coding	71.8465	96.2858	66.7612	12.4208	3.85407	22.6072	1643.81	1601.6	1653.83	2884.06	3046.48	2933.31
ENSG00000070159.14	PTPN3	protein_coding	3769.98	3703.88	4020.38	5296.22	5458.65	5298.17	1153.19	1103.71	1174.03	5035.41	5091.16	5403.15
ENSG00000070182.21	SPTB	protein_coding	15.6756	12.5047	13.5786	11.1787	12.8469	17.7628	194.574	174.071	158.903	14.1723	15.0545	16.7197
ENSG00000070190.13	DAPP1	protein_coding	0	0	0	98.1242	168.294	182.473	52.8369	50.9289	58.6246	0	0.684295	0.66879
ENSG00000070193.5	FGF10	protein_coding	0	0	3.39464	7.45247	1.28469	3.2296	0.838681	2.2804	3.0855	0	0	0.66879
ENSG00000070214.16	SLC44A1	protein_coding	5146.82	5064.38	4814.73	11858.1	10296.8	9612.92	3353.05	3333.94	3389.43	6532.72	6554.86	6925.99
ENSG00000070269.14	TMEM260	protein_coding	1030.67	1059.14	1011.6	829.708	721.995	760.572	542.627	620.269	622.5	355.724	341.463	303.631
ENSG00000070366.14	SMG6	protein_coding	1192.65	1265.47	1301.28	1827.1	1936.03	1911.93	1273.96	1298.31	1203.35	830.496	717.826	791.847
ENSG00000070367.16	EXOC5	protein_coding	1892.83	2208.32	1950.79	1983.6	2207.1	2272.03	3831.93	4021.87	4136.12	2483.69	2590.74	2568.82
ENSG00000070371.16	CLTCL1	protein_coding	122.792	161.31	140.312	114.271	86.0742	82.3549	473.016	402.111	390.316	216.836	195.708	200.637
ENSG00000070388.11	FGF22	protein_coding	7.8378	2.50093	5.65773	6.21039	15.4163	8.07401	0.838681	0.760133	0.771376	3.54307	4.79007	5.35032
ENSG00000070404.10	FSTL3	protein_coding	863.465	784.042	796.609	245.932	218.397	266.442	128.318	135.304	104.136	265.73	260.032	232.07
ENSG00000070413.20	DGCR2	protein_coding	1034.59	946.602	1004.81	1931.43	2056.79	1616.42	2586.49	2381.5	2513.91	3252.54	3139.55	3301.15
ENSG00000070423.18	RNF126	protein_coding	1095.99	1090.41	965.209	629.734	714.287	605.551	984.612	958.528	906.367	1182.68	1071.61	970.414
ENSG00000070444.15	MNT	protein_coding	1759.59	1733.14	1533.25	999.873	1065.01	1022.17	1148.99	1071.79	1086.87	1150.79	1033.97	1085.45
ENSG00000070476.15	ZXDC	protein_coding	1528.37	1609.35	1641.87	1197.36	1264.13	1178.81	1157.38	1111.31	1116.95	973.636	988.122	987.134
ENSG00000070495.15	JMJD6	protein_coding	745.898	675.251	732.111	449.632	471.481	476.367	1779.68	1647.97	1702.43	688.773	680.189	681.497
ENSG00000070501.12	POLB	protein_coding	459.818	523.945	513.722	457.085	413.67	339.108	379.923	396.79	360.233	226.757	262.085	265.51
ENSG00000070526.15	ST6GALNAC1	protein_coding	274.323	386.394	311.175	18.6312	23.1244	27.4516	184.51	171.79	169.703	138.18	171.758	150.478
ENSG00000070540.13	WIPI1	protein_coding	612.655	603.975	592.93	363.929	525.438	369.79	258.314	265.287	248.383	102.04	95.117	128.408
ENSG00000070601.10	FRMPD1	protein_coding	24.8197	12.5047	7.92082	4.96831	1.28469	4.84441	20.1283	19.0033	20.0558	33.3049	24.6346	26.0828
ENSG00000070610.14	GBA2	protein_coding	1837.96	1883.2	1805.95	1951.31	1975.85	1761.75	1476.08	1470.86	1489.53	3773.37	3714.35	3803.41
ENSG00000070614.15	NDST1	protein_coding	1773.96	1634.36	1514.01	924.106	773.383	870.378	6855.38	6483.94	6613.78	4265.15	4001.07	4336.43
ENSG00000070669.17	ASNS	protein_coding	96.6662	117.544	140.312	57.1356	64.2345	98.5029	110.706	119.341	101.05	58.815	59.5337	64.8726
ENSG00000070718.12	AP3M2	protein_coding	502.926	562.709	596.325	1025.96	1075.29	1002.79	831.133	819.424	800.688	749.005	797.204	762.42
ENSG00000070729.14	CNGB1	protein_coding	1.3063	2.50093	1.13155	3.72624	1.28469	3.2296	66.2558	70.6924	76.3662	45.3513	40.3734	44.8089
ENSG00000070731.11	ST6GALNAC2	protein_coding	163.288	153.807	151.627	44.7148	60.3804	46.8293	97.287	112.5	85.6227	2.83446	2.73718	2.00637
ENSG00000070748.19	CHAT	protein_coding	1.3063	2.50093	3.39464	0	1.28469	12.9184	5.03209	7.60133	14.6561	0	0	0
ENSG00000070756.17	PABPC1	protein_coding	228204	219412	209506	107661	113104	109214	43905.8	43813.3	44502.2	59726.3	59581.6	64060.7
ENSG00000070759.17	TESK2	protein_coding	175.044	113.792	216.125	93.1559	107.914	101.733	110.706	142.145	142.705	125.425	113.593	127.739
ENSG00000070761.8	CFAP20	protein_coding	313.512	326.371	293.071	568.872	571.687	586.173	691.073	682.6	692.696	608.7	664.451	688.185
ENSG00000070770.10	CSNK2A2	protein_coding	2088.77	2083.28	2014.15	2649.35	2866.14	2593.37	4858.48	4876.26	5012.4	3694.01	3694.51	3917.1
ENSG00000070778.13	PTPN21	protein_coding	1037.2	1021.63	1045.55	413.612	402.108	416.619	532.562	522.212	574.675	370.605	324.356	369.841
ENSG00000070785.17	EIF2B3	protein_coding	428.467	426.409	468.46	263.321	233.813	271.287	739.717	733.529	721.236	1067.88	1146.88	1113.54
ENSG00000070808.16	CAMK2A	protein_coding	1.3063	10.0037	4.52619	8.69455	7.70814	8.07401	59.5464	41.8073	54.7677	1.41723	0.684295	0
ENSG00000070814.22	TCOF1	protein_coding	2094	2113.29	2007.36	1571.23	1515.93	1429.1	5776.83	6001.25	5589.39	5393.26	5102.79	4754.43
ENSG00000070831.17	CDC42	protein_coding	10123.8	10133.8	9742.61	9741.62	9871.55	9593.54	9039.3	9253.86	9423.13	15808.5	16221.9	16184.7
ENSG00000070882.13	OSBPL3	protein_coding	1975.13	2108.28	2008.49	5711.08	5652.63	5236.8	1636.27	1687.5	1697.8	1915.38	1965.3	2049.17
ENSG00000070886.12	EPHA8	protein_coding	10.4504	12.5047	4.52619	7.45247	5.13876	6.45921	193.735	182.432	165.074	4.9603	2.05289	3.34395
ENSG00000070915.10	SLC12A3	protein_coding	2.6126	1.25047	5.65773	8.69455	5.13876	4.84441	3426.01	3318.74	3396.37	0	0	0
ENSG00000070950.10	RAD18	protein_coding	1358.55	1309.24	1392.93	556.451	581.964	641.076	968.677	951.687	964.22	3843.52	4018.87	4133.79
ENSG00000070961.16	ATP2B1	protein_coding	1395.13	1440.54	1451.77	2261.82	2081.2	2054.03	7991.79	8160.79	8080.16	1832.48	1825.02	1775.64
ENSG00000070985.13	TRPM5	protein_coding	408.872	430.16	475.249	16.147	51.3876	27.4516	0.838681	0	0	2.12584	2.73718	1.33758
ENSG00000071051.14	NCK2	protein_coding	3572.73	3297.48	3266.77	2595.94	2198.1	2021.73	1177.51	1191.89	1072.98	3567.87	3699.3	3645.57
ENSG00000071054.16	MAP4K4	protein_coding	109.729	130.048	142.575	3777.16	4194.51	4103.21	1403.95	1289.19	1295.14	1121.03	1163.99	1182.42
ENSG00000071073.13	MGAT4A	protein_coding	4589.03	4545.44	4382.48	666.996	765.675	666.913	2464.04	2421.02	2546.31	417.374	460.531	402.612
ENSG00000071082.11	RPL31	protein_coding	16959.7	15573.3	15092.6	6927.07	7584.81	6607.77	2245.99	2227.95	1947.72	3940.6	4224.15	3678.34
ENSG00000071127.17	WDR1	protein_coding	4006.42	3803.92	3921.94	3898.88	3810.39	3613.93	5717.29	5443.31	5219.9	6585.86	6322.89	6352.84
ENSG00000071189.21	SNX13	protein_coding	3466.92	3741.39	3583.61	3737.41	3726.88	3967.57	3129.96	3222.21	3253.66	2084.04	2206.85	2198.31
ENSG00000071203.9	MS4A12	protein_coding	0	2.50093	0	0	0	0	0	0	0	0	0	0
ENSG00000071205.12	ARHGAP10	protein_coding	253.422	257.596	296.465	197.49	226.105	268.057	795.07	763.174	816.887	158.73	198.446	218.694
ENSG00000071242.12	RPS6KA2	protein_coding	573.466	531.448	523.906	1604.77	1715.06	1668.09	338.827	326.857	300.837	7.08614	6.15866	7.35669
ENSG00000071243.16	ING3	protein_coding	753.735	724.019	611.035	576.324	492.036	581.329	530.046	621.789	579.303	215.419	205.289	236.752
ENSG00000071246.11	VASH1	protein_coding	14.3693	1.25047	1.13155	21.1153	12.8469	30.6812	122.447	134.544	127.277	303.996	269.612	252.803
ENSG00000071282.12	LMCD1	protein_coding	41.8016	61.2728	66.7612	639.67	662.9	687.906	28.5152	22.804	22.3699	597.362	615.866	617.293
ENSG00000071462.12	BUD23	protein_coding	1257.97	1209.2	1188.12	794.93	768.244	754.113	1710.91	1717.9	1595.98	959.464	1051.08	965.733
ENSG00000071537.14	SEL1L	protein_coding	4412.68	4297.85	4371.16	4236.73	4469.43	4159.73	3452.85	3460.13	3641.67	2677.15	2700.91	2750.06
ENSG00000071539.14	TRIP13	protein_coding	709.321	679.003	596.325	696.806	644.914	563.566	3046.93	3178.88	3083.19	1208.9	1199.57	1199.81
ENSG00000071553.18	ATP6AP1	protein_coding	3499.58	3041.13	2888.84	2317.72	2434.49	2183.21	8797.76	8730.13	8482.82	3703.93	3696.56	3880.99
ENSG00000071564.17	TCF3	protein_coding	3826.15	3572.58	3525.9	825.982	746.405	695.98	1813.23	1721.7	1606.78	5239.5	5121.27	5056.05
ENSG00000071575.11	TRIB2	protein_coding	5.2252	6.25233	2.26309	1388.64	1584.02	1485.62	225.605	218.918	225.242	2765.01	2866.51	2915.26
ENSG00000071626.17	DAZAP1	protein_coding	3099.85	3271.22	3142.3	1873.05	1813.98	1802.12	3612.2	3502.69	3443.42	4163.11	4275.48	4346.47
ENSG00000071655.18	MBD3	protein_coding	877.834	787.793	761.531	283.194	247.945	216.383	1896.26	1740.71	1787.28	2599.91	2377.93	2249.14
ENSG00000071677.1	PRLH	protein_coding	2.6126	0	0	0	0	3.2296	0	0	0	0	0	0
ENSG00000071794.16	HLTF	protein_coding	2474.13	2438.41	2291.38	1263.19	1306.53	1320.91	2622.56	2669.59	2698.27	3942.02	4238.52	4023.44
ENSG00000071859.15	FAM50A	protein_coding	1660.31	1696.88	1794.63	866.971	1023.9	970.496	2378.5	2380.74	2080.4	1425.02	1406.23	1252.64
ENSG00000071889.17	FAM3A	protein_coding	1029.36	904.086	961.814	688.111	805.5	694.365	1757.04	1671.53	1747.94	1549.74	1504.77	1530.86
ENSG00000071894.17	CPSF1	protein_coding	4815.02	4486.67	4389.27	3182.2	3028.01	2911.49	5516.84	5299.65	5133.51	6033.14	5709.76	5936.18
ENSG00000071909.19	MYO3B	protein_coding	0	0	4.52619	11.1787	8.99283	16.148	3.35472	2.2804	1.54275	83.6165	67.0609	73.5669
ENSG00000071967.12	CYBRD1	protein_coding	199.864	191.321	149.364	13.6629	11.5622	14.5332	78.836	81.3343	84.8514	406.036	411.946	371.178
ENSG00000071991.9	CDH19	protein_coding	0	1.25047	0	0	0	1.6148	0	0	0	0	1.36859	0
ENSG00000071994.11	PDCD2	protein_coding	2228.55	2379.64	2136.36	1018.5	1111.26	928.511	1905.48	1935.3	1899.9	2357.56	2371.77	2404.3
ENSG00000072041.17	SLC6A15	protein_coding	1.3063	0	2.26309	1.24208	0	1.6148	2625.91	2522.12	2627.31	0	0.684295	0.66879
ENSG00000072042.13	RDH11	protein_coding	1687.74	1650.61	1594.35	813.561	736.127	665.298	1624.53	1680.65	1683.91	3539.53	3703.41	3658.95
ENSG00000072062.15	PRKACA	protein_coding	1584.54	1676.87	1633.95	1900.38	1960.44	1739.14	774.941	857.43	766.748	1141.58	1065.45	1124.24
ENSG00000072071.16	ADGRL1	protein_coding	2932.64	2868.57	2689.69	968.821	826.055	792.868	1684.91	1582.6	1537.35	6373.28	6037.54	6171.59
ENSG00000072080.11	SPP2	protein_coding	0	0	0	0	1.28469	3.2296	0.838681	0	0	0	0.684295	0
ENSG00000072110.15	ACTN1	protein_coding	6112.18	6102.27	6052.64	6451.36	6038.04	5378.91	3383.24	3453.29	3239.01	4109.26	3851.21	3938.5
ENSG00000072121.17	ZFYVE26	protein_coding	1243.6	1401.77	1405.38	976.274	936.539	892.985	1746.13	1689.02	1681.6	1514.31	1462.34	1615.8
ENSG00000072133.11	RPS6KA6	protein_coding	70.5402	102.538	110.892	6.21039	5.13876	4.84441	456.242	482.685	473.625	0	0	0
ENSG00000072134.15	EPN2	protein_coding	1768.73	1749.4	1808.21	1561.29	1535.2	1556.67	2017.03	1954.3	2071.92	1403.77	1376.12	1482.04
ENSG00000072135.13	PTPN18	protein_coding	1016.3	1076.65	1155.31	1971.18	2183.97	2118.62	626.495	652.954	637.157	1151.5	1122.24	1209.84
ENSG00000072163.20	LIMS2	protein_coding	16.9819	5.00186	4.52619	21.1153	12.8469	17.7628	6.70945	3.80067	6.17101	5.66892	6.15866	4.01274
ENSG00000072182.13	ASIC4	protein_coding	1.3063	0	5.65773	13.6629	17.9857	19.3776	10.0642	6.08107	7.71376	11.3378	4.79007	6.6879
ENSG00000072195.15	SPEG	protein_coding	75.7654	56.2709	76.9452	36.0203	41.1101	45.2145	353.085	334.459	317.036	22.6757	20.5289	23.4076
ENSG00000072201.14	LNX1	protein_coding	216.846	180.067	178.784	255.868	286.486	293.894	125.802	95.7768	108.764	2.83446	4.79007	1.33758
ENSG00000072210.19	ALDH3A2	protein_coding	7274.79	7520.3	7373.16	2276.73	2214.8	2267.18	2552.95	2649.06	2446.8	4790.94	4805.81	4844.71
ENSG00000072274.13	TFRC	protein_coding	21253.5	20517.6	19824.7	11240.8	11158.8	10614.1	19289.7	19163.7	19661.6	16132.3	16653	16570.6
ENSG00000072310.17	SREBF1	protein_coding	10116	9633.58	9545.73	2567.38	2676.01	2425.43	5375.11	5140.02	4875.1	8431.8	7953.56	7988.03
ENSG00000072315.3	TRPC5	protein_coding	3.9189	0	0	0	0	0	0.838681	0.760133	1.54275	0	0	0
ENSG00000072364.13	AFF4	protein_coding	7217.31	7689.11	7628.89	8526.87	9012.1	8592.36	8962.15	9100.32	9359.1	6067.87	6401.58	6447.13
ENSG00000072401.15	UBE2D1	protein_coding	542.115	583.967	513.722	565.146	642.345	573.255	1612.78	1765.79	1886.79	631.375	630.92	605.924
ENSG00000072415.10	MPP5	protein_coding	2139.72	2205.82	1927.02	1910.32	2217.37	1937.76	1308.34	1386.48	1380.76	1643.99	1719.63	1712.1
ENSG00000072422.17	RHOBTB1	protein_coding	1419.95	1505.56	1343.15	606.134	951.955	881.682	1723.49	1735.38	1744.08	88.5768	73.2196	78.9172
ENSG00000072501.19	SMC1A	protein_coding	2864.72	2712.26	2694.21	3823.12	4024.93	3772.18	5760.06	5725.32	5534.62	5525.78	5655.02	5451.98
ENSG00000072506.13	HSD17B10	protein_coding	632.249	648.991	551.063	494.347	362.282	329.42	1521.37	1586.4	1468.7	1442.74	1432.91	1431.21
ENSG00000072518.21	MARK2	protein_coding	4570.75	4264.09	4056.59	3469.13	3531.61	3357.17	2273.66	2324.49	2255.5	3005.94	2905.52	2843.03
ENSG00000072571.20	HMMR	protein_coding	753.735	755.281	717.4	1085.58	1034.17	922.052	2711.46	2810.97	2731.44	2259.77	2162.37	2329.4
ENSG00000072609.18	CHFR	protein_coding	668.826	702.761	706.085	878.149	838.902	818.705	29.3538	45.608	35.4833	887.185	849.21	960.382
ENSG00000072657.9	TRHDE	protein_coding	7.8378	11.2542	0	0	11.5622	1.6148	59.5464	46.3681	58.6246	0.708614	1.36859	0.66879
ENSG00000072682.19	P4HA2	protein_coding	2594.31	2449.66	2514.3	1656.93	1803.7	1677.78	1191.77	1212.41	1228.03	265.73	243.609	241.433
ENSG00000072694.21	FCGR2B	protein_coding	0	0	0	1.24208	6.42345	0	0	0	0	0	0	0
ENSG00000072736.19	NFATC3	protein_coding	757.654	734.023	697.033	1618.43	1490.24	1409.72	981.257	1063.43	1088.41	2084.74	2089.84	2243.12
ENSG00000072756.17	TRNT1	protein_coding	1148.24	1131.67	1145.12	601.166	494.605	463.448	831.972	801.941	841.571	735.542	811.574	785.159
ENSG00000072778.20	ACADVL	protein_coding	10190.5	9534.8	9575.15	3065.45	2881.56	2727.4	3914.12	3743.66	3642.44	4991.48	4963.88	5391.12
ENSG00000072786.13	STK10	protein_coding	1110.36	1026.63	1076.1	942.738	917.268	758.957	829.456	817.903	799.917	413.122	398.944	405.287
ENSG00000072803.17	FBXW11	protein_coding	1707.33	1414.28	1566.06	1909.07	2042.66	2012.04	2101.73	2164.86	2141.34	1426.44	1465.08	1459.3
ENSG00000072818.12	ACAP1	protein_coding	62.7024	61.2728	87.1291	44.7148	43.6794	27.4516	18.451	18.2432	18.513	5.66892	5.47436	3.34395
ENSG00000072832.15	CRMP1	protein_coding	5.2252	2.50093	2.26309	3.72624	15.4163	8.07401	88.9002	84.3748	97.1934	0	0.684295	0
ENSG00000072840.13	EVC	protein_coding	5.2252	10.0037	0	2.48416	5.13876	4.84441	447.856	414.273	442.77	0	0.684295	0
ENSG00000072849.11	DERL2	protein_coding	872.609	851.567	820.371	394.981	468.912	490.9	1187.57	1102.19	1180.98	600.905	607.654	700.223
ENSG00000072858.11	SIDT1	protein_coding	267.792	301.362	276.097	2.48416	10.2775	11.3036	1.67736	0.760133	2.31413	1.41723	4.10577	3.34395
ENSG00000072864.16	NDE1	protein_coding	826.888	837.812	835.081	970.063	900.567	1017.33	1034.09	1000.34	997.389	3499.85	3454.32	3564.65
ENSG00000072952.19	IRAG1	protein_coding	0	1.25047	3.39464	4.96831	7.70814	3.2296	79.6747	112.5	115.706	0	0	0
ENSG00000072954.7	TMEM38A	protein_coding	389.278	225.084	263.65	233.511	242.806	253.524	103.158	93.4964	96.422	532.169	514.59	526.338
ENSG00000072958.9	AP1M1	protein_coding	804.681	660.246	769.452	390.013	465.058	400.471	590.431	516.891	594.731	1862.95	1859.23	1745.54
ENSG00000073008.15	PVR	protein_coding	1848.42	1735.65	1764.08	681.901	824.771	687.906	1508.79	1460.22	1459.44	1420.06	1390.49	1310.83
ENSG00000073050.12	XRCC1	protein_coding	583.916	576.464	594.062	316.73	265.931	272.902	809.327	852.109	735.121	480.441	460.531	500.924
ENSG00000073060.16	SCARB1	protein_coding	1562.34	1551.83	1581.9	385.044	435.51	423.078	2195.67	2057.68	2121.28	4742.76	4783.91	4748.41
ENSG00000073067.14	CYP2W1	protein_coding	2914.36	2717.26	2618.4	21.1153	11.5622	33.9108	31.0312	26.6047	15.4275	4187.91	3869.69	3605.45
ENSG00000073111.14	MCM2	protein_coding	1282.79	1174.19	1142.86	827.224	702.725	737.965	4696.61	4474.9	4418.44	4853.3	4576.57	4597.93
ENSG00000073146.16	MOV10L1	protein_coding	0	2.50093	1.13155	7.45247	7.70814	3.2296	0	0	0.771376	1.41723	1.36859	0.66879
ENSG00000073150.14	PANX2	protein_coding	5.2252	10.0037	0	2.48416	1.28469	4.84441	119.093	84.3748	101.822	111.961	108.119	111.688
ENSG00000073169.14	SELENOO	protein_coding	300.449	310.115	297.597	296.857	229.959	293.894	415.147	410.472	396.487	1097.64	1063.39	1031.27
ENSG00000073282.14	TP63	protein_coding	9.1441	11.2542	15.8416	9.93663	6.42345	12.9184	626.495	607.346	609.387	6.37753	15.0545	9.36306
ENSG00000073331.18	ALPK1	protein_coding	457.205	393.897	420.935	896.781	991.78	1059.31	259.152	292.651	269.982	99.9146	99.9071	87.6115
ENSG00000073350.14	LLGL2	protein_coding	3828.77	3747.64	3637.92	4595.69	4690.4	4566.66	2612.49	2341.97	2441.4	1241.49	1166.72	1187.1
ENSG00000073417.15	PDE8A	protein_coding	1252.74	1434.28	1311.46	1766.24	1860.23	1973.29	892.357	871.873	904.824	1305.27	1322.06	1393.09
ENSG00000073464.13	CLCN4	protein_coding	0	8.75326	5.65773	136.629	84.7895	54.9033	466.307	487.245	458.197	4.9603	6.84295	1.33758
ENSG00000073536.18	NLE1	protein_coding	344.863	327.622	330.412	245.932	210.689	271.287	1761.23	1711.06	1683.91	1315.9	1291.95	1272.71
ENSG00000073578.17	SDHA	protein_coding	394.503	400.149	382.463	768.847	791.369	805.786	293.538	278.969	258.411	119.756	116.33	143.79
ENSG00000073584.20	SMARCE1	protein_coding	359.233	432.661	484.302	1900.38	1780.58	1918.38	536.756	571.62	548.448	385.486	344.885	390.573
ENSG00000073598.6	FNDC8	protein_coding	0	0	2.26309	1.24208	2.56938	4.84441	0	0.760133	0.771376	0	0.684295	0
ENSG00000073605.18	GSDMB	protein_coding	2001.25	1958.23	2148.81	2317.72	2890.55	3050.36	156.833	153.547	153.504	200.538	175.864	208.662
ENSG00000073614.13	KDM5A	protein_coding	2071.79	2037.01	2042.44	3209.53	3035.72	2863.04	4153.99	4315.28	4238.71	2816.74	2901.41	2814.94
ENSG00000073670.14	ADAM11	protein_coding	11.7567	27.5102	30.5518	4.96831	12.8469	4.84441	212.186	185.473	205.957	160.147	149.176	147.803
ENSG00000073711.11	PPP2R3A	protein_coding	41.8016	32.5121	46.3934	2004.71	1776.73	1842.49	954.419	969.93	1025.16	473.354	513.221	490.892
ENSG00000073712.15	FERMT2	protein_coding	0	1.25047	1.13155	12.4208	10.2775	4.84441	1876.13	1934.54	2026.4	29.7618	30.7933	28.0892
ENSG00000073734.10	ABCB11	protein_coding	1.3063	13.7551	5.65773	9.93663	5.13876	20.9924	0	0	1.54275	0	1.36859	0.66879
ENSG00000073737.17	DHRS9	protein_coding	1.3063	3.7514	0	7.45247	6.42345	16.148	0.838681	0	0	0	0	0
ENSG00000073754.6	CD5L	protein_coding	2.6126	5.00186	3.39464	0	0	0	0	0	0	0	0	0
ENSG00000073756.12	PTGS2	protein_coding	212.927	192.572	181.047	120.482	120.761	108.192	26.8378	22.0439	20.0558	1.41723	0.684295	1.33758
ENSG00000073792.16	IGF2BP2	protein_coding	2662.24	2872.32	2992.94	2171.15	2550.11	2323.7	1475.24	1473.9	1386.16	1724.06	1588.93	1597.07
ENSG00000073803.14	MAP3K13	protein_coding	1418.64	1453.04	1242.44	1137.74	1292.4	1227.25	24.3218	29.6452	26.9982	273.525	285.351	303.631
ENSG00000073849.16	ST6GAL1	protein_coding	14.3693	10.0037	11.3155	481.926	407.247	293.894	1034.09	1028.46	1003.56	196.995	176.548	209.331
ENSG00000073861.3	TBX21	protein_coding	0	10.0037	3.39464	1.24208	1.28469	12.9184	4.19341	2.2804	0	0	0.684295	0
ENSG00000073905.8	VDAC1P1	processed_pseudogene	18.2882	15.0056	13.5786	3.72624	2.56938	3.2296	10.9029	10.6419	11.5706	8.50337	8.89584	6.6879
ENSG00000073910.22	FRY	protein_coding	15.6756	17.5065	7.92082	1394.85	1303.96	1228.86	790.876	865.792	858.541	511.62	504.326	513.631
ENSG00000073921.18	PICALM	protein_coding	8554.96	8633.21	8065.66	7920.73	8836.09	8127.3	3831.93	3650.92	3836.82	5778.04	5916.42	6185.64
ENSG00000073969.18	NSF	protein_coding	2411.43	2319.61	2145.41	1120.35	905.706	946.274	2134.44	2134.45	2069.6	809.238	893.005	950.35
ENSG00000074047.22	GLI2	protein_coding	5.2252	12.5047	4.52619	18.6312	20.555	24.222	15.9349	19.0033	18.513	7.08614	3.42148	8.69427
ENSG00000074054.20	CLASP1	protein_coding	1924.18	2028.25	2146.54	4594.45	4588.91	4258.23	1981.8	1960.38	2001.72	3651.49	3665.09	3874.3
ENSG00000074071.15	MRPS34	protein_coding	527.745	525.195	565.773	388.771	481.759	322.96	1105.38	1195.69	1084.55	1052.29	957.329	804.554
ENSG00000074181.9	NOTCH3	protein_coding	150.225	96.2858	118.812	3628.11	3301.65	2917.95	3072.93	3004.05	2930.46	109.127	87.5898	82.2612
ENSG00000074201.9	CLNS1A	protein_coding	3413.36	3405.02	3421.8	1260.71	1190.91	1214.33	1164.09	1165.28	1107.7	1855.86	1871.55	1792.36
ENSG00000074211.14	PPP2R2C	protein_coding	6.5315	0	5.65773	7.45247	14.1316	12.9184	116.577	109.459	118.021	273.525	220.343	236.752
ENSG00000074219.14	TEAD2	protein_coding	222.071	223.833	186.705	1256.98	1104.83	1089.99	507.402	426.435	465.911	1655.32	1582.09	1742.2
ENSG00000074266.22	EED	protein_coding	549.953	563.96	600.851	666.996	669.323	668.528	935.968	934.964	884.768	807.112	802.678	684.841
ENSG00000074276.10	CDHR2	protein_coding	92.7473	53.77	49.788	100.608	152.878	192.161	5.87077	3.04053	10.0279	795.065	710.983	814.586
ENSG00000074317.11	SNCB	protein_coding	1.3063	0	3.39464	1.24208	3.85407	6.45921	16.7736	29.6452	23.9127	0.708614	0	0
ENSG00000074319.13	TSG101	protein_coding	1716.48	1803.17	1649.79	1147.68	1129.24	1012.48	1056.74	1095.35	1004.33	1408.73	1379.54	1282.07
ENSG00000074356.17	NCBP3	protein_coding	2185.44	2334.62	2318.54	1406.03	1357.92	1377.43	2821.32	2667.31	2916.57	1310.23	1355.59	1431.88
ENSG00000074370.18	ATP2A3	protein_coding	48.3331	43.7663	45.2619	311.762	281.347	272.902	590.431	616.468	595.502	110.544	94.4327	97.6433
ENSG00000074410.14	CA12	protein_coding	275.629	330.123	255.729	9.93663	16.701	11.3036	194.574	163.429	175.102	1620.6	1536.93	1643.22
ENSG00000074416.14	MGLL	protein_coding	532.971	577.715	542.011	1882.99	1616.14	1382.27	1014.8	1008.7	1039.04	44.6427	37.6362	40.7962
ENSG00000074527.13	NTN4	protein_coding	0	0	1.13155	239.721	304.471	332.649	32.7086	38.7668	30.0837	616.495	671.294	672.134
ENSG00000074582.15	BCS1L	protein_coding	623.105	642.739	649.508	283.194	273.639	195.391	981.257	1000.34	1002.79	847.503	871.792	825.287
ENSG00000074590.13	NUAK1	protein_coding	32.6575	5.00186	29.4202	201.217	150.309	176.013	103.996	123.902	114.935	288.406	295.616	304.299
ENSG00000074603.19	DPP8	protein_coding	1532.29	1464.29	1566.06	1928.95	2052.93	2083.09	2287.08	2289.52	2428.29	2132.93	2340.97	2348.12
ENSG00000074621.14	SLC24A1	protein_coding	286.08	265.099	305.518	844.613	784.945	830.008	249.088	247.043	259.954	129.676	125.226	128.408
ENSG00000074657.14	ZNF532	protein_coding	137.162	171.314	119.944	2627	2640.04	2601.45	696.105	602.026	641.785	3511.18	3491.27	3701.75
ENSG00000074660.16	SCARF1	protein_coding	116.261	105.039	127.865	34.7782	26.9785	67.8217	21.8057	25.8445	19.2844	24.0929	21.2132	18.7261
ENSG00000074695.6	LMAN1	protein_coding	2275.58	2253.34	2152.2	5014.27	6084.29	5177.06	7629.48	7515.44	7784.73	9865.33	10066.7	9667.36
ENSG00000074696.13	HACD3	protein_coding	4865.97	4736.76	4702.71	3902.61	3608.69	3539.65	6425.97	6511.3	6592.95	4139.73	4224.84	4108.38
ENSG00000074706.13	IPCEF1	protein_coding	3.9189	17.5065	0	2.48416	2.56938	12.9184	3.35472	3.04053	0.771376	0.708614	2.73718	2.67516
ENSG00000074755.15	ZZEF1	protein_coding	4265.07	4416.64	4501.29	1674.32	1619.99	1648.71	3025.12	3077.02	2965.17	1789.96	1692.26	1811.75
ENSG00000074771.4	NOX3	protein_coding	0	1.25047	0	0	0	0	0	0	0	0	0	0
ENSG00000074800.16	ENO1	protein_coding	15018.5	13878.9	13982.5	22333.8	23534.2	22891.4	61336.9	59434.8	58712.5	88448.5	86807	86859.1
ENSG00000074803.20	SLC12A1	protein_coding	3.9189	0	0	0	2.56938	11.3036	0.838681	0.760133	2.31413	0	0	0
ENSG00000074842.8	MYDGF	protein_coding	658.375	700.261	596.325	522.915	592.242	458.604	578.69	561.739	557.705	847.503	763.673	696.21
ENSG00000074855.11	ANO8	protein_coding	521.214	590.22	505.801	545.272	659.046	519.966	233.153	219.679	229.87	488.944	454.372	453.44
ENSG00000074935.14	TUBE1	protein_coding	331.8	411.403	420.935	294.373	330.165	313.272	613.915	608.107	647.184	452.805	473.532	426.019
ENSG00000074964.17	ARHGEF10L	protein_coding	1274.95	1490.55	1485.72	1510.37	1596.87	1614.8	483.08	471.283	478.253	108.418	104.013	124.395
ENSG00000074966.11	TXK	protein_coding	11.7567	6.25233	13.5786	116.755	146.455	146.947	14.2576	11.402	9.25651	26.9273	26.6875	38.121
ENSG00000075035.10	WSCD2	protein_coding	2.6126	0	3.39464	1.24208	6.42345	3.2296	0	0	0	12.7551	6.15866	13.3758
ENSG00000075043.19	KCNQ2	protein_coding	278.242	285.106	298.728	28.5678	33.4019	56.5181	23.4831	44.0877	33.1692	4.25169	3.42148	1.33758
ENSG00000075073.15	TACR2	protein_coding	594.367	487.681	491.091	4.96831	2.56938	8.07401	2.51604	0	1.54275	7.08614	6.84295	6.6879
ENSG00000075089.9	ACTR6	protein_coding	313.512	295.11	332.675	357.719	358.428	381.093	1493.69	1467.82	1467.93	295.492	334.62	323.026
ENSG00000075131.10	TIPIN	protein_coding	159.369	142.553	150.496	196.248	181.141	240.605	521.66	540.455	527.621	452.805	441.37	427.357
ENSG00000075142.14	SRI	protein_coding	1702.11	1585.59	1570.59	1542.66	1691.94	1391.96	1095.32	1069.51	1110.01	1295.35	1384.33	1358.98
ENSG00000075151.21	EIF4G3	protein_coding	7277.4	7797.9	7485.18	11033.4	10250.5	10383.2	2699.71	2823.14	2731.44	5438.62	5563.32	5781.69
ENSG00000075188.9	NUP37	protein_coding	372.296	342.627	307.781	388.771	435.51	458.604	1015.64	1044.42	1002.79	699.402	719.879	652.07
ENSG00000075213.11	SEMA3A	protein_coding	11.7567	12.5047	20.3678	1912.8	2178.83	2217.12	103.996	108.699	121.106	238.803	253.874	256.147
ENSG00000075218.19	GTSE1	protein_coding	291.305	317.618	368.884	315.488	206.835	195.391	1002.22	1076.35	991.989	2144.27	2099.42	1976.27
ENSG00000075223.14	SEMA3C	protein_coding	1013.69	1087.9	1022.92	365.171	513.876	544.188	34.3859	47.1283	47.8253	7245.58	7616.89	7331.94
ENSG00000075234.17	TTC38	protein_coding	1013.69	892.832	991.235	454.601	558.84	626.543	166.898	165.709	159.675	1499.43	1389.8	1508.12
ENSG00000075239.14	ACAT1	protein_coding	1043.73	957.856	1013.87	319.214	307.041	314.886	1749.49	1825.08	1738.68	1578.79	1677.21	1643.89
ENSG00000075240.17	GRAMD4	protein_coding	1119.5	1081.65	950.499	1120.35	939.108	873.608	638.236	632.431	632.528	1205.35	1101.72	1075.41
ENSG00000075275.18	CELSR1	protein_coding	105.81	75.0279	88.2606	1855.67	1943.74	1626.11	1757.88	1712.58	1733.28	4702.37	4189.26	4506.98
ENSG00000075290.8	WNT8B	protein_coding	14.3693	13.7551	7.92082	0	7.70814	0	17.6123	22.804	21.5985	66.6098	56.7965	55.5096
ENSG00000075292.19	ZNF638	protein_coding	4224.58	4556.7	4603.13	7356.83	7723.55	7733.29	5028.73	5136.22	5184.42	3488.51	3491.27	3419.52
ENSG00000075303.13	SLC25A40	protein_coding	523.827	566.461	631.403	613.587	669.323	616.854	673.461	690.961	761.348	806.403	820.47	764.427
ENSG00000075336.12	TIMM21	protein_coding	216.846	241.34	212.731	96.8821	87.3589	93.6585	582.883	620.269	599.359	599.488	639.816	700.892
ENSG00000075340.23	ADD2	protein_coding	24.8197	3.7514	11.3155	0	8.99283	14.5332	363.149	401.35	388.002	0	0.684295	0
ENSG00000075388.4	FGF4	protein_coding	9.1441	1.25047	0	7.45247	3.85407	11.3036	0.838681	1.52027	0.771376	0	0	0
ENSG00000075391.17	RASAL2	protein_coding	3783.05	3670.12	3938.91	1099.24	1124.1	1099.68	1141.44	1150.08	1183.29	4039.1	4017.5	4224.08
ENSG00000075399.14	VPS9D1	protein_coding	16.9819	18.757	31.6833	234.753	282.632	240.605	190.381	174.831	173.56	91.4113	94.4327	73.5669
ENSG00000075407.18	ZNF37A	protein_coding	1195.27	1470.55	1414.43	666.996	567.833	521.581	607.205	605.066	632.528	1567.46	1693.63	1637.87
ENSG00000075413.19	MARK3	protein_coding	2103.14	2282.1	2402.27	3538.68	3834.8	3680.13	2445.59	2415.7	2410.55	1479.59	1449.34	1502.77
ENSG00000075415.13	SLC25A3	protein_coding	5253.94	4820.54	4547.69	2969.81	2896.97	2706.41	8966.34	9214.34	8779.8	8253.94	8571.48	8146.53
ENSG00000075420.13	FNDC3B	protein_coding	3357.19	3296.23	3386.72	7425.14	8405.72	7862.47	1415.69	1470.86	1508.81	2495.74	2609.22	2665.13
ENSG00000075426.12	FOSL2	protein_coding	4203.68	3942.72	4026.04	6819.01	7250.79	6837.07	3774.06	3751.26	3733.46	4503.95	4198.15	4355.16
ENSG00000075429.9	CACNG5	protein_coding	6.5315	7.50279	0	1.24208	5.13876	6.45921	3.35472	4.5608	7.71376	0	0.684295	0
ENSG00000075461.6	CACNG4	protein_coding	7.8378	2.50093	2.26309	1.24208	2.56938	8.07401	80.5134	68.412	61.7101	0	0	0
ENSG00000075539.15	FRYL	protein_coding	1610.67	1769.41	1765.21	11160.1	12217.4	11130.8	2010.32	1977.11	1990.92	4088	4358.96	4380.57
ENSG00000075568.17	TMEM131	protein_coding	3519.17	3590.09	3693.37	5702.38	6040.61	5661.5	1780.52	1796.19	1962.38	5493.18	5543.48	5704.11
ENSG00000075618.18	FSCN1	protein_coding	579.997	667.748	583.878	3173.51	3358.18	2913.1	1484.47	1498.22	1452.5	4145.39	3765.68	3805.41
ENSG00000075624.17	ACTB	protein_coding	109556	98607.9	95985.7	54507.4	55205.7	53546.8	77937.8	80498.1	77984.6	122731	122270	123496
ENSG00000075643.6	MOCOS	protein_coding	513.376	538.951	544.274	744.005	783.661	695.98	194.574	216.638	193.615	744.045	764.358	743.026
ENSG00000075651.16	PLD1	protein_coding	1530.98	1534.32	1423.49	1540.18	1731.76	1889.32	337.15	314.695	312.407	109.127	108.803	121.72
ENSG00000075673.12	ATP12A	protein_coding	156.756	201.325	287.413	6.21039	5.13876	3.2296	286.829	307.094	302.379	0.708614	1.36859	1.33758
ENSG00000075702.18	WDR62	protein_coding	209.008	231.336	235.362	360.203	249.23	274.516	1071.83	962.329	987.361	2222.21	2100.1	2124.08
ENSG00000075711.21	DLG1	protein_coding	4542.01	4659.23	4733.26	7323.29	7625.92	7482.99	4404.75	4292.47	4482.47	3493.47	3411.21	3503.12
ENSG00000075785.14	RAB7A	protein_coding	11601.3	10986.6	10728.2	8823.73	9066.05	9122.02	3542.59	3900.24	3681.01	3207.19	3358.52	3416.18
ENSG00000075790.12	BCAP29	protein_coding	43.1079	56.2709	42.9988	89.4296	60.3804	103.347	32.7086	30.4053	36.2547	23.3843	17.7917	12.707
ENSG00000075826.17	SEC31B	protein_coding	679.276	721.518	767.188	350.266	335.304	331.034	281.797	301.013	286.18	476.189	439.318	504.268
ENSG00000075856.12	SART3	protein_coding	1294.54	1226.71	1266.2	2250.65	1927.03	1792.43	2363.4	2389.86	2253.19	1532.73	1599.88	1377.04
ENSG00000075884.14	ARHGAP15	protein_coding	0	0	0	2.48416	0	4.84441	5.03209	4.5608	1.54275	0	0	0
ENSG00000075886.11	TUBA3D	protein_coding	1.3063	3.7514	0	0	0	6.45921	0	0	0	0	0	0
ENSG00000075891.22	PAX2	protein_coding	15.6756	2.50093	2.26309	72.0405	37.256	67.8217	24.3218	30.4053	20.8272	2015.3	1837.33	1937.48
ENSG00000075914.13	EXOSC7	protein_coding	296.53	335.125	307.781	129.176	191.419	125.955	382.439	427.955	373.346	349.347	405.103	355.796
ENSG00000075945.13	KIFAP3	protein_coding	1111.66	1190.44	1155.31	582.535	592.242	547.418	735.523	697.802	750.549	521.54	478.322	563.121
ENSG00000075975.17	MKRN2	protein_coding	815.132	807.801	766.057	558.935	534.431	490.9	586.238	622.549	584.703	1041.66	1045.6	1076.75
ENSG00000076003.5	MCM6	protein_coding	1404.27	1474.3	1389.54	983.726	994.35	854.23	2133.6	2169.42	2147.51	4501.83	4601.2	4267.55
ENSG00000076043.11	REXO2	protein_coding	514.682	601.474	618.956	401.191	358.428	358.486	560.239	595.944	596.274	629.958	639.816	662.771
ENSG00000076053.12	RBM7	protein_coding	606.123	533.949	497.88	435.97	583.249	532.885	741.394	716.806	768.29	564.057	598.758	674.14
ENSG00000076067.13	RBMS2	protein_coding	2219.4	2123.29	2092.23	1842	2362.54	2189.67	707.847	738.089	721.236	4141.85	4218	4437.42
ENSG00000076108.12	BAZ2A	protein_coding	4683.09	5054.38	4921.1	7431.36	7294.47	6862.91	10439.9	10298.3	10385.8	9005.78	8856.15	9355.7
ENSG00000076201.15	PTPN23	protein_coding	2305.62	2237.08	2311.75	1407.27	1496.66	1433.94	2137.8	2094.17	2044.15	3168.92	3035.53	2980.13
ENSG00000076242.16	MLH1	protein_coding	702.79	638.988	572.562	621.039	539.57	549.033	1063.45	1110.55	1069.13	1360.54	1498.61	1377.71
ENSG00000076248.11	UNG	protein_coding	975.807	1019.13	925.605	563.904	499.744	473.137	3196.21	3165.96	3151.07	2260.48	2325.24	2281.91
ENSG00000076258.10	FMO4	protein_coding	117.567	136.301	139.18	84.4613	75.7967	92.0437	91.4162	79.814	101.822	13.4637	17.7917	17.3885
ENSG00000076321.11	KLHL20	protein_coding	701.483	653.993	764.925	366.413	362.282	395.626	348.053	383.867	412.686	335.175	378.415	363.822
ENSG00000076344.16	RGS11	protein_coding	44.4142	65.0242	69.0243	67.0722	79.6507	38.7552	3.35472	1.52027	2.31413	23.3843	28.0561	18.0573
ENSG00000076351.13	SLC46A1	protein_coding	454.593	372.639	429.988	8.69455	2.56938	1.6148	4488.62	4097.12	4170.83	619.329	635.71	639.363
ENSG00000076356.7	PLXNA2	protein_coding	1785.71	1796.92	1970.02	168.923	240.237	251.909	672.622	614.948	603.987	141.723	124.542	148.471
ENSG00000076382.17	SPAG5	protein_coding	599.592	532.698	657.428	907.959	822.201	860.689	3582.01	3464.69	3280.66	2432.67	2544.89	2502.61
ENSG00000076513.17	ANKRD13A	protein_coding	1729.54	1611.85	1577.38	1017.26	977.649	881.682	1361.18	1324.15	1387.71	503.116	503.641	531.688
ENSG00000076554.15	TPD52	protein_coding	5679.79	5482.04	5067.06	4432.98	4540.09	4326.05	1434.98	1475.42	1565.89	1476.04	1555.4	1558.95
ENSG00000076555.15	ACACB	protein_coding	1012.38	900.335	978.788	1125.32	966.086	1048.01	338.827	348.141	327.063	549.176	531.697	584.522
ENSG00000076604.15	TRAF4	protein_coding	1661.61	1708.14	1680.35	1651.96	1733.05	1548.6	4431.59	4541.04	4362.13	2908.15	2763.18	2683.19
ENSG00000076641.4	PAG1	protein_coding	1302.38	1319.24	1254.88	1466.89	1933.46	1947.45	187.026	176.351	185.902	7.08614	10.2644	18.7261
ENSG00000076650.7	GPATCH1	protein_coding	816.438	965.359	904.106	485.653	444.503	479.596	777.457	820.184	820.744	388.321	441.37	444.076
ENSG00000076662.10	ICAM3	protein_coding	75.7654	101.288	63.3666	57.1356	52.6723	41.9849	52.8369	63.0911	67.1097	226.757	247.031	236.752
ENSG00000076685.19	NT5C2	protein_coding	3434.26	3520.06	3585.87	2922.61	3385.16	3156.94	993.837	966.89	988.904	2429.84	2534.63	2556.11
ENSG00000076706.17	MCAM	protein_coding	14.3693	11.2542	21.4994	4.96831	7.70814	20.9924	725.459	623.309	654.127	260.061	231.292	260.159
ENSG00000076716.9	GPC4	protein_coding	4066.51	3753.9	3710.34	1801.01	2108.18	1999.12	104.835	95.7768	100.279	88.5768	95.117	98.9809
ENSG00000076770.14	MBNL3	protein_coding	1840.58	1753.15	1626.03	161.47	202.981	155.021	13625.2	14231.2	14624.5	795.774	791.045	810.573
ENSG00000076826.10	CAMSAP3	protein_coding	1848.42	1656.87	1675.82	707.985	707.864	673.372	846.229	843.748	784.489	953.086	783.518	816.592
ENSG00000076864.19	RAP1GAP	protein_coding	387.971	418.906	432.251	460.811	679.601	540.959	379.923	364.864	376.431	244.472	250.452	226.72
ENSG00000076924.12	XAB2	protein_coding	1041.12	1012.88	944.841	490.621	517.73	500.589	1259.7	1258.02	1200.26	1128.11	1111.98	1175.73
ENSG00000076928.18	ARHGEF1	protein_coding	1975.13	2074.52	2058.28	1059.49	1061.15	962.422	2687.13	2781.33	2583.34	2165.53	1927.66	1889.33
ENSG00000076944.16	STXBP2	protein_coding	789.006	586.468	674.402	535.336	578.11	486.055	420.179	416.553	384.917	404.619	335.305	387.229
ENSG00000076984.18	MAP2K7	protein_coding	1952.92	2057.02	1984.73	1586.13	1628.99	1333.83	1628.72	1510.38	1585.95	1741.07	1700.47	1785.67
ENSG00000077009.13	NMRK2	protein_coding	0	0	0	0	2.56938	3.2296	10.0642	9.88173	14.6561	0	0	0
ENSG00000077044.11	DGKD	protein_coding	2777.2	2746.02	2971.44	678.175	629.498	579.714	3783.29	3725.41	3641.67	1640.44	1556.77	1641.88
ENSG00000077063.11	CTTNBP2	protein_coding	19.5945	5.00186	9.05237	12.4208	8.99283	20.9924	277.603	297.212	297.751	2.83446	6.15866	4.68153
ENSG00000077080.10	ACTL6B	protein_coding	1.3063	2.50093	0	9.93663	5.13876	8.07401	0	2.2804	0.771376	0	0	0
ENSG00000077092.19	RARB	protein_coding	0	3.7514	1.13155	3.72624	3.85407	4.84441	9.22549	6.08107	8.48514	0	0.684295	0
ENSG00000077097.15	TOP2B	protein_coding	5191.24	5775.9	5394.08	2790.95	2664.45	2590.14	4055.86	4034.79	4004.21	5591.68	5737.82	5449.3
ENSG00000077147.16	TM9SF3	protein_coding	13360.8	13762.6	12707.3	11460.7	11756.2	10738.4	8409.45	8659.44	8834.57	8463.69	8821.93	8668.19
ENSG00000077150.20	NFKB2	protein_coding	705.402	617.73	597.457	868.213	1093.27	1130.36	696.944	703.123	644.099	4545.05	4459.55	4589.24
ENSG00000077152.11	UBE2T	protein_coding	523.827	423.908	418.672	132.902	100.206	90.4289	296.893	339.019	271.524	357.142	380.468	331.051
ENSG00000077157.22	PPP1R12B	protein_coding	2547.29	2972.36	2975.97	1126.57	1171.64	1138.44	1402.27	1334.79	1339.88	515.871	482.428	542.389
ENSG00000077232.18	DNAJC10	protein_coding	2572.11	2587.21	2592.37	6376.83	6393.9	6113.64	1797.29	1951.26	1966.24	4410.42	4529.35	4348.47
ENSG00000077235.18	GTF3C1	protein_coding	2525.08	2598.47	2406.8	2033.28	1901.34	1708.46	5731.55	5589.26	5607.9	4819.29	4759.27	4864.78
ENSG00000077238.14	IL4R	protein_coding	1775.26	1643.11	1630.56	1111.66	1422.15	1435.56	413.47	391.469	442.77	1430.69	1405.54	1425.19
ENSG00000077254.14	USP33	protein_coding	2391.84	2593.46	2495.06	1756.3	1843.53	1844.1	2418.76	2279.64	2398.21	1760.2	1829.12	1847.2
ENSG00000077264.15	PAK3	protein_coding	5.2252	5.00186	1.13155	1.24208	3.85407	3.2296	76.32	69.9323	70.9666	7.08614	10.9487	9.36306
ENSG00000077274.9	CAPN6	protein_coding	0	2.50093	1.13155	1.24208	12.8469	3.2296	54.5143	64.6113	61.7101	0	0	0
ENSG00000077279.19	DCX	protein_coding	7.8378	3.7514	3.39464	0	2.56938	8.07401	0	2.2804	2.31413	0.708614	0.684295	0.66879
ENSG00000077312.9	SNRPA	protein_coding	1972.51	1881.95	1859.13	1078.12	1187.05	1178.81	1928.13	1916.3	1903.76	2213.71	2216.43	2290.61
ENSG00000077327.16	SPAG6	protein_coding	1.3063	1.25047	1.13155	3.72624	0	11.3036	0	0	0	2.12584	2.05289	1.33758
ENSG00000077348.9	EXOSC5	protein_coding	321.35	348.88	330.412	50.9252	84.7895	79.1253	904.937	983.612	894.796	647.674	563.175	553.089
ENSG00000077380.16	DYNC1I2	protein_coding	2029.99	2124.54	2003.97	2386.03	2541.12	2522.32	1076.03	1087.75	1106.92	1391.72	1369.27	1320.19
ENSG00000077420.16	APBB1IP	protein_coding	9.1441	1.25047	1.13155	9.93663	6.42345	4.84441	57.869	63.0911	50.9108	0	0	0
ENSG00000077454.16	LRCH4	protein_coding	559.097	542.702	529.564	587.503	571.687	560.336	511.595	503.968	501.394	184.24	167.652	191.943
ENSG00000077458.13	FAM76B	protein_coding	594.367	621.481	637.061	700.532	670.608	729.89	905.776	981.332	991.218	753.966	792.414	827.962
ENSG00000077463.15	SIRT6	protein_coding	514.682	468.924	482.039	211.153	170.864	155.021	379.084	323.057	305.465	536.421	461.215	481.529
ENSG00000077498.9	TYR	protein_coding	2.6126	0	0	0	0	0	1.67736	2.2804	0.771376	0	0	0
ENSG00000077514.9	POLD3	protein_coding	700.177	771.537	724.19	724.132	651.338	607.166	773.264	720.606	688.839	1654.61	1641.62	1708.76
ENSG00000077522.14	ACTN2	protein_coding	10.4504	10.0037	3.39464	4.96831	6.42345	8.07401	331.279	288.091	317.807	1.41723	0	0
ENSG00000077549.19	CAPZB	protein_coding	5576.6	5101.9	4926.75	6900.99	6806.28	6757.95	3656.65	3619.75	3525.96	6982.69	6876.48	7047.71
ENSG00000077585.14	GPR137B	protein_coding	572.16	525.195	441.303	412.37	603.804	579.714	186.187	166.469	195.158	580.355	600.811	639.363
ENSG00000077616.11	NAALAD2	protein_coding	3.9189	3.7514	0	0	3.85407	0	222.25	224.239	244.526	0	0	0
ENSG00000077684.16	JADE1	protein_coding	150.225	116.293	107.497	370.139	364.852	289.05	909.13	915.2	899.424	2072.7	2099.42	2081.94
ENSG00000077713.19	SLC25A43	protein_coding	1329.81	1210.45	1243.57	555.209	615.366	584.558	458.759	508.529	425.028	804.986	824.576	882.803
ENSG00000077721.16	UBE2A	protein_coding	3371.56	3451.28	3146.83	1988.57	1842.24	1887.7	1222.8	1288.43	1273.54	1781.46	1861.97	1883.98
ENSG00000077782.21	FGFR1	protein_coding	155.45	182.568	188.968	12.4208	8.99283	8.07401	5.03209	9.1216	6.17101	2.83446	5.47436	7.35669
ENSG00000077800.13	FKBP6	protein_coding	0	6.25233	4.52619	0	2.56938	1.6148	0	0.760133	1.54275	0	0	0
ENSG00000077935.17	SMC1B	protein_coding	0	6.25233	3.39464	1.24208	0	1.6148	10.0642	6.8412	6.94238	574.686	565.912	640.701
ENSG00000077942.19	FBLN1	protein_coding	10.4504	6.25233	9.05237	12.4208	10.2775	9.68881	1748.65	1763.51	1653.83	2.12584	0.684295	2.00637
ENSG00000077943.8	ITGA8	protein_coding	2.6126	3.7514	0	6.21039	3.85407	19.3776	3.35472	2.2804	5.39963	0	0	0.66879
ENSG00000077984.6	CST7	protein_coding	0	0	1.13155	0	1.28469	4.84441	0	0.760133	0	0	0	0
ENSG00000078018.20	MAP2	protein_coding	5.2252	1.25047	0	452.117	409.816	415.004	41.0954	62.3309	53.9963	24.0929	29.4247	24.0764
ENSG00000078043.16	PIAS2	protein_coding	855.627	824.057	915.421	1764.99	2055.5	1999.12	1064.29	1107.51	1162.46	1824.68	1892.76	1944.17
ENSG00000078053.17	AMPH	protein_coding	7.8378	1.25047	3.39464	7.45247	5.13876	9.68881	82.1907	85.1349	87.9369	0	0	0.66879
ENSG00000078061.13	ARAF	protein_coding	1099.91	1057.89	880.343	907.959	844.041	760.572	1887.87	1970.27	1868.27	1695.71	1572.51	1712.1
ENSG00000078070.13	MCCC1	protein_coding	2040.44	2047.01	2102.41	499.316	395.684	440.841	683.525	761.654	728.179	389.738	378.415	413.981
ENSG00000078081.8	LAMP3	protein_coding	57.4772	40.0149	14.7101	12.4208	25.6938	9.68881	54.5143	44.8479	45.5112	34.0135	39.6891	36.7834
ENSG00000078098.14	FAP	protein_coding	0	0	7.92082	3.72624	12.8469	19.3776	4.19341	3.04053	3.0855	2.83446	3.42148	2.67516
ENSG00000078114.19	NEBL	protein_coding	564.322	525.195	514.854	5762	5774.68	6029.67	139.221	152.027	156.589	1052.29	1127.03	1112.2
ENSG00000078124.12	ACER3	protein_coding	1472.2	1463.04	1416.7	1521.55	1623.85	1763.36	1032.42	1021.62	999.703	1348.49	1324.11	1405.8
ENSG00000078140.14	UBE2K	protein_coding	2181.52	2315.86	1991.52	2429.51	2447.33	2336.62	5862.38	5876.59	6281.31	3989.5	4309.69	4095
ENSG00000078142.13	PIK3C3	protein_coding	910.492	809.051	953.894	1814.68	2000.26	2003.97	2007.8	2101.01	2139.03	1147.96	1097.61	1077.42
ENSG00000078177.14	N4BP2	protein_coding	195.945	230.086	245.546	828.466	660.33	671.758	2341.6	2443.83	2446.8	990.643	1004.55	1002.52
ENSG00000078237.7	TIGAR	protein_coding	374.908	381.392	285.15	719.163	670.608	647.536	509.918	493.327	575.446	1176.3	1207.1	1288.09
ENSG00000078246.17	TULP3	protein_coding	1463.06	1378.01	1346.54	1419.7	1352.78	1440.4	984.612	965.369	944.936	1317.31	1250.21	1362.99
ENSG00000078269.15	SYNJ2	protein_coding	3592.33	3462.54	3358.43	6065.07	4938.35	4548.9	1331.83	1280.82	1349.14	4326.09	4164.62	4502.96
ENSG00000078295.17	ADCY2	protein_coding	9.1441	8.75326	2.26309	21.1153	28.2632	27.4516	5.87077	1.52027	3.85688	0	0	0
ENSG00000078304.19	PPP2R5C	protein_coding	5479.93	5678.36	5557.02	7132.01	7308.6	7147.11	3236.47	3231.33	3267.55	6245.73	6345.47	6445.8
ENSG00000078319.10	PMS2P1	transcribed_unprocessed_pseudogene	398.422	441.414	396.041	329.151	359.713	390.782	345.537	370.185	374.117	311.082	342.148	315
ENSG00000078328.22	RBFOX1	protein_coding	9.1441	6.25233	6.78928	11.1787	14.1316	12.9184	7.54813	8.36147	6.17101	0	0	0.66879
ENSG00000078369.18	GNB1	protein_coding	8667.3	8090.51	7600.6	11368.7	11986.2	11127.6	7875.21	7846.1	7636.62	15828.3	16135	16547.2
ENSG00000078399.19	HOXA9	protein_coding	41.8016	28.7607	36.2095	7.45247	3.85407	17.7628	0.838681	0	2.31413	53.8547	46.5321	54.8408
ENSG00000078401.7	EDN1	protein_coding	1192.65	1354.25	1535.51	272.015	385.407	450.53	8.38681	6.08107	10.0279	1284.72	1292.63	1327.55
ENSG00000078403.17	MLLT10	protein_coding	1823.6	1881.95	1885.16	2887.83	2670.87	2407.67	774.941	754.812	782.947	1243.62	1146.88	1255.99
ENSG00000078487.17	ZCWPW1	protein_coding	53.5583	85.0316	56.5773	117.997	106.629	117.881	87.2228	90.4559	64.7956	53.1461	43.7949	39.4586
ENSG00000078549.15	ADCYAP1R1	protein_coding	5.2252	0	6.78928	4.96831	2.56938	19.3776	244.056	246.283	239.898	0	0.684295	0
ENSG00000078579.9	FGF20	protein_coding	5.2252	1.25047	0	0	0	4.84441	2.51604	0	0.771376	24.8015	26.6875	22.7389
ENSG00000078589.13	P2RY10	protein_coding	6.5315	1.25047	4.52619	0	0	3.2296	1.67736	0	1.54275	0	0	1.33758
ENSG00000078596.11	ITM2A	protein_coding	0	0	1.13155	0	2.56938	0	74.6426	88.1755	80.9945	10.6292	10.9487	10.7006
ENSG00000078618.22	NRDC	protein_coding	4309.49	4650.48	4563.53	2963.6	2971.49	2917.95	2964.74	3088.42	3040.76	6634.05	6847.06	6665.16
ENSG00000078668.14	VDAC3	protein_coding	1583.24	1460.54	1457.43	707.985	698.871	647.536	1627.04	1597.04	1700.11	1283.3	1407.6	1349.62
ENSG00000078674.18	PCM1	protein_coding	4798.04	4914.33	4958.44	5676.3	5878.74	5990.92	4041.6	4061.39	4052.81	2989.64	3253.82	3224.24
ENSG00000078687.17	TNRC6C	protein_coding	726.303	737.774	821.503	695.564	747.689	792.868	899.905	909.88	872.426	735.542	714.404	747.038
ENSG00000078699.22	CBFA2T2	protein_coding	1857.56	1900.71	1778.79	1905.35	1873.08	1839.26	1991.87	1919.34	1926.13	1276.92	1270.05	1369.01
ENSG00000078725.13	BRINP1	protein_coding	0	0	0	2.48416	3.85407	3.2296	34.3859	37.2465	30.855	0	0	0
ENSG00000078747.16	ITCH	protein_coding	3704.67	3622.6	3610.76	2427.02	2679.86	2536.85	4905.45	5038.16	5212.19	3465.83	3496.06	3578.03
ENSG00000078795.17	PKD2L2	protein_coding	11.7567	12.5047	1.13155	6.21039	5.13876	3.2296	0	0	2.31413	0.708614	2.05289	1.33758
ENSG00000078804.13	TP53INP2	protein_coding	1391.21	1307.99	1160.97	833.435	1166.5	1022.17	270.055	271.368	257.64	475.48	459.162	526.338
ENSG00000078808.19	SDF4	protein_coding	1605.44	1470.55	1544.56	1978.63	1821.69	1655.17	2849	2869.5	2685.93	5233.12	4795.54	4735.03
ENSG00000078814.17	MYH7B	protein_coding	96.6662	87.5326	142.575	9.93663	10.2775	27.4516	15.9349	14.4425	11.5706	12.0464	10.2644	18.0573
ENSG00000078898.7	BPIFB2	protein_coding	2.6126	0	0	4.96831	0	6.45921	0	0	0	0	0	0
ENSG00000078900.15	TP73	protein_coding	381.44	356.383	341.727	90.6717	131.038	122.725	110.706	118.581	110.307	968.676	862.212	904.873
ENSG00000078902.16	TOLLIP	protein_coding	1314.14	1304.24	1241.31	883.118	922.407	923.667	838.681	830.066	833.086	987.809	883.425	943.663
ENSG00000078967.13	UBE2D4	protein_coding	741.979	679.003	663.086	576.324	441.933	463.448	823.585	842.228	813.03	565.474	531.697	553.089
ENSG00000079101.16	CLUL1	protein_coding	0	0	4.52619	9.93663	3.85407	6.45921	13.4189	15.2027	14.6561	6.37753	6.15866	5.35032
ENSG00000079102.16	RUNX1T1	protein_coding	14.3693	17.5065	7.92082	8.69455	7.70814	16.148	1.67736	6.08107	3.0855	2.12584	1.36859	1.33758
ENSG00000079112.10	CDH17	protein_coding	29924.7	28894.5	27756.8	1643.27	1736.9	1551.82	2.51604	0.760133	1.54275	8783.28	9010.8	9148.38
ENSG00000079134.12	THOC1	protein_coding	691.033	770.287	601.983	901.749	914.699	967.266	1301.63	1266.38	1288.2	595.236	654.871	639.363
ENSG00000079150.18	FKBP7	protein_coding	122.792	123.796	127.865	126.692	111.768	85.5845	31.8699	55.4897	48.5967	86.451	88.2741	86.9427
ENSG00000079156.17	OSBPL6	protein_coding	7.8378	5.00186	4.52619	16.147	3.85407	11.3036	203.799	171.79	172.017	330.214	344.2	296.943
ENSG00000079215.14	SLC1A3	protein_coding	2.6126	1.25047	2.26309	0	17.9857	4.84441	4697.45	4854.97	4842.7	25.5101	16.4231	16.7197
ENSG00000079246.16	XRCC5	protein_coding	8476.58	8530.67	7916.3	7878.5	7654.18	7285.99	8597.32	8927.01	8783.66	12698.4	12780.6	13151.1
ENSG00000079257.8	LXN	protein_coding	521.214	527.696	527.301	171.407	160.586	156.636	50.3209	50.1688	56.3104	126.842	116.33	161.178
ENSG00000079263.19	SP140	protein_coding	6.5315	7.50279	9.05237	16.147	24.4091	12.9184	1.67736	1.52027	0	2.12584	4.10577	6.6879
ENSG00000079277.22	MKNK1	protein_coding	842.564	856.569	916.553	986.21	1167.78	1062.54	739.717	764.694	771.376	899.232	874.529	957.038
ENSG00000079308.19	TNS1	protein_coding	20.9008	30.0112	31.6833	689.354	837.617	862.304	4056.7	4176.17	4193.97	4.25169	10.9487	8.02548
ENSG00000079313.15	REXO1	protein_coding	1238.37	1220.45	1172.28	254.626	316.034	308.427	1492.01	1501.26	1427.82	2510.62	2410.77	2402.29
ENSG00000079332.15	SAR1A	protein_coding	4140.97	4097.77	3649.24	3289.02	3415.99	3165.01	3478.01	3477.61	3621.61	3418.36	3576.81	3483.06
ENSG00000079335.20	CDC14A	protein_coding	222.071	213.83	198.021	3.72624	14.1316	25.8368	459.597	452.279	499.08	499.573	561.806	565.796
ENSG00000079337.16	RAPGEF3	protein_coding	77.0717	63.7737	47.5249	100.608	80.9354	58.1329	25.9991	22.804	20.0558	87.1596	57.4808	75.5733
ENSG00000079385.23	CEACAM1	protein_coding	1357.25	1065.4	1154.18	1006.08	1557.04	1377.43	421.018	477.364	431.971	634.21	583.02	567.134
ENSG00000079387.14	SENP1	protein_coding	768.105	674.001	738.9	1283.07	1048.31	1086.76	1570.85	1508.86	1601.38	1162.13	1175.62	1203.82
ENSG00000079393.20	DUSP13	protein_coding	1.3063	0	0	1.24208	7.70814	9.68881	294.377	297.972	274.61	0	0	0
ENSG00000079432.7	CIC	protein_coding	2651.79	2240.83	2293.64	3529.99	3336.34	3066.51	4018.96	4018.06	3952.53	4788.11	4558.77	4640.73
ENSG00000079435.10	LIPE	protein_coding	158.062	162.56	140.312	2.48416	8.99283	12.9184	4.19341	7.60133	6.17101	262.187	247.031	233.408
ENSG00000079459.13	FDFT1	protein_coding	6417.85	6553.69	6389.84	2535.08	2487.16	2236.5	40712.9	41411.3	40670	8226.3	8338.14	8423.41
ENSG00000079462.8	PAFAH1B3	protein_coding	721.078	661.496	621.219	458.327	336.589	366.56	1153.19	1153.12	1072.98	1376.13	1378.17	1348.95
ENSG00000079482.13	OPHN1	protein_coding	1095.99	1329.24	1294.49	392.497	408.531	366.56	754.813	687.921	808.402	522.957	537.172	541.72
ENSG00000079557.5	AFM	protein_coding	0	1.25047	0	1.24208	0	1.6148	0	0	0	0	0	0
ENSG00000079616.13	KIF22	protein_coding	833.42	810.301	789.819	673.207	684.739	655.61	2816.29	2706.83	2716.01	2471.65	2412.14	2417.01
ENSG00000079689.14	SCGN	protein_coding	1.3063	2.50093	0	1.24208	1.28469	3.2296	1.67736	0.760133	0	0	0	0
ENSG00000079691.18	CARMIL1	protein_coding	7030.51	6965.09	6920.54	4564.64	4319.13	4473	1126.35	1176.69	1225.72	1860.11	1946.82	1948.18
ENSG00000079739.17	PGM1	protein_coding	1960.76	1871.95	2065.07	606.134	517.73	523.196	1080.22	1084.71	1029.79	1556.83	1560.19	1560.29
ENSG00000079785.16	DDX1	protein_coding	4333	4534.19	4406.24	2345.04	2205.81	2178.37	1440.85	1481.5	1407.76	2916.66	2992.42	3022.26
ENSG00000079805.18	DNM2	protein_coding	7836.5	7714.12	7627.75	6923.35	7213.53	7193.94	3689.36	3629.64	3573.01	4219.8	4003.81	4220.73
ENSG00000079819.19	EPB41L2	protein_coding	13036.9	13176.2	13481.2	1020.99	999.488	993.103	1450.08	1502.02	1460.21	1303.85	1320.01	1400.45
ENSG00000079841.18	RIMS1	protein_coding	3.9189	7.50279	6.78928	19.8733	6.42345	14.5332	49.4822	43.3276	41.6543	6.37753	2.05289	1.33758
ENSG00000079931.15	MOXD1	protein_coding	13.063	1.25047	1.13155	6.21039	1.28469	6.45921	38.5793	22.804	20.8272	0.708614	0.684295	0.66879
ENSG00000079950.14	STX7	protein_coding	2752.38	2736.02	2736.08	3045.58	3574.01	3681.75	3486.4	3459.37	3582.27	915.53	975.805	957.707
ENSG00000079974.18	RABL2B	protein_coding	472.881	425.158	457.145	475.716	429.086	423.078	249.088	259.966	255.325	650.508	656.923	692.198
ENSG00000079999.14	KEAP1	protein_coding	1265.81	1207.95	1234.52	772.573	715.572	725.046	759.006	732.768	688.839	2480.86	2504.52	2305.32
ENSG00000080007.8	DDX43	protein_coding	692.339	779.04	847.528	1.24208	5.13876	0	224.767	220.439	222.156	0	0	0
ENSG00000080031.10	PTPRH	protein_coding	1016.3	872.825	887.132	517.947	774.668	673.372	8.38681	12.1621	15.4275	1004.11	988.122	963.726
ENSG00000080166.16	DCT	protein_coding	9.1441	1.25047	9.05237	14.9049	7.70814	8.07401	5.03209	1.52027	2.31413	4.9603	3.42148	0.66879
ENSG00000080189.15	SLC35C2	protein_coding	1173.06	1110.41	1054.6	690.596	674.462	737.965	3155.96	2943.24	2992.94	1941.6	1915.34	1958.89
ENSG00000080200.10	CRYBG3	protein_coding	1733.46	2120.79	1877.24	3773.43	4303.71	3912.67	577.013	583.782	613.244	1135.91	1069.55	1064.04
ENSG00000080224.17	EPHA6	protein_coding	1.3063	5.00186	0	1.24208	0	9.68881	7.54813	7.60133	3.85688	0	0	0.66879
ENSG00000080293.10	SCTR	protein_coding	30.0449	47.5177	23.7625	7.45247	14.1316	14.5332	0	0.760133	0	0	0	0
ENSG00000080298.15	RFX3	protein_coding	525.133	522.694	509.196	766.362	742.55	746.039	1043.32	1047.46	1144.72	493.196	521.433	558.44
ENSG00000080345.18	RIF1	protein_coding	4366.96	4796.78	4641.6	5297.46	5260.8	5231.96	7423.17	7528.36	7980.66	7628.23	7868.03	8032.17
ENSG00000080371.6	RAB21	protein_coding	1497.02	1560.58	1573.98	2232.01	2105.61	2223.58	3898.19	3996.02	4132.26	2745.88	2895.25	2880.48
ENSG00000080493.18	SLC4A4	protein_coding	1.3063	0	0	2.48416	8.99283	3.2296	23.4831	10.6419	15.4275	690.899	741.092	719.618
ENSG00000080503.24	SMARCA2	protein_coding	4589.03	4474.16	4779.65	4338.58	4344.82	4340.59	4112.05	4307.68	4078.26	153.769	192.287	171.879
ENSG00000080511.5	RDH8	protein_coding	1.3063	0	0	0	5.13876	0	0	0	0	0	0	0.66879
ENSG00000080546.13	SESN1	protein_coding	836.032	744.027	786.425	818.53	743.835	728.276	817.714	850.589	906.367	290.532	260.032	277.548
ENSG00000080561.14	MID2	protein_coding	885.672	916.591	815.845	2.48416	3.85407	6.45921	0	0	0	408.162	453.003	422.675
ENSG00000080572.13	DNAAF6	protein_coding	0	0	1.13155	1.24208	0	0	0	0	0	0	1.36859	1.33758
ENSG00000080573.7	COL5A3	protein_coding	40.4953	36.2635	69.0243	18.6312	5.13876	9.68881	26.8378	17.4831	15.4275	1767.99	1695.68	1611.78
ENSG00000080603.17	SRCAP	protein_coding	406.259	356.383	358.7	382.56	452.211	445.685	532.562	551.857	515.279	486.109	401.681	425.35
ENSG00000080608.10	PUM3	protein_coding	3038.46	3128.66	3003.12	1387.4	1248.72	1340.29	2832.23	2890.03	2772.33	1360.54	1331.64	1351.62
ENSG00000080618.17	CPB2	protein_coding	28.7386	20.0074	38.4726	8.69455	0	9.68881	0.838681	0	3.85688	0.708614	0.684295	3.34395
ENSG00000080644.16	CHRNA3	protein_coding	1.3063	12.5047	0	17.3891	8.99283	20.9924	12.5802	18.2432	21.5985	0	0.684295	0.66879
ENSG00000080709.16	KCNN2	protein_coding	7.8378	3.7514	1.13155	6.21039	5.13876	16.148	30.1925	29.6452	26.2268	2.12584	1.36859	0
ENSG00000080802.19	CNOT4	protein_coding	2562.96	2529.69	2448.67	2521.42	2424.21	2722.56	1008.09	981.332	1004.33	1145.12	1135.25	1245.29
ENSG00000080815.19	PSEN1	protein_coding	3187.37	3117.41	2979.36	2322.69	2726.11	2470.65	2641.01	2656.67	2769.24	1993.33	2109.68	2114.71
ENSG00000080819.9	CPOX	protein_coding	314.818	325.121	374.542	485.653	484.328	448.915	357.278	408.952	408.058	432.255	455.741	446.083
ENSG00000080822.17	CLDND1	protein_coding	1011.08	870.324	770.583	1450.75	1555.76	1600.27	739.717	813.343	761.348	562.64	551.542	524.331
ENSG00000080823.23	MOK	protein_coding	820.357	762.784	708.348	696.806	590.957	587.788	124.963	113.26	124.963	75.1131	62.9552	85.6051
ENSG00000080824.19	HSP90AA1	protein_coding	61309.9	59856	58684.3	19397.5	19235.7	18886.7	29673.4	31277.2	30611.3	11572.4	11946.4	11513.2
ENSG00000080839.12	RBL1	protein_coding	936.618	962.858	866.765	633.46	611.512	518.351	1710.07	1783.27	1752.57	1246.45	1269.37	1294.11
ENSG00000080845.18	DLGAP4	protein_coding	3911.06	3947.72	3743.16	2551.23	2566.81	2603.06	2014.51	2241.63	2056.49	1152.92	1163.99	1173.73
ENSG00000080854.16	IGSF9B	protein_coding	194.639	265.099	256.861	685.627	698.871	620.084	2696.36	2494.76	2490	860.967	777.359	858.726
ENSG00000080910.13	CFHR2	protein_coding	0	0	0	3.72624	0	0	0	0	0	0	0	0
ENSG00000080947.15	CROCCP3	transcribed_unprocessed_pseudogene	129.324	120.045	134.654	357.719	368.706	398.856	109.867	107.179	104.907	282.029	286.72	290.924
ENSG00000080986.13	NDC80	protein_coding	284.774	270.1	329.28	421.065	466.342	500.589	608.044	540.455	583.16	865.218	957.329	989.809
ENSG00000081014.11	AP4E1	protein_coding	465.043	496.435	407.357	722.89	831.194	679.832	1477.76	1432.09	1502.64	928.285	939.537	979.108
ENSG00000081019.13	RSBN1	protein_coding	1073.78	1045.39	994.629	1442.05	1576.31	1383.89	1424.08	1510.38	1576.69	1619.18	1696.37	1766.27
ENSG00000081026.19	MAGI3	protein_coding	1818.37	2015.75	1956.44	3707.6	4045.49	3956.26	756.49	817.143	792.974	1327.23	1361.06	1268.03
ENSG00000081041.9	CXCL2	protein_coding	13.063	6.25233	11.3155	63.346	137.462	138.873	5.87077	1.52027	6.94238	177.154	193.656	169.873
ENSG00000081051.8	AFP	protein_coding	0	0	2.26309	0	0	3.2296	0	0	0	0	0	0.66879
ENSG00000081052.13	COL4A4	protein_coding	0	1.25047	3.39464	7.45247	3.85407	8.07401	72.1266	89.6957	81.7658	6.37753	4.79007	2.00637
ENSG00000081059.20	TCF7	protein_coding	2859.49	2893.58	2691.95	588.745	438.079	403.7	333.795	310.134	310.093	1138.74	1092.14	1132.26
ENSG00000081087.15	OSTM1	protein_coding	433.692	530.197	389.252	534.094	597.381	537.729	1566.66	1686.74	1747.17	1286.14	1415.81	1358.31
ENSG00000081138.14	CDH7	protein_coding	3.9189	12.5047	10.1839	2.48416	3.85407	6.45921	83.0294	104.138	91.0224	0.708614	0.684295	0
ENSG00000081148.12	IMPG2	protein_coding	7.8378	7.50279	3.39464	8.69455	0	4.84441	9.22549	7.60133	10.0279	17.0067	21.2132	23.4076
ENSG00000081154.12	PCNP	protein_coding	2133.19	2404.64	2180.49	2400.94	2553.96	2551.39	2199.86	2347.29	2329.56	2677.15	2800.14	2759.43
ENSG00000081177.18	EXD2	protein_coding	1035.9	944.101	1114.57	963.853	1026.47	873.608	905.776	943.325	960.363	508.077	538.54	514.299
ENSG00000081181.8	ARG2	protein_coding	399.728	360.134	396.041	23.5995	39.8254	51.6737	245.734	244.003	198.244	121.173	128.647	132.42
ENSG00000081189.16	MEF2C	protein_coding	24.8197	16.256	6.78928	34.7782	59.0957	53.2885	166.059	145.946	152.732	4.9603	12.3173	5.35032
ENSG00000081237.20	PTPRC	protein_coding	7.8378	3.7514	3.39464	1.24208	0	19.3776	0.838681	3.04053	3.85688	0	0.684295	0
ENSG00000081248.11	CACNA1S	protein_coding	15.6756	12.5047	2.26309	3.72624	0	3.2296	2.51604	0.760133	1.54275	0	0	0
ENSG00000081277.13	PKP1	protein_coding	112.342	107.54	91.6553	14.9049	10.2775	8.07401	20.967	25.0844	12.342	1.41723	2.73718	4.68153
ENSG00000081307.14	UBA5	protein_coding	1345.49	1450.54	1392.93	1299.21	1181.91	1241.78	1002.22	1020.86	1036.73	945.292	1005.91	975.096
ENSG00000081320.11	STK17B	protein_coding	1153.46	1142.93	1018.39	879.392	1034.17	1006.02	1147.32	1102.95	1188.69	496.739	478.322	493.567
ENSG00000081377.17	CDC14B	protein_coding	1591.07	1815.68	1567.19	1551.36	1634.12	1742.37	393.341	394.509	396.487	1371.88	1421.97	1419.84
ENSG00000081386.12	ZNF510	protein_coding	542.115	448.917	443.566	1243.32	1402.88	1466.24	521.66	517.651	613.244	749.005	780.097	795.191
ENSG00000081479.15	LRP2	protein_coding	24.8197	12.5047	3.39464	13.6629	12.8469	32.296	15375.5	15296.9	15242.4	466.268	473.532	466.815
ENSG00000081665.14	ZNF506	protein_coding	1038.51	1156.68	956.157	1307.91	1368.19	1445.25	577.851	596.705	636.385	1047.33	1034.65	1079.43
ENSG00000081692.12	JMJD4	protein_coding	408.872	306.364	331.543	478.2	497.175	389.167	846.229	832.346	819.973	618.62	644.606	600.573
ENSG00000081721.12	DUSP12	protein_coding	587.835	520.194	538.616	149.049	147.739	145.332	448.694	481.164	429.656	386.195	436.58	410.637
ENSG00000081760.17	AACS	protein_coding	775.943	782.791	801.135	1430.87	1458.12	1467.85	2088.32	1980.15	2052.63	3316.32	3327.04	3353.31
ENSG00000081791.9	DELE1	protein_coding	1017.61	1102.91	1048.94	817.288	752.828	728.276	1546.53	1454.13	1540.44	1928.14	1879.76	2003.69
ENSG00000081800.9	SLC13A1	protein_coding	0	3.7514	2.26309	4.96831	1.28469	8.07401	0	0	0	0	0.684295	0
ENSG00000081803.16	CADPS2	protein_coding	5.2252	5.00186	6.78928	101.85	124.615	145.332	497.338	565.539	551.534	359.976	367.467	344.427
ENSG00000081818.4	PCDHB4	protein_coding	0	1.25047	10.1839	2.48416	0	3.2296	31.0312	57.01	51.6822	6.37753	4.10577	1.33758
ENSG00000081842.18	PCDHA6	protein_coding	0	7.50279	1.13155	0	1.28469	1.6148	78.836	67.6519	47.8253	38.2652	39.6891	48.1529
ENSG00000081853.15	PCDHGA2	protein_coding	11.7567	2.50093	3.39464	120.482	61.6651	67.8217	27.6765	31.9256	42.4257	7.79476	19.1603	12.707
ENSG00000081870.12	HSPB11	protein_coding	540.808	548.954	598.588	387.528	465.058	437.611	254.12	244.763	236.812	488.235	478.322	485.541
ENSG00000081913.14	PHLPP1	protein_coding	1657.7	1686.88	1691.66	873.181	873.589	936.585	1157.38	1137.16	1148.58	554.845	520.749	605.924
ENSG00000081923.15	ATP8B1	protein_coding	3647.19	3522.56	3447.82	4933.54	4951.19	4650.63	2095.03	2085.05	2129.77	1159.29	1157.83	1198.47
ENSG00000081985.13	IL12RB2	protein_coding	10.4504	1.25047	7.92082	4.96831	6.42345	4.84441	9.22549	19.7635	13.8848	0.708614	0	0
ENSG00000082014.17	SMARCD3	protein_coding	16.9819	22.5084	37.341	17.3891	41.1101	33.9108	170.252	177.111	173.56	134.637	126.595	151.147
ENSG00000082068.9	WDR70	protein_coding	586.529	666.498	603.114	1176.25	1214.03	1212.72	2043.03	1935.3	2000.95	677.435	671.978	717.612
ENSG00000082074.19	FYB1	protein_coding	3.9189	12.5047	2.26309	13.6629	17.9857	12.9184	4237.02	4254.47	4217.88	0	0	0.66879
ENSG00000082126.18	MPP4	protein_coding	11.7567	15.0056	6.78928	31.052	24.4091	16.148	8.38681	6.08107	6.17101	5.66892	2.73718	4.01274
ENSG00000082146.13	STRADB	protein_coding	779.861	857.819	701.559	602.408	729.704	671.758	322.892	301.013	305.465	447.136	483.797	504.268
ENSG00000082153.18	BZW1	protein_coding	3783.05	3711.38	3424.06	6400.43	6808.85	6081.34	2710.62	2744.84	2864.12	5840.4	6125.81	5715.48
ENSG00000082175.15	PGR	protein_coding	3.9189	5.00186	0	11.1787	8.99283	17.7628	6.70945	6.08107	9.25651	1.41723	0	1.33758
ENSG00000082196.21	C1QTNF3	protein_coding	23.5134	37.514	30.5518	228.542	335.304	363.33	28.5152	21.2837	22.3699	43.9341	26.6875	33.4395
ENSG00000082212.13	ME2	protein_coding	1372.92	1359.26	1334.09	0	0	1.6148	2060.64	2103.29	2098.14	3309.94	3453.64	3513.82
ENSG00000082213.18	C5orf22	protein_coding	768.105	775.288	677.796	1697.92	1736.9	1789.2	1825.81	1889.69	1976.27	1238.66	1253.63	1304.81
ENSG00000082258.13	CCNT2	protein_coding	1303.69	1385.52	1387.28	2778.53	3053.71	3039.06	1468.53	1437.41	1417.02	1972.78	2002.25	2061.88
ENSG00000082269.17	FAM135A	protein_coding	1945.08	2045.76	1972.29	2408.39	2553.96	2683.8	1880.32	1844.08	1957.75	4630.8	4755.85	4847.39
ENSG00000082293.13	COL19A1	protein_coding	3.9189	0	3.39464	6.21039	5.13876	1.6148	72.1266	93.4964	87.1655	0	0	0.66879
ENSG00000082397.17	EPB41L3	protein_coding	13.063	15.0056	10.1839	3.72624	5.13876	11.3036	686.88	728.208	720.465	0	0.684295	0
ENSG00000082438.17	COBLL1	protein_coding	1550.58	1883.2	1913.44	2506.51	2367.68	2154.15	583.722	589.103	647.956	6784.98	7175.52	7359.36
ENSG00000082458.12	DLG3	protein_coding	2092.69	2323.36	2271.01	2060.61	2055.5	2071.79	1390.53	1409.29	1459.44	1010.48	1066.82	1081.43
ENSG00000082482.14	KCNK2	protein_coding	3.9189	7.50279	2.26309	4.96831	5.13876	4.84441	5.87077	1.52027	1.54275	0	0	0.66879
ENSG00000082497.12	SERTAD4	protein_coding	10.4504	10.0037	3.39464	39.7465	12.8469	48.4441	742.233	738.85	771.376	175.028	174.495	173.885
ENSG00000082512.15	TRAF5	protein_coding	2356.57	2378.38	2448.67	4672.7	4204.79	4340.59	310.312	278.209	280.009	245.889	275.771	274.873
ENSG00000082515.18	MRPL22	protein_coding	634.862	542.702	581.615	391.255	382.837	366.56	808.489	884.795	782.175	649.799	659.661	628.663
ENSG00000082516.9	GEMIN5	protein_coding	1401.66	1340.5	1293.36	575.082	549.847	532.885	5230.01	5105.82	5452.09	4024.93	4054.45	4115.73
ENSG00000082556.14	OPRK1	protein_coding	13.063	1.25047	5.65773	3.72624	1.28469	6.45921	88.0615	76.7735	81.7658	0	0	0
ENSG00000082641.16	NFE2L1	protein_coding	2671.38	2454.66	2420.38	2602.15	2582.23	2333.39	5973.09	5440.27	5525.37	5167.92	5075.42	5258.03
ENSG00000082684.16	SEMA5B	protein_coding	14.3693	6.25233	4.52619	4.96831	12.8469	29.0664	30.1925	24.3243	13.1134	1.41723	0.684295	0
ENSG00000082701.17	GSK3B	protein_coding	6950.83	6933.83	6768.91	7287.27	7932.96	7959.36	2687.97	2731.92	2779.27	3659.99	3819.74	3947.87
ENSG00000082781.12	ITGB5	protein_coding	1003.24	962.858	982.182	2383.55	2844.3	2577.22	498.177	520.691	508.337	1338.57	1312.48	1299.46
ENSG00000082805.20	ERC1	protein_coding	2160.62	1974.48	2311.75	3157.36	2853.3	2766.16	3318.66	3347.63	3240.55	2305.12	2324.55	2327.39
ENSG00000082898.18	XPO1	protein_coding	7202.94	7486.54	7429.73	10922.8	10800.4	10095.7	13391.2	14117.2	14476.4	15955.2	16334.1	15925.2
ENSG00000082929.8	LINC01587	lncRNA	0	0	0	0	0	1.6148	4.19341	2.2804	3.0855	0	0	0
ENSG00000082996.20	RNF13	protein_coding	1310.22	1426.78	1327.3	1317.85	1357.92	1317.68	1285.7	1291.47	1411.62	1320.86	1350.11	1365
ENSG00000083067.23	TRPM3	protein_coding	432.385	508.939	544.274	16.147	25.6938	14.5332	4.19341	3.80067	7.71376	1.41723	0.684295	0.66879
ENSG00000083093.10	PALB2	protein_coding	1497.02	1533.07	1428.01	1085.58	985.357	899.445	1116.28	1096.11	1040.59	1154.33	1158.51	1227.9
ENSG00000083097.14	DOP1A	protein_coding	1370.31	1435.53	1589.82	1197.36	991.78	1023.78	1502.92	1517.23	1562.81	471.229	451.635	501.592
ENSG00000083099.11	LYRM2	protein_coding	1452.61	1544.32	1457.43	864.487	896.713	796.097	1876.97	1983.19	1947.72	1293.93	1349.43	1285.41
ENSG00000083123.15	BCKDHB	protein_coding	1203.1	1167.93	1108.92	720.405	818.347	736.35	830.294	871.113	782.947	586.733	585.757	572.484
ENSG00000083168.11	KAT6A	protein_coding	3766.06	3737.64	3757.87	3855.41	3717.89	3644.61	3748.07	3676	3645.52	2341.26	2332.08	2509.97
ENSG00000083223.18	TUT7	protein_coding	3725.57	3876.44	3716	4883.85	5350.73	5396.67	1152.35	1153.88	1144.72	1054.42	1083.92	1094.81
ENSG00000083290.20	ULK2	protein_coding	184.188	158.809	155.022	8.69455	11.5622	19.3776	231.476	216.638	219.842	489.653	507.747	558.44
ENSG00000083307.12	GRHL2	protein_coding	3434.26	3448.78	3434.24	3393.36	2826.32	3118.18	2722.36	2678.71	2655.85	2.83446	2.73718	0.66879
ENSG00000083312.17	TNPO1	protein_coding	5357.14	5315.73	4968.62	4490.11	4090.45	3935.27	11666.1	11989.6	12189.3	7840.82	8005.57	7777.36
ENSG00000083444.17	PLOD1	protein_coding	2180.22	1764.41	1947.39	1172.52	1224.31	1106.14	2217.47	2272.8	2203.05	10214	10430	10509.4
ENSG00000083454.22	P2RX5	protein_coding	129.324	118.794	119.944	3.72624	1.28469	3.2296	98.9644	93.4964	84.08	71.5701	82.7997	72.2293
ENSG00000083457.12	ITGAE	protein_coding	201.17	215.08	203.678	90.6717	83.5048	77.5105	216.38	230.32	219.842	148.809	146.439	131.083
ENSG00000083520.15	DIS3	protein_coding	11210.7	11235.4	11060.9	1669.35	1652.11	1671.32	5001.89	5215.27	5300.9	2244.18	2256.81	2301.97
ENSG00000083535.16	PIBF1	protein_coding	2983.59	3582.58	3249.8	789.962	752.828	704.054	666.751	664.356	674.954	583.19	563.859	565.127
ENSG00000083544.16	TDRD3	protein_coding	1482.65	1473.05	1477.8	789.962	882.582	931.741	845.39	839.187	782.175	338.009	352.412	353.121
ENSG00000083622.8	AC000061.1	lncRNA	1.3063	0	0	0	3.85407	0	0	0	0	0	0	0
ENSG00000083635.8	NUFIP1	protein_coding	736.754	870.324	827.16	283.194	301.902	261.598	1746.97	1731.58	1751.79	1440.61	1395.28	1494.08
ENSG00000083642.19	PDS5B	protein_coding	7179.43	7605.33	6938.64	4784.49	4975.6	4405.18	6242.3	6215.61	6414.76	3052	3200.45	3195.48
ENSG00000083720.13	OXCT1	protein_coding	279.548	262.598	276.097	0	3.85407	14.5332	2858.22	3040.53	2986	95.6629	146.439	125.733
ENSG00000083750.13	RRAGB	protein_coding	274.323	286.357	297.597	276.983	331.45	235.761	117.415	102.618	108.764	218.253	229.239	187.261
ENSG00000083782.8	EPYC	protein_coding	0	0	0	0	0	0	0	0	0	0	0	0
ENSG00000083799.18	CYLD	protein_coding	527.745	536.45	517.117	1289.28	1154.94	901.06	746.426	835.386	752.863	490.361	591.915	550.414
ENSG00000083807.10	SLC27A5	protein_coding	312.206	280.104	331.543	65.8302	68.0885	62.9773	353.923	323.817	330.92	437.215	404.418	393.248
ENSG00000083812.12	ZNF324	protein_coding	256.035	313.867	316.833	129.176	105.345	116.266	913.324	830.066	846.199	286.989	264.822	264.172
ENSG00000083814.13	ZNF671	protein_coding	1.3063	0	0	1.24208	3.85407	0	4.19341	3.04053	0	41.8083	37.6362	50.1592
ENSG00000083817.9	ZNF416	protein_coding	109.729	110.041	125.602	223.574	146.455	148.562	202.961	220.439	212.9	213.293	226.502	206.656
ENSG00000083828.16	ZNF586	protein_coding	258.648	332.624	291.939	551.483	511.306	597.477	509.918	488.766	465.911	458.474	434.527	441.401
ENSG00000083838.16	ZNF446	protein_coding	104.504	73.7774	84.866	106.819	87.3589	80.7401	187.026	184.712	168.16	84.3251	66.3766	70.2229
ENSG00000083844.10	ZNF264	protein_coding	13.063	8.75326	3.39464	1771.2	1753.6	1847.33	2445.59	2413.42	2565.6	2257.65	2241.75	2282.58
ENSG00000083845.9	RPS5	protein_coding	23697.6	21075.3	20682.4	3398.33	3544.46	3310.34	12093.8	12852.3	12044.3	12409.3	12348.8	11797.5
ENSG00000083857.14	FAT1	protein_coding	32175.5	33031	34251.9	14.9049	7.70814	19.3776	8962.98	8914.08	9032.04	41505	41485.4	43957.6
ENSG00000083896.13	YTHDC1	protein_coding	1900.67	1921.97	1859.13	1956.27	1882.07	1923.23	1918.9	1938.34	2031.8	1740.36	1870.86	1939.49
ENSG00000083937.10	CHMP2B	protein_coding	1801.39	1703.13	1671.29	0	2.56938	0	1111.25	1128.8	1221.86	559.097	656.923	676.147
ENSG00000084070.12	SMAP2	protein_coding	718.465	650.242	555.589	1194.88	1348.92	1217.56	886.486	810.302	875.512	943.874	960.75	968.408
ENSG00000084072.17	PPIE	protein_coding	672.745	690.257	665.349	355.234	371.275	321.346	1191.77	1128.8	1133.92	2059.23	1947.5	1976.94
ENSG00000084073.10	ZMPSTE24	protein_coding	1451.3	1496.81	1398.59	1414.73	1408.02	1393.57	3566.07	3578.71	3731.15	4219.09	4402.76	4416.69
ENSG00000084090.13	STARD7	protein_coding	7991.95	7626.59	7163.82	4537.31	4285.72	3928.81	6218.82	6147.96	6085.38	7220.78	7406.81	7335.96
ENSG00000084092.7	NOA1	protein_coding	770.717	660.246	664.218	473.232	457.349	403.7	990.482	873.393	881.683	1116.07	1160.56	1104.17
ENSG00000084093.19	REST	protein_coding	2086.16	2030.76	2062.81	2096.63	2252.06	2188.06	2823.84	2931.83	2975.97	2192.45	2334.82	2388.92
ENSG00000084110.11	HAL	protein_coding	33.9638	26.2598	52.0511	36.0203	41.1101	59.7477	16.7736	25.8445	11.5706	25.5101	28.0561	13.3758
ENSG00000084112.15	SSH1	protein_coding	4046.92	4042.75	3689.97	2671.71	2625.91	2803.3	2312.24	2209.71	2223.11	2745.88	2670.8	2784.17
ENSG00000084207.18	GSTP1	protein_coding	6528.89	5359.49	5183.61	4360.94	5080.95	4996.2	2807.07	2997.97	2625.76	10364.9	10523.1	9720.19
ENSG00000084234.18	APLP2	protein_coding	5537.41	5181.93	4957.3	7136.98	6662.4	6142.71	18248.9	18241.7	17949.9	13728	14142.3	14329.5
ENSG00000084444.14	FAM234B	protein_coding	150.225	178.817	116.549	433.485	456.065	455.374	1257.18	1231.42	1348.37	398.95	431.106	428.694
ENSG00000084453.16	SLCO1A2	protein_coding	5.2252	7.50279	12.447	1.24208	2.56938	8.07401	211.348	202.195	203.643	0	0	0
ENSG00000084463.8	WBP11	protein_coding	1695.58	1794.42	1751.63	2448.14	2112.03	2050.8	3043.57	3311.9	3142.59	3203.65	3314.04	3334.59
ENSG00000084623.12	EIF3I	protein_coding	3519.17	3132.42	2920.52	2269.28	2411.36	2241.35	4496.17	4518.23	4433.87	7405.02	7715.43	7378.76
ENSG00000084628.10	NKAIN1	protein_coding	5.2252	1.25047	3.39464	7.45247	5.13876	22.6072	19.2897	15.2027	11.5706	136.054	165.599	166.529
ENSG00000084636.18	COL16A1	protein_coding	343.557	346.379	347.385	50.9252	59.0957	61.3625	35.2246	43.3276	30.855	28.3446	30.109	30.0955
ENSG00000084652.16	TXLNA	protein_coding	2381.39	2494.68	2354.75	3443.04	3369.74	2934.1	3458.72	3401.6	3353.17	10013.4	9516.49	9773.03
ENSG00000084674.15	APOB	protein_coding	2.6126	3.7514	0	8.69455	10.2775	12.9184	32.7086	33.4459	35.4833	0	0	0.66879
ENSG00000084676.15	NCOA1	protein_coding	1348.1	1287.98	1285.44	3814.42	3606.12	3471.82	933.452	960.048	951.107	817.032	804.047	820.605
ENSG00000084693.16	AGBL5	protein_coding	696.258	650.242	560.115	1244.56	1018.76	941.43	1240.41	1194.17	1218.77	1011.9	1044.92	1100.16
ENSG00000084710.14	EFR3B	protein_coding	24.8197	21.2579	23.7625	208.669	269.785	259.983	319.537	291.131	333.234	111.961	90.327	89.6178
ENSG00000084731.15	KIF3C	protein_coding	399.728	455.169	445.829	1095.51	1035.46	796.097	373.213	371.705	342.491	978.597	847.157	947.675
ENSG00000084733.11	RAB10	protein_coding	10530.1	10161.3	9527.62	5584.38	6031.62	5868.19	4990.99	5032.84	5034.77	6739.63	6772.47	6907.26
ENSG00000084734.9	GCKR	protein_coding	100.585	65.0242	108.628	18.6312	19.2703	30.6812	0	0.760133	0.771376	1.41723	0	2.00637
ENSG00000084754.12	HADHA	protein_coding	4872.5	4781.78	4681.21	3980.86	3807.82	3502.51	2869.97	2921.95	2653.53	8275.91	8530.42	8464.2
ENSG00000084764.12	MAPRE3	protein_coding	1126.03	1024.13	994.629	982.484	822.201	716.972	185.349	174.831	165.846	148.809	123.857	182.58
ENSG00000084774.14	CAD	protein_coding	4076.96	3658.86	3809.92	1398.58	1298.82	1215.95	6514.04	6100.83	6149.41	13362.3	13068	13371.8
ENSG00000085063.17	CD59	protein_coding	4254.62	4386.63	4055.46	1609.73	1915.47	1887.7	954.419	920.521	937.222	982.14	1044.92	988.471
ENSG00000085117.12	CD82	protein_coding	704.096	679.003	609.904	980	941.677	941.43	93.9323	74.4931	80.2231	85.0337	70.4824	70.8917
ENSG00000085185.15	BCORL1	protein_coding	1225.31	1217.95	1199.44	1312.88	1233.3	1141.66	2293.79	2405.82	2275.56	768.847	708.93	785.159
ENSG00000085224.23	ATRX	protein_coding	8451.76	9162.16	9041.06	7560.53	7814.77	7468.46	4113.73	4224.82	4272.65	5309.65	5556.48	5548.28
ENSG00000085231.14	AK6	protein_coding	288.692	355.132	365.489	275.741	231.244	208.309	360.633	405.151	353.29	249.432	285.351	250.796
ENSG00000085265.11	FCN1	protein_coding	3.9189	1.25047	0	2.48416	1.28469	11.3036	0	0.760133	0.771376	0	0	1.33758
ENSG00000085274.16	MYNN	protein_coding	637.475	613.978	685.717	587.503	574.256	605.551	533.401	548.816	578.532	626.415	682.927	674.809
ENSG00000085276.19	MECOM	protein_coding	2809.85	2912.33	2846.97	463.295	328.88	353.642	112.383	115.54	111.85	5540.66	5573.58	5544.27
ENSG00000085365.18	SCAMP1	protein_coding	2019.54	1785.66	1778.79	1630.85	1640.55	1595.42	1954.13	2033.36	2092.74	975.762	1020.97	1004.52
ENSG00000085377.15	PREP	protein_coding	2894.76	2774.78	2684.03	1175.01	1084.28	1201.41	1942.39	1927.7	2007.89	1235.82	1183.83	1227.9
ENSG00000085382.12	HACE1	protein_coding	240.359	287.607	295.334	639.67	725.85	752.498	756.49	775.336	787.575	390.447	432.475	401.943
ENSG00000085415.16	SEH1L	protein_coding	1447.38	1361.76	1245.83	1245.8	1232.02	1246.63	4918.03	5019.92	5204.47	2339.14	2512.73	2322.04
ENSG00000085433.16	WDR47	protein_coding	536.89	546.453	443.566	720.405	724.565	637.847	614.753	614.948	576.218	364.228	409.209	359.14
ENSG00000085449.15	WDFY1	protein_coding	787.699	864.071	811.319	1933.92	1983.56	2008.81	1578.4	1694.34	1724.03	1065.05	1187.25	1138.95
ENSG00000085465.13	OVGP1	protein_coding	276.936	261.347	247.809	67.0722	44.9641	69.4365	124.125	128.463	134.991	82.9079	80.0625	70.8917
ENSG00000085491.17	SLC25A24	protein_coding	2254.67	2403.39	2361.54	1622.15	1770.3	1672.93	1939.03	1871.45	1904.53	1759.49	1906.45	1994.33
ENSG00000085511.20	MAP3K4	protein_coding	795.537	794.045	752.478	914.17	826.055	926.896	1515.5	1596.28	1636.86	1252.12	1229.68	1343.6
ENSG00000085514.16	PILRA	protein_coding	18.2882	33.7626	28.2887	72.0405	30.8325	33.9108	25.9991	31.9256	25.4554	19.8412	16.4231	20.0637
ENSG00000085552.17	IGSF9	protein_coding	506.845	528.947	509.196	115.513	70.6579	77.5105	740.555	793.579	760.577	35.4307	36.9519	34.1083
ENSG00000085563.15	ABCB1	protein_coding	598.286	661.496	573.694	2.48416	3.85407	0	82.1907	95.0167	90.251	0	0	0
ENSG00000085644.14	ZNF213	protein_coding	708.015	542.702	505.801	510.494	501.029	529.655	188.703	185.473	178.959	338.009	295.616	362.484
ENSG00000085662.14	AKR1B1	protein_coding	1.3063	5.00186	2.26309	0	10.2775	8.07401	3124.93	3133.27	2881.86	2178.28	2110.37	2043.82
ENSG00000085719.13	CPNE3	protein_coding	11887.3	11230.4	10728.2	8058.6	8378.74	7990.04	4283.98	4376.09	4447.75	4257.36	4403.44	4439.43
ENSG00000085721.13	RRN3	protein_coding	1186.12	1276.72	1200.57	997.389	914.699	831.623	1960.84	1955.82	2021	2503.53	2619.48	2578.19
ENSG00000085733.16	CTTN	protein_coding	6203.62	6383.62	6535.81	5323.55	5797.8	5128.61	6025.08	5913.84	5951.94	5498.85	5513.37	5172.42
ENSG00000085741.13	WNT11	protein_coding	96.6662	128.798	114.286	6.21039	0	8.07401	424.373	460.641	415.772	58.1064	71.1667	66.879
ENSG00000085760.15	MTIF2	protein_coding	1320.67	1277.98	1315.99	1116.63	1135.67	1007.64	813.521	874.913	813.802	1053.71	1029.86	1010.54
ENSG00000085788.14	DDHD2	protein_coding	954.906	784.042	896.185	948.948	906.991	952.733	2817.97	2810.97	2780.81	1510.77	1382.28	1389.75
ENSG00000085831.15	TTC39A	protein_coding	791.618	819.055	794.346	293.131	303.187	313.272	322.892	321.536	386.459	66.6098	69.7981	52.1656
ENSG00000085832.17	EPS15	protein_coding	3312.78	3567.58	3335.8	1532.72	1757.46	1771.44	3552.65	3539.94	3721.89	2728.87	2806.29	2974.78
ENSG00000085840.13	ORC1	protein_coding	276.936	343.878	262.519	171.407	129.754	132.414	807.65	874.153	820.744	1356.29	1345.32	1388.41
ENSG00000085871.9	MGST2	protein_coding	805.987	795.296	725.321	273.257	263.361	240.605	107.351	118.581	118.792	565.474	611.076	555.764
ENSG00000085872.15	CHERP	protein_coding	3058.05	3204.94	2803.97	1860.63	1752.32	1585.74	2369.27	2435.47	2270.16	3205.77	3251.09	3351.97
ENSG00000085978.22	ATG16L1	protein_coding	1346.8	1388.02	1406.51	946.464	937.823	925.282	1352.79	1371.28	1302.85	1271.25	1234.47	1296.78
ENSG00000085982.14	USP40	protein_coding	990.176	1067.9	1130.41	2790.95	2510.28	2520.71	1909.68	1918.58	1974.72	994.895	1027.13	934.299
ENSG00000085998.14	POMGNT1	protein_coding	731.528	674.001	648.376	948.948	969.94	773.49	915.001	875.674	852.37	2671.48	2655.07	2518.66
ENSG00000085999.13	RAD54L	protein_coding	215.54	222.583	201.415	495.589	395.684	444.071	941.839	912.16	958.82	2266.86	2165.79	2259.84
ENSG00000086015.22	MAST2	protein_coding	2598.23	2478.42	2545.98	5553.33	5160.6	5052.72	2681.26	2647.54	2599.54	5781.59	5454.52	5768.31
ENSG00000086061.16	DNAJA1	protein_coding	4974.39	5271.96	5037.64	5889.94	6102.27	5604.98	4369.53	4601.85	4399.93	9468.51	9780.63	9082.17
ENSG00000086062.13	B4GALT1	protein_coding	3396.38	2923.59	2879.79	5821.62	6753.61	6099.11	2526.11	2612.58	2530.11	3610.39	3478.27	3730.51
ENSG00000086065.14	CHMP5	protein_coding	812.519	841.563	823.766	1235.87	1156.22	1232.09	705.331	671.198	675.725	2257.65	2522.31	2317.36
ENSG00000086102.19	NFX1	protein_coding	2438.86	2409.65	2669.32	2227.05	2013.11	2123.46	1132.22	1178.97	1208.75	4725.75	4950.19	4957.74
ENSG00000086159.13	AQP6	protein_coding	23.5134	33.7626	30.5518	8.69455	2.56938	8.07401	0	4.5608	9.25651	24.8015	19.1603	35.4459
ENSG00000086189.10	DIMT1	protein_coding	941.843	915.341	827.16	195.006	247.945	280.976	1095.32	1082.43	991.989	925.45	920.377	942.325
ENSG00000086200.17	IPO11	protein_coding	704.096	650.242	634.798	494.347	515.16	424.693	2001.93	2048.56	2139.8	1059.38	1067.5	1120.22
ENSG00000086205.18	FOLH1	protein_coding	3.9189	2.50093	2.26309	0	3.85407	1.6148	41.0954	38.7668	37.7974	0	0	0
ENSG00000086232.13	EIF2AK1	protein_coding	7539.97	7102.64	6837.93	5060.23	5053.97	4928.38	5592.33	5650.07	5842.4	5808.51	5656.38	6174.27
ENSG00000086288.12	NME8	protein_coding	0	1.25047	0	0	1.28469	4.84441	10.9029	9.88173	6.94238	0	0	0
ENSG00000086289.12	EPDR1	protein_coding	2.6126	3.7514	0	1.24208	5.13876	6.45921	76.32	68.412	71.738	0	0.684295	0
ENSG00000086300.16	SNX10	protein_coding	154.143	160.06	184.442	802.383	805.5	889.756	841.197	905.319	853.142	651.217	717.826	648.726
ENSG00000086475.15	SEPHS1	protein_coding	1551.89	1428.03	1351.07	970.063	963.517	842.927	2438.88	2265.96	2355.78	1951.52	2007.72	1977.61
ENSG00000086504.17	MRPL28	protein_coding	385.359	363.885	439.04	324.182	299.333	277.746	821.907	848.309	788.346	831.913	874.529	724.968
ENSG00000086506.3	HBQ1	protein_coding	1.3063	0	2.26309	0	5.13876	8.07401	14.2576	15.2027	13.8848	0.708614	0.684295	0
ENSG00000086544.3	ITPKC	protein_coding	616.574	607.726	592.93	522.915	503.598	565.181	1473.56	1423.73	1376.91	505.951	484.481	461.465
ENSG00000086548.9	CEACAM6	protein_coding	3546.61	3311.23	3013.31	11045.8	13205.3	12765	2.51604	2.2804	6.17101	16.2981	20.5289	13.3758
ENSG00000086570.12	FAT2	protein_coding	2.6126	1.25047	1.13155	3.72624	8.99283	17.7628	317.021	308.614	314.721	4.9603	2.05289	3.34395
ENSG00000086589.12	RBM22	protein_coding	2161.93	2303.36	2136.36	1140.23	1072.72	1033.47	1775.49	1895.01	2027.95	1813.34	1805.17	2003.03
ENSG00000086598.11	TMED2	protein_coding	11074.8	10747.7	10814.2	9073.38	9163.69	8768.37	10887.8	10513.4	10939.7	6847.34	7061.93	7161.4
ENSG00000086619.14	ERO1B	protein_coding	144.999	141.303	108.628	22.3574	19.2703	24.222	243.218	214.358	227.556	1431.4	1439.76	1461.31
ENSG00000086666.19	ZFAND6	protein_coding	1267.11	1265.47	1159.84	1921.5	2095.33	1876.4	1096.16	1060.39	1068.36	1242.2	1337.8	1298.12
ENSG00000086696.11	HSD17B2	protein_coding	58.7835	63.7737	35.0779	33.5361	34.6866	33.9108	0	0	0	1.41723	1.36859	0.66879
ENSG00000086712.13	TXLNG	protein_coding	2185.44	2208.32	1959.84	965.095	1003.34	1028.63	1896.26	1885.89	1818.9	2047.19	2158.27	2112.04
ENSG00000086717.18	PPEF1	protein_coding	5.2252	1.25047	0	8.69455	15.4163	17.7628	4.19341	3.80067	1.54275	0	0.684295	2.00637
ENSG00000086730.17	LAT2	protein_coding	15.6756	20.0074	41.8672	77.0089	89.9283	121.11	14.2576	11.402	15.4275	7.08614	4.10577	8.02548
ENSG00000086758.16	HUWE1	protein_coding	14826.5	15024.3	15437.7	26615.3	24371.8	23096.5	31553.7	31175.3	31837.8	22009.6	22020.6	23493.9
ENSG00000086827.9	ZW10	protein_coding	1141.71	1034.13	1094.21	551.483	612.797	571.64	1097.83	1067.99	1140.09	961.59	996.334	1005.86
ENSG00000086848.15	ALG9	protein_coding	276.936	272.601	288.544	207.427	181.141	230.917	405.922	377.786	386.459	384.778	441.37	417.325
ENSG00000086967.10	MYBPC2	protein_coding	27.4323	18.757	10.1839	9.93663	1.28469	16.148	25.9991	25.0844	21.5985	0.708614	3.42148	4.68153
ENSG00000086991.13	NOX4	protein_coding	2.6126	7.50279	1.13155	0	1.28469	8.07401	0	1.52027	0.771376	0	0	0
ENSG00000087008.16	ACOX3	protein_coding	209.008	217.581	210.468	161.47	190.134	114.651	379.923	342.06	353.29	368.479	366.782	287.58
ENSG00000087053.20	MTMR2	protein_coding	2167.15	2308.36	2237.07	2559.92	1938.6	1965.21	3395.82	3436.56	3548.33	1576.67	1594.41	1548.25
ENSG00000087074.8	PPP1R15A	protein_coding	1692.97	1795.67	1782.19	762.636	968.656	1054.47	708.685	714.525	664.926	786.562	734.933	759.745
ENSG00000087076.9	HSD17B14	protein_coding	3.9189	21.2579	9.05237	21.1153	20.555	25.8368	15.9349	9.1216	10.7993	151.643	117.699	123.726
ENSG00000087077.14	TRIP6	protein_coding	2611.29	2569.71	2306.09	578.809	510.022	405.315	1867.74	1750.59	1765.68	2883.35	2927.41	2737.36
ENSG00000087085.16	ACHE	protein_coding	299.143	305.114	346.253	7.45247	6.42345	16.148	181.155	167.229	139.619	13.4637	22.5817	14.7134
ENSG00000087086.15	FTL	protein_coding	24587.2	20895.3	20344.1	8417.57	10340.5	9777.63	9397.42	9956.99	9156.23	52229.1	54450.1	53677.7
ENSG00000087087.20	SRRT	protein_coding	3769.98	3892.7	3857.44	2235.74	1875.65	1789.2	3857.93	4047.71	3772.8	3673.46	3730.78	3701.75
ENSG00000087088.20	BAX	protein_coding	785.087	672.75	691.375	575.082	474.05	489.285	1023.19	1031.5	991.989	1793.5	1721	1661.94
ENSG00000087095.13	NLK	protein_coding	1354.63	1289.23	1177.94	994.905	1048.31	1101.29	2511.85	2777.53	2768.47	635.627	618.603	722.962
ENSG00000087111.21	PIGS	protein_coding	1025.45	885.329	910.895	1409.76	1382.33	1177.19	2763.45	2614.86	2734.53	1072.13	1173.57	1221.88
ENSG00000087116.16	ADAMTS2	protein_coding	10.4504	5.00186	4.52619	4.96831	5.13876	22.6072	60.385	38.7668	42.4257	0	0	0
ENSG00000087128.10	TMPRSS11E	protein_coding	0	2.50093	0	31.052	8.99283	3.2296	10.0642	8.36147	10.0279	0	0.684295	0
ENSG00000087152.15	ATXN7L3	protein_coding	1868.01	1900.71	1881.76	1353.87	1265.42	1157.81	4446.69	4363.17	4242.57	1887.75	1883.86	1825.8
ENSG00000087157.19	PGS1	protein_coding	352.701	396.397	382.463	609.861	624.359	620.084	1687.43	1555.99	1616.8	637.753	592.6	575.828
ENSG00000087191.13	PSMC5	protein_coding	1964.68	2004.5	1853.47	2315.23	1811.41	1832.8	2604.1	2752.44	2493.09	1454.08	1429.49	1373.03
ENSG00000087206.17	UIMC1	protein_coding	877.834	937.849	852.054	996.147	1013.62	1012.48	1518.85	1583.36	1565.12	1037.41	957.329	944.331
ENSG00000087237.12	CETP	protein_coding	0	0	3.39464	3.72624	0	3.2296	2.51604	2.2804	0.771376	1.41723	1.36859	1.33758
ENSG00000087245.13	MMP2	protein_coding	11.7567	5.00186	4.52619	2.48416	2.56938	12.9184	59.5464	57.7701	54.7677	0	0	0
ENSG00000087250.9	MT3	protein_coding	0	1.25047	0	0	2.56938	6.45921	0	0	1.54275	12.0464	8.89584	8.69427
ENSG00000087253.13	LPCAT2	protein_coding	1766.12	1829.43	1750.5	27.3257	46.2488	46.8293	582.883	599.745	677.268	136.054	136.175	157.834
ENSG00000087258.16	GNAO1	protein_coding	3.9189	18.757	5.65773	8.69455	8.99283	12.9184	193.735	208.277	193.615	17.0067	5.47436	11.3694
ENSG00000087263.17	OGFOD1	protein_coding	1503.55	1454.29	1353.33	717.921	792.653	713.742	1773.81	1780.23	1809.65	2111.67	2199.32	2080.61
ENSG00000087266.17	SH3BP2	protein_coding	1097.29	1122.92	1208.49	707.985	850.464	736.35	1003.06	1007.18	1007.42	642.005	645.29	648.726
ENSG00000087269.16	NOP14	protein_coding	1784.41	1938.22	1790.11	727.858	679.601	582.944	3118.22	3330.14	3122.53	2935.79	3098.49	3069.75
ENSG00000087274.17	ADD1	protein_coding	2501.57	2609.72	2646.69	3374.73	3380.02	3413.69	5578.91	5568.74	5476	3523.94	3497.43	3645.57
ENSG00000087299.12	L2HGDH	protein_coding	589.142	592.721	517.117	426.033	503.598	471.522	1481.11	1532.43	1573.61	829.787	728.774	684.172
ENSG00000087301.9	TXNDC16	protein_coding	348.782	336.375	409.62	168.923	164.44	169.554	434.437	483.445	454.34	295.492	335.305	311.656
ENSG00000087302.9	RTRAF	protein_coding	1284.09	1395.52	1379.36	770.089	864.596	807.401	2768.49	2805.65	2606.48	1376.13	1305.64	1392.42
ENSG00000087303.18	NID2	protein_coding	3.9189	0	0	7.45247	5.13876	8.07401	43.6114	49.4087	46.2826	2.12584	0.684295	0
ENSG00000087338.5	GMCL1	protein_coding	924.861	1005.37	938.052	834.677	808.07	768.646	802.618	803.461	849.285	2126.55	2137.74	2055.86
ENSG00000087365.16	SF3B2	protein_coding	6602.04	6657.48	6578.81	3716.3	3672.93	3192.46	3692.71	4053.79	3492.02	3982.41	3902.54	3600.1
ENSG00000087448.11	KLHL42	protein_coding	745.898	777.789	700.427	1232.14	1147.23	1114.21	1767.94	1730.82	1761.82	1884.21	1896.18	1952.87
ENSG00000087460.27	GNAS	protein_coding	10880.2	9886.18	9578.54	3297.72	3293.94	3202.15	20264.2	21467.7	19748.8	8676.98	8282.71	8525.73
ENSG00000087470.18	DNM1L	protein_coding	2110.98	1855.69	1953.05	2940	2641.32	2788.76	2838.94	2864.94	2767.7	2786.27	2722.13	2789.52
ENSG00000087494.16	PTHLH	protein_coding	3.9189	0	0	0	11.5622	8.07401	8.38681	0.760133	3.0855	2.12584	2.73718	2.67516
ENSG00000087495.17	PHACTR3	protein_coding	14.3693	12.5047	7.92082	13.6629	5.13876	12.9184	12.5802	10.6419	7.71376	0	0	0
ENSG00000087502.18	ERGIC2	protein_coding	969.275	1074.15	917.684	1450.75	1477.39	1422.64	2668.68	2715.2	2750.73	1605.01	1605.36	1631.85
ENSG00000087510.7	TFAP2C	protein_coding	50.9457	58.7719	32.8148	0	2.56938	9.68881	8262.69	8093.14	8063.19	15.5895	16.4231	15.3822
ENSG00000087586.18	AURKA	protein_coding	890.897	822.806	822.634	503.042	481.759	437.611	5724	5835.54	5632.59	2750.13	2851.46	2763.44
ENSG00000087589.16	CASS4	protein_coding	1.3063	5.00186	3.39464	14.9049	14.1316	17.7628	4.19341	4.5608	0.771376	76.5304	71.851	72.8981
ENSG00000087842.11	PIR	protein_coding	130.63	106.29	124.47	699.29	752.828	697.594	202.122	195.354	181.273	916.947	919.693	875.446
ENSG00000087884.14	AAMDC	protein_coding	116.261	158.809	144.838	108.061	123.33	100.118	20.1283	24.3243	19.2844	38.9738	41.0577	24.0764
ENSG00000087903.13	RFX2	protein_coding	154.143	183.818	179.916	368.897	343.012	289.05	96.4483	88.1755	107.221	245.889	262.769	296.274
ENSG00000087995.16	METTL2A	protein_coding	723.691	651.492	693.638	626.008	661.615	678.217	2091.67	2081.24	2152.91	1327.94	1368.59	1439.9
ENSG00000088002.12	SULT2B1	protein_coding	189.414	187.57	191.231	269.531	362.282	335.879	8.38681	5.32093	10.7993	54.5633	52.6907	44.1401
ENSG00000088035.18	ALG6	protein_coding	296.53	327.622	311.175	252.142	265.931	235.761	875.583	874.913	933.365	498.156	626.13	551.752
ENSG00000088038.19	CNOT3	protein_coding	2006.48	1944.47	1902.13	1750.09	1593.01	1601.88	3044.41	3128.71	2925.83	1840.98	1810.65	1923.44
ENSG00000088053.11	GP6	protein_coding	16.9819	13.7551	12.447	33.5361	30.8325	35.5256	1.67736	5.32093	7.71376	2.83446	4.10577	14.7134
ENSG00000088179.9	PTPN4	protein_coding	1051.57	1185.44	1037.63	2041.98	1760.02	1857.02	634.882	644.593	647.956	1340.7	1404.17	1375.7
ENSG00000088205.13	DDX18	protein_coding	4201.06	4210.32	4001.15	2305.3	2461.46	2257.49	3686.84	3697.29	3740.4	5466.96	5399.77	5451.98
ENSG00000088247.17	KHSRP	protein_coding	6723.53	6523.68	6686.31	3630.6	3463.52	3171.47	10247.8	10074.8	9761.76	10756.8	10210.4	10714.7
ENSG00000088256.9	GNA11	protein_coding	5645.83	5607.09	5375.98	1803.5	1731.76	1598.65	1338.53	1388	1402.36	3150.5	3037.59	3014.9
ENSG00000088280.19	ASAP3	protein_coding	84.9095	63.7737	72.419	32.294	65.5192	38.7552	353.923	383.867	347.119	812.072	799.941	864.745
ENSG00000088298.13	EDEM2	protein_coding	1357.25	1269.22	1344.28	459.569	422.663	453.759	1125.51	1118.16	1077.61	522.957	529.644	520.319
ENSG00000088305.18	DNMT3B	protein_coding	248.197	215.08	219.52	57.1356	84.7895	69.4365	5927.8	5796.02	5789.95	245.181	217.606	224.045
ENSG00000088320.4	REM1	protein_coding	3.9189	1.25047	1.13155	0	0	0	1.67736	3.04053	3.0855	0	0	0
ENSG00000088325.16	TPX2	protein_coding	3623.68	3576.33	3384.46	2079.24	1857.66	1661.63	6948.47	7025.15	6852.9	8957.59	8886.26	9107.58
ENSG00000088340.17	FER1L4	transcribed_unitary_pseudogene	1389.9	1446.79	1483.46	1910.32	1932.17	1827.96	286.829	266.807	281.552	734.125	712.351	715.605
ENSG00000088356.6	PDRG1	protein_coding	207.702	208.828	209.336	190.038	174.718	193.776	1058.42	1188.09	1115.41	737.668	743.829	654.077
ENSG00000088367.23	EPB41L1	protein_coding	6100.42	6348.61	6306.11	3266.67	3133.36	2875.96	2043.87	2151.94	2054.95	678.853	642.553	689.522
ENSG00000088386.17	SLC15A1	protein_coding	760.267	721.518	738.9	12.4208	1.28469	9.68881	5.87077	8.36147	6.17101	925.45	902.585	950.35
ENSG00000088387.19	DOCK9	protein_coding	6447.9	6321.1	6145.43	4293.87	4033.92	3996.63	10323.3	10194.1	10349.6	992.06	963.488	1007.87
ENSG00000088448.14	ANKRD10	protein_coding	4515.88	4889.32	4833.97	2695.31	3340.19	3114.95	2948.8	2880.15	2917.34	1152.21	1145.51	1152.32
ENSG00000088451.11	TGDS	protein_coding	851.708	979.114	752.478	387.528	458.634	508.663	710.363	752.532	782.947	496.03	479.007	441.401
ENSG00000088538.13	DOCK3	protein_coding	117.567	141.303	130.128	130.418	114.337	85.5845	135.866	148.986	135.762	100.623	78.6939	95.637
ENSG00000088543.15	C3orf18	protein_coding	54.8646	77.5288	46.3934	42.2307	73.2273	79.1253	24.3218	22.804	19.2844	214.71	195.708	189.268
ENSG00000088682.14	COQ9	protein_coding	894.816	850.316	849.791	680.659	632.067	692.75	493.144	479.644	502.166	831.205	784.887	809.905
ENSG00000088726.16	TMEM40	protein_coding	9.1441	3.7514	3.39464	4.96831	3.85407	0	9.22549	15.2027	9.25651	3.54307	2.73718	1.33758
ENSG00000088727.13	KIF9	protein_coding	350.089	356.383	357.569	216.122	192.703	140.488	96.4483	84.3748	101.822	325.963	325.04	351.783
ENSG00000088756.13	ARHGAP28	protein_coding	354.007	281.355	316.833	6.21039	1.28469	4.84441	248.25	268.327	269.982	0	0.684295	0.66879
ENSG00000088766.12	CRLS1	protein_coding	161.981	136.301	142.575	167.681	174.718	119.495	123.286	126.182	102.593	85.7423	67.7452	73.5669
ENSG00000088782.5	DEFB127	protein_coding	0	0	0	2.48416	0	0	0	0	0	0	0	0
ENSG00000088808.18	PPP1R13B	protein_coding	1388.6	1370.51	1363.51	1773.69	1739.47	1768.21	366.504	331.418	361.004	1889.87	1909.18	2079.94
ENSG00000088812.18	ATRN	protein_coding	2415.35	2179.56	2317.41	1786.11	1912.9	1727.84	4730.16	4929.46	4933.72	2110.25	2145.27	2223.73
ENSG00000088826.18	SMOX	protein_coding	224.684	221.332	246.677	176.375	164.44	166.325	344.698	386.908	308.55	885.059	804.731	873.44
ENSG00000088827.12	SIGLEC1	protein_coding	10.4504	6.25233	3.39464	3.72624	5.13876	14.5332	13.4189	3.04053	3.85688	1.41723	2.05289	0.66879
ENSG00000088832.18	FKBP1A	protein_coding	6127.86	5744.64	5777.68	3096.5	3281.1	2992.23	15899.7	16055.5	16084.7	5060.92	4988.51	5134.3
ENSG00000088833.17	NSFL1C	protein_coding	1907.2	1869.45	1895.34	1825.86	1838.39	1626.11	3533.36	3537.66	3405.62	2414.96	2378.61	2517.33
ENSG00000088836.14	SLC4A11	protein_coding	782.474	652.743	677.796	392.497	335.304	335.879	560.239	502.448	510.651	218.962	190.234	218.026
ENSG00000088854.12	C20orf194	protein_coding	107.117	117.544	107.497	1168.8	1148.51	1135.21	1264.73	1226.86	1256.57	380.526	403.05	411.306
ENSG00000088876.13	ZNF343	protein_coding	484.638	513.941	598.588	245.932	264.646	259.983	292.7	283.53	284.638	388.321	369.519	414.65
ENSG00000088881.21	EBF4	protein_coding	231.215	315.117	298.728	3.72624	8.99283	8.07401	138.382	152.027	126.506	231.717	217.606	212.675
ENSG00000088882.8	CPXM1	protein_coding	22.2071	17.5065	11.3155	4.96831	5.13876	8.07401	387.471	386.148	377.203	7.08614	3.42148	4.68153
ENSG00000088888.18	MAVS	protein_coding	12833.1	12894.8	12966.4	4768.34	4257.46	4022.47	9581.09	8762.06	9176.29	4309.79	4064.71	4611.31
ENSG00000088899.15	LZTS3	protein_coding	2771.97	2619.72	2543.72	853.308	815.778	826.779	355.601	304.053	302.379	458.474	453.003	432.707
ENSG00000088926.14	F11	protein_coding	2.6126	3.7514	1.13155	0	0	0	1.67736	0	2.31413	0	0	0
ENSG00000088930.8	XRN2	protein_coding	4991.37	5119.4	5253.77	2865.47	2889.27	2835.59	6250.69	6540.19	6316.03	3678.42	3732.83	3743.89
ENSG00000088970.16	KIZ	protein_coding	9784.19	10177.5	10488.3	519.189	488.182	477.981	339.666	285.05	306.236	177.154	175.18	203.981
ENSG00000088986.11	DYNLL1	protein_coding	2641.34	2392.14	2422.64	1597.31	1521.07	1398.42	3200.41	3371.95	3318.46	2935.79	3064.96	2786.85
ENSG00000088992.18	TESC	protein_coding	513.376	636.487	634.798	2205.93	1560.9	1435.56	16.7736	15.9628	19.2844	3497.01	3396.84	3261.69
ENSG00000089006.17	SNX5	protein_coding	6080.83	6233.57	6010.77	2428.26	2348.41	2239.73	7741.86	7862.06	7898.12	3503.39	3477.59	3471.02
ENSG00000089009.15	RPL6	protein_coding	15853.3	16920	15946.9	11712.8	11870.5	11757.4	8687.9	9270.59	8886.25	7765	8081.53	7770
ENSG00000089012.14	SIRPG	protein_coding	3.9189	0	0	6.21039	0	4.84441	0	0	0	0	0	0
ENSG00000089022.14	MAPKAPK5	protein_coding	1588.46	1649.36	1592.09	1143.95	1234.59	1225.63	2609.14	2481.84	2617.28	1730.44	1739.48	1713.44
ENSG00000089041.17	P2RX7	protein_coding	1.3063	1.25047	3.39464	12.4208	6.42345	11.3036	3.35472	3.04053	8.48514	4.25169	4.10577	5.35032
ENSG00000089048.14	ESF1	protein_coding	1536.21	1569.33	1744.84	520.431	621.79	526.425	1122.16	1216.97	1222.63	439.341	584.388	478.854
ENSG00000089050.16	RBBP9	protein_coding	1439.54	1516.81	1262.81	509.252	587.103	519.966	732.169	740.37	816.887	1046.62	1025.07	1110.86
ENSG00000089053.13	ANAPC5	protein_coding	3043.68	3128.66	3109.49	2951.18	2428.06	2601.45	4232.82	4132.84	4268.79	4109.26	4237.84	4303.66
ENSG00000089057.15	SLC23A2	protein_coding	117.567	122.546	102.971	1386.16	1637.98	1488.85	1492.01	1498.98	1500.33	1302.43	1299.48	1361.66
ENSG00000089060.11	SLC8B1	protein_coding	167.206	192.572	155.022	570.114	675.747	539.344	403.406	383.867	408.829	302.578	279.877	300.955
ENSG00000089063.15	TMEM230	protein_coding	1913.73	1840.68	1534.38	1073.16	1000.77	1148.12	3914.96	4108.52	4070.55	2113.8	2159.64	2094.65
ENSG00000089091.16	DZANK1	protein_coding	131.936	182.568	136.917	243.447	277.493	243.835	274.249	269.847	252.24	107.709	111.54	121.72
ENSG00000089094.19	KDM2B	protein_coding	811.213	875.326	781.899	848.34	689.878	883.297	1835.87	1985.47	1828.16	967.259	911.481	927.612
ENSG00000089101.19	CFAP61	protein_coding	13.063	5.00186	11.3155	31.052	23.1244	33.9108	4.19341	5.32093	7.71376	2.83446	11.633	10.0318
ENSG00000089116.4	LHX5	protein_coding	0	1.25047	0	4.96831	2.56938	0	0	3.04053	5.39963	0	0	0
ENSG00000089123.16	TASP1	protein_coding	640.087	702.761	644.981	500.558	362.282	427.923	829.456	885.555	813.03	182.823	193.656	173.217
ENSG00000089127.14	OAS1	protein_coding	573.466	558.958	558.984	541.546	881.297	967.266	25.9991	10.6419	29.3123	2056.4	2024.15	2115.38
ENSG00000089154.11	GCN1	protein_coding	5498.22	5474.54	5295.64	4624.26	4122.57	3691.44	16210	15012.6	15355	12370.3	11691.9	12434.8
ENSG00000089157.16	RPLP0	protein_coding	15074.7	14281.6	13371.5	8905.7	8534.19	7487.84	23391.7	23169.6	22202.5	35386.8	35464.3	34485.5
ENSG00000089159.16	PXN	protein_coding	4403.54	4066.51	3881.2	4380.81	3985.11	3982.1	7335.1	7466.03	7340.41	1711.3	1684.73	1787.01
ENSG00000089163.4	SIRT4	protein_coding	32.6575	31.2616	24.894	27.3257	29.5479	11.3036	67.0945	86.6552	78.6803	30.4704	28.0561	22.7389
ENSG00000089169.15	RPH3A	protein_coding	5.2252	7.50279	4.52619	8.69455	6.42345	14.5332	1.67736	1.52027	4.62826	2.83446	4.79007	6.01911
ENSG00000089177.19	KIF16B	protein_coding	1831.43	2112.04	2066.2	1319.09	1772.87	1756.9	845.39	880.234	865.484	530.044	582.335	570.478
ENSG00000089195.15	TRMT6	protein_coding	1871.93	1885.7	1843.29	891.812	853.034	670.143	1818.26	1910.21	1777.25	566.183	574.808	557.771
ENSG00000089199.10	CHGB	protein_coding	10.4504	6.25233	4.52619	2.48416	3.85407	3.2296	38.5793	18.2432	26.2268	25.5101	15.0545	16.7197
ENSG00000089220.5	PEBP1	protein_coding	3887.55	4210.32	3856.31	657.059	605.089	555.492	5694.64	5726.08	5573.96	4804.41	4685.37	4724.33
ENSG00000089225.20	TBX5	protein_coding	1.3063	5.00186	1.13155	1.24208	6.42345	3.2296	5.03209	11.402	7.71376	0.708614	0	0
ENSG00000089234.16	BRAP	protein_coding	1162.61	1254.22	1199.44	1268.16	1027.75	1157.81	1312.54	1289.95	1271.23	773.098	730.827	800.542
ENSG00000089248.7	ERP29	protein_coding	1217.47	1144.18	1132.68	1459.44	1350.21	1395.19	2429.66	2513.76	2263.99	1936.64	1924.92	1784.33
ENSG00000089250.19	NOS1	protein_coding	7.8378	6.25233	4.52619	3.72624	12.8469	19.3776	3.35472	2.2804	1.54275	0.708614	1.36859	0
ENSG00000089280.19	FUS	protein_coding	6612.49	6698.74	6935.25	5913.54	5170.87	5219.04	4025.67	4170.09	4033.52	8494.16	8368.25	8034.17
ENSG00000089289.16	IGBP1	protein_coding	2758.91	2727.26	2566.35	1183.7	1166.5	1010.87	823.585	820.184	799.145	951.669	910.797	965.733
ENSG00000089327.15	FXYD5	protein_coding	3289.26	3231.2	2930.71	2521.42	3216.86	3161.78	776.619	889.356	772.147	66.6098	54.7436	53.5032
ENSG00000089335.21	ZNF302	protein_coding	368.377	348.88	355.306	596.198	557.555	634.617	621.463	616.468	634.842	690.19	739.039	711.592
ENSG00000089351.14	GRAMD1A	protein_coding	910.492	841.563	796.609	843.371	853.034	786.409	1279.83	1241.3	1235.74	1203.94	1196.83	1236.59
ENSG00000089356.18	FXYD3	protein_coding	130.63	138.802	126.733	55.8935	68.0885	93.6585	32.7086	33.4459	31.6264	4.9603	4.79007	4.01274
ENSG00000089472.16	HEPH	protein_coding	5995.92	6098.52	6209.93	33.5361	37.256	45.2145	202.122	196.875	205.957	473.354	541.278	518.981
ENSG00000089486.17	CDIP1	protein_coding	1004.55	870.324	797.74	23.5995	41.1101	30.6812	276.765	287.33	271.524	363.519	370.204	363.153
ENSG00000089505.18	CMTM1	protein_coding	32.6575	20.0074	35.0779	101.85	127.184	104.962	68.7718	59.2904	61.7101	129.676	127.279	162.516
ENSG00000089558.9	KCNH4	protein_coding	88.8284	98.7868	54.3142	9.93663	6.42345	1.6148	5.03209	8.36147	6.94238	5.66892	8.89584	3.34395
ENSG00000089597.18	GANAB	protein_coding	7496.86	7325.23	7211.35	5335.97	5808.08	5002.66	12934.1	12530	12818	15369.8	15126.3	14845.8
ENSG00000089639.11	GMIP	protein_coding	900.041	762.784	751.347	609.861	556.271	495.744	314.505	268.327	277.695	520.832	418.104	436.051
ENSG00000089682.16	RBM41	protein_coding	2286.03	2613.47	2663.66	2846.84	2914.96	2924.41	469.661	479.644	445.855	697.985	648.028	716.943
ENSG00000089685.15	BIRC5	protein_coding	634.862	607.726	570.299	669.48	522.869	497.359	3840.32	3777.86	3652.47	4101.46	4133.14	3938.5
ENSG00000089692.9	LAG3	protein_coding	19.5945	46.2672	19.2363	57.1356	56.5263	64.5921	19.2897	20.5236	6.17101	75.1131	96.4856	102.325
ENSG00000089693.11	MLF2	protein_coding	4753.63	4042.75	3938.91	4408.14	3852.78	3888.44	3764.84	3644.08	3695.66	7787.67	7529.98	7850.26
ENSG00000089723.10	OTUB2	protein_coding	1171.75	1269.22	1222.07	454.601	326.311	392.397	60.385	74.4931	63.2528	235.26	202.551	197.962
ENSG00000089737.17	DDX24	protein_coding	2457.15	2509.68	2799.45	1720.28	1635.41	1366.12	2505.98	2513.76	2362.72	2180.41	2225.33	2291.94
ENSG00000089775.12	ZBTB25	protein_coding	555.178	538.951	655.165	1742.64	1915.47	1974.9	554.368	605.826	587.788	961.59	945.696	1008.54
ENSG00000089818.18	NECAP1	protein_coding	600.898	523.945	532.958	462.053	502.314	507.048	1052.54	944.086	948.792	832.622	886.847	875.446
ENSG00000089820.16	ARHGAP4	protein_coding	49.6394	83.7812	56.5773	932.801	881.297	826.779	67.0945	60.0505	53.9963	9457.88	8767.19	8463.54
ENSG00000089847.12	ANKRD24	protein_coding	71.8465	72.527	47.5249	53.4094	38.5407	72.6661	13.4189	15.9628	13.1134	14.8809	19.8446	17.3885
ENSG00000089876.12	DHX32	protein_coding	1882.38	1860.69	1633.95	7.45247	14.1316	6.45921	1007.26	967.65	972.705	698.694	778.044	714.268
ENSG00000089902.10	RCOR1	protein_coding	2649.18	2812.3	2704.4	3420.68	3481.51	3546.11	3850.38	3656.24	3857.65	1909.01	1792.85	1846.53
ENSG00000089916.18	GPATCH2L	protein_coding	2468.91	2603.47	2973.7	3859.14	4014.65	4224.32	2542.04	2633.1	2614.19	1996.17	2055.62	2082.61
ENSG00000090006.18	LTBP4	protein_coding	1664.23	1711.89	1687.14	709.227	818.347	867.149	875.583	896.197	822.287	3667.08	3461.17	3425.54
ENSG00000090013.11	BLVRB	protein_coding	412.791	375.14	380.2	362.687	444.503	452.145	295.216	273.648	253.011	361.393	371.572	337.739
ENSG00000090020.11	SLC9A1	protein_coding	1792.24	1460.54	1405.38	1753.81	1986.13	2054.03	3506.53	3393.24	3380.17	2664.39	2685.86	2749.4
ENSG00000090054.15	SPTLC1	protein_coding	2676.61	2746.02	2715.71	4173.38	4213.78	4327.67	2303.86	2435.47	2446.8	2212.29	2232.17	2162.87
ENSG00000090060.18	PAPOLA	protein_coding	10310.6	10796.5	9930.45	7474.83	7877.72	7360.27	13374.4	13184.5	13614.8	9413.23	9421.38	9874.01
ENSG00000090061.17	CCNK	protein_coding	2722.33	2742.27	2802.84	2266.79	2325.29	2230.04	1554.91	1796.19	1669.26	848.211	958.013	819.936
ENSG00000090097.22	PCBP4	protein_coding	448.061	387.644	423.198	134.144	172.148	176.013	109.867	110.219	107.993	1459.04	1346.69	1370.35
ENSG00000090104.12	RGS1	protein_coding	1.3063	0	1.13155	1.24208	0	0	0	0	0	1.41723	0	0
ENSG00000090238.12	YPEL3	protein_coding	377.521	463.923	411.883	324.182	287.77	303.583	436.953	442.398	378.746	70.1528	65.6923	90.9554
ENSG00000090263.16	MRPS33	protein_coding	636.168	608.977	615.561	296.857	309.61	261.598	567.787	621.029	586.246	428.003	476.269	450.096
ENSG00000090266.13	NDUFB2	protein_coding	796.843	777.789	770.583	455.843	440.648	339.108	904.098	919.761	888.625	701.528	680.189	527.675
ENSG00000090273.14	NUDC	protein_coding	1135.18	1192.94	1171.15	1171.28	1025.18	994.718	1850.13	1846.36	1671.57	2475.9	2442.93	2332.74
ENSG00000090316.16	MAEA	protein_coding	1143.01	1027.88	897.316	1243.32	1058.58	991.488	2565.53	2440.03	2385.09	1568.16	1512.29	1517.48
ENSG00000090339.9	ICAM1	protein_coding	395.809	366.386	385.857	870.697	1336.08	1307.99	101.48	123.142	115.706	2465.27	2383.4	2344.11
ENSG00000090372.15	STRN4	protein_coding	1856.25	1808.17	1818.4	1525.27	1488.96	1361.28	4873.58	4707.51	4720.82	3680.54	3515.22	3664.3
ENSG00000090376.11	IRAK3	protein_coding	9.1441	1.25047	4.52619	7.45247	12.8469	19.3776	130.834	123.902	137.305	65.1925	67.0609	56.1784
ENSG00000090382.7	LYZ	protein_coding	50791.6	48533.1	45035.5	2533.84	2294.46	1994.28	0	1.52027	4.62826	10729.1	10959.7	10865.2
ENSG00000090402.8	SI	protein_coding	16.9819	2.50093	3.39464	4.96831	6.42345	3.2296	0	3.04053	0	2.12584	0	2.67516
ENSG00000090432.7	MUL1	protein_coding	381.44	391.396	424.33	635.944	686.024	605.551	1377.95	1254.22	1274.31	1128.11	1134.56	1090.8
ENSG00000090447.12	TFAP4	protein_coding	512.07	505.188	514.854	260.836	226.105	247.065	688.557	700.083	769.833	863.092	856.738	815.924
ENSG00000090470.15	PDCD7	protein_coding	517.295	485.18	518.248	515.463	533.146	544.188	1122.16	1163.76	1042.13	902.066	888.215	779.14
ENSG00000090487.11	SPG21	protein_coding	1497.02	1474.3	1396.33	1743.88	1580.17	1605.11	1503.76	1471.62	1546.61	1563.2	1585.51	1595.73
ENSG00000090512.12	FETUB	protein_coding	0	1.25047	0	1.24208	5.13876	0	0	0	0	0.708614	2.05289	3.34395
ENSG00000090520.11	DNAJB11	protein_coding	926.167	907.838	991.235	681.901	838.902	744.424	711.202	735.049	734.35	676.727	693.191	675.478
ENSG00000090530.10	P3H2	protein_coding	2.6126	8.75326	1.13155	0	2.56938	3.2296	67.9332	66.8917	64.7956	29.0532	28.0561	31.4331
ENSG00000090534.20	THPO	protein_coding	3.9189	0	1.13155	6.21039	2.56938	4.84441	5.87077	19.7635	13.1134	0	0	0
ENSG00000090539.15	CHRD	protein_coding	16.9819	5.00186	14.7101	16.147	7.70814	33.9108	75.4813	72.2127	78.6803	9.21199	15.0545	14.0446
ENSG00000090554.13	FLT3LG	protein_coding	1.3063	3.7514	4.52619	1.24208	11.5622	9.68881	0.838681	3.80067	3.0855	3.54307	2.73718	1.33758
ENSG00000090565.17	RAB11FIP3	protein_coding	671.439	717.767	692.506	151.534	134.892	138.873	482.242	436.317	421.171	882.934	867.686	805.223
ENSG00000090581.10	GNPTG	protein_coding	591.754	581.466	453.75	537.82	480.474	516.737	362.31	361.823	327.063	656.177	646.659	643.376
ENSG00000090612.22	ZNF268	protein_coding	84.9095	77.5288	99.5761	844.613	950.67	894.6	611.398	619.509	635.614	766.012	840.315	770.446
ENSG00000090615.15	GOLGA3	protein_coding	3504.8	3401.27	3590.4	4596.93	4849.7	4556.97	4895.38	4730.31	4652.94	4330.34	4157.09	4183.95
ENSG00000090621.15	PABPC4	protein_coding	5669.34	5368.25	5332.98	3501.42	3752.58	3592.93	8777.64	8873.04	8768.23	9224.03	9016.27	9380.45
ENSG00000090659.18	CD209	protein_coding	2.6126	6.25233	0	2.48416	0	0	0	0	0.771376	2.12584	0	0.66879
ENSG00000090661.12	CERS4	protein_coding	646.619	685.255	649.508	4.96831	5.13876	11.3036	280.119	228.8	242.983	38.9738	27.3718	20.7325
ENSG00000090674.16	MCOLN1	protein_coding	346.17	318.869	273.834	195.006	161.871	138.873	195.413	171.79	179.731	309.665	335.305	351.115
ENSG00000090686.16	USP48	protein_coding	3510.03	3698.88	3720.52	2798.4	3121.8	3092.35	1734.39	1677.61	1647.66	2609.83	2830.24	2683.19
ENSG00000090776.6	EFNB1	protein_coding	4155.34	3733.89	3597.19	1285.55	1423.44	1266	611.398	580.742	587.017	330.214	334.62	353.79
ENSG00000090857.14	PDPR	protein_coding	1814.45	1721.89	1738.06	1489.25	1402.88	1338.67	2122.7	2033.36	2020.23	1664.54	1654.63	1782.99
ENSG00000090861.17	AARS1	protein_coding	3664.17	3408.77	3438.77	2499.06	2679.86	2648.28	3582.01	3575.67	3418.74	6069.99	5875.36	5690.06
ENSG00000090863.12	GLG1	protein_coding	5660.2	5444.53	5183.61	6468.74	6232.03	5892.41	3493.95	3672.2	3622.38	7446.12	7603.89	7527.23
ENSG00000090889.12	KIF4A	protein_coding	1008.46	992.869	983.314	838.403	824.771	797.712	1523.88	1521.79	1552.01	2730.29	2796.03	2928.63
ENSG00000090905.19	TNRC6A	protein_coding	2160.62	2295.85	2427.17	2874.17	2583.51	2628.9	2958.87	3105.9	3097.07	3122.86	3179.92	3329.9
ENSG00000090924.15	PLEKHG2	protein_coding	962.744	707.763	698.164	1084.33	1034.17	1006.02	773.264	849.069	782.947	1724.06	1710.05	1729.49
ENSG00000090932.11	DLL3	protein_coding	45.7205	35.013	23.7625	1.24208	12.8469	22.6072	491.467	502.448	461.283	13.4637	15.7388	14.7134
ENSG00000090971.5	NAT14	protein_coding	92.7473	75.0279	74.6821	172.649	116.907	143.717	613.076	618.748	553.848	402.493	422.21	381.879
ENSG00000090975.13	PITPNM2	protein_coding	150.225	121.295	130.128	1086.82	1285.97	1143.28	150.963	163.429	178.959	245.181	239.503	274.873
ENSG00000090989.18	EXOC1	protein_coding	1135.18	1090.41	1177.94	1366.29	1533.92	1605.11	692.751	722.887	725.093	1407.31	1412.39	1429.87
ENSG00000091009.8	RBM27	protein_coding	666.213	675.251	678.928	591.229	662.9	676.602	2110.12	2171.7	2331.87	1554.7	1679.94	1653.92
ENSG00000091010.6	POU4F3	protein_coding	5.2252	2.50093	0	7.45247	8.99283	9.68881	5.87077	3.04053	8.48514	7.08614	6.84295	1.33758
ENSG00000091039.17	OSBPL8	protein_coding	2110.98	2184.56	1999.44	4456.58	4621.03	4372.88	4000.51	4076.59	4180.09	4309.79	4549.88	4429.4
ENSG00000091073.19	DTX2	protein_coding	2007.78	1929.47	1607.93	1263.19	1311.67	1246.63	516.628	455.32	440.456	2474.48	2337.55	2304.65
ENSG00000091106.19	NLRC4	protein_coding	2.6126	2.50093	0	8.69455	0	3.2296	0	0	0	0.708614	0	0
ENSG00000091127.14	PUS7	protein_coding	1559.72	1698.13	1593.22	1296.73	1256.43	1149.74	2243.47	2200.59	2174.51	1333.61	1369.96	1502.77
ENSG00000091128.13	LAMB4	protein_coding	6.5315	11.2542	2.26309	1.24208	6.42345	1.6148	0.838681	4.5608	5.39963	0.708614	0	2.67516
ENSG00000091129.21	NRCAM	protein_coding	6507.99	6356.11	6421.53	45.9569	21.8397	35.5256	385.793	392.989	365.632	101.332	108.119	112.357
ENSG00000091136.15	LAMB1	protein_coding	8933.79	9457.27	9205.13	1393.61	1366.91	1245.01	9932.5	9324.56	9558.12	143.849	163.547	161.847
ENSG00000091137.14	SLC26A4	protein_coding	11.7567	8.75326	4.52619	48.4411	69.3732	45.2145	10.0642	3.80067	7.71376	17.0067	15.0545	19.3949
ENSG00000091138.13	SLC26A3	protein_coding	161.981	198.824	135.786	4.96831	3.85407	6.45921	2.51604	0	0.771376	2.12584	2.73718	4.68153
ENSG00000091140.14	DLD	protein_coding	4555.07	4610.47	4432.27	1880.51	1754.89	1650.33	4751.13	4971.27	5038.63	1405.89	1496.55	1455.96
ENSG00000091157.14	WDR7	protein_coding	590.448	541.451	530.695	1146.44	1232.02	1172.35	805.972	813.343	873.969	997.02	995.65	1041.31
ENSG00000091164.13	TXNL1	protein_coding	1763.51	1790.67	1741.45	1710.34	1712.49	1543.75	1170.8	1188.85	1201.03	1996.17	2018.67	2124.08
ENSG00000091181.20	IL5RA	protein_coding	5.2252	2.50093	0	0	2.56938	3.2296	5.03209	6.08107	2.31413	2.12584	3.42148	0.66879
ENSG00000091262.16	ABCC6	protein_coding	531.664	521.444	532.958	2.48416	10.2775	8.07401	358.117	405.911	364.089	374.148	355.834	370.51
ENSG00000091317.8	CMTM6	protein_coding	4040.39	3725.14	3512.32	4733.56	4690.4	4274.38	3039.38	3060.3	3373.23	3290.81	3422.84	3172.74
ENSG00000091409.15	ITGA6	protein_coding	23077.1	22962.3	23389.1	24513.7	22261.1	19338.9	1073.51	1087.75	991.218	16579.5	16642.7	17300.3
ENSG00000091428.18	RAPGEF4	protein_coding	48.3331	45.0167	35.0779	406.16	495.89	447.3	99.803	79.0539	84.08	21.2584	13.0016	13.3758
ENSG00000091436.17	MAP3K20	protein_coding	1412.11	1449.29	1322.78	1162.59	1381.04	1312.83	582.883	541.975	615.558	2410	2436.09	2335.41
ENSG00000091482.8	SMPX	protein_coding	3.9189	2.50093	5.65773	0	0	0	1.67736	4.5608	3.85688	0	0	0
ENSG00000091483.7	FH	protein_coding	1438.24	1455.54	1555.88	716.679	801.646	713.742	2591.52	2636.14	2624.99	1131.66	1200.94	1109.52
ENSG00000091490.11	SEL1L3	protein_coding	2636.11	2494.68	2635.37	2023.35	2158.28	2041.11	93.0936	118.581	109.535	308.956	336.673	335.064
ENSG00000091513.16	TF	protein_coding	5.2252	6.25233	10.1839	22.3574	37.256	30.6812	12.5802	8.36147	7.71376	4.25169	15.0545	12.707
ENSG00000091527.16	CDV3	protein_coding	8931.18	8884.56	8411.92	5703.62	5883.88	5664.73	7236.98	7173.38	7310.33	6558.94	6931.23	7087.17
ENSG00000091536.19	MYO15A	protein_coding	64.0087	75.0279	75.8136	58.3777	89.9283	119.495	14.2576	15.9628	17.7416	16.2981	15.0545	14.0446
ENSG00000091542.9	ALKBH5	protein_coding	3892.78	3578.83	3373.14	1906.59	1914.19	1813.42	5070.67	4801	4806.44	2643.84	2563.37	2478.54
ENSG00000091583.11	APOH	protein_coding	5.2252	2.50093	2.26309	2.48416	0	4.84441	0.838681	0	0	0	0.684295	0
ENSG00000091592.16	NLRP1	protein_coding	62.7024	48.7681	74.6821	4.96831	20.555	8.07401	9.22549	5.32093	2.31413	1.41723	0.684295	4.68153
ENSG00000091622.16	PITPNM3	protein_coding	227.296	285.106	262.519	223.574	208.12	221.228	34.3859	27.3648	30.855	31.179	21.2132	22.0701
ENSG00000091640.8	SPAG7	protein_coding	510.764	546.453	471.855	245.932	223.536	198.621	344.698	364.864	320.121	221.088	229.239	196.624
ENSG00000091651.9	ORC6	protein_coding	295.224	341.377	339.464	300.583	283.916	230.917	836.165	861.231	850.056	752.549	736.986	703.567
ENSG00000091656.19	ZFHX4	protein_coding	118.873	162.56	130.128	13.6629	6.42345	33.9108	857.971	896.197	900.196	85.7423	67.7452	81.5924
ENSG00000091664.9	SLC17A6	protein_coding	2.6126	0	0	0	1.28469	0	0	0.760133	0	0	0.684295	0
ENSG00000091704.10	CPA1	protein_coding	0	2.50093	0	2.48416	1.28469	3.2296	0	0	0	0	0	0
ENSG00000091732.17	ZC3HC1	protein_coding	289.999	283.856	316.833	201.217	184.995	182.473	935.129	891.636	1006.65	347.93	344.2	365.828
ENSG00000091831.24	ESR1	protein_coding	3.9189	15.0056	4.52619	23.5995	8.99283	25.8368	1.67736	2.2804	3.0855	1.41723	0	0.66879
ENSG00000091844.8	RGS17	protein_coding	2.6126	2.50093	4.52619	59.6198	24.4091	30.6812	0.838681	0	5.39963	2.83446	4.10577	0.66879
ENSG00000091879.14	ANGPT2	protein_coding	1.3063	2.50093	1.13155	0	2.56938	8.07401	6.70945	7.60133	3.85688	1.41723	4.10577	1.33758
ENSG00000091947.10	TMEM101	protein_coding	156.756	148.805	127.865	120.482	122.045	75.8957	558.562	582.262	523.764	354.307	346.253	355.127
ENSG00000091972.18	CD200	protein_coding	0	0	1.13155	14.9049	24.4091	35.5256	13.4189	15.2027	10.0279	0	0	0
ENSG00000091986.16	CCDC80	protein_coding	14.3693	16.256	2.26309	28.5678	29.5479	24.222	12.5802	11.402	14.6561	2.12584	1.36859	0
ENSG00000092009.10	CMA1	protein_coding	2.6126	0	0	0	0	0	0	0	0	0	0	0
ENSG00000092010.15	PSME1	protein_coding	1745.22	1588.09	1603.4	1557.57	1928.32	1840.87	620.624	662.076	647.956	1761.62	1768.22	1719.46
ENSG00000092020.10	PPP2R3C	protein_coding	394.503	410.153	454.882	289.404	273.639	313.272	519.982	544.255	545.363	596.653	637.763	613.28
ENSG00000092036.18	HAUS4	protein_coding	250.81	228.835	259.124	116.755	97.6364	90.4289	191.219	179.391	186.673	249.432	209.394	245.446
ENSG00000092051.17	JPH4	protein_coding	14.3693	8.75326	2.26309	42.2307	29.5479	51.6737	6.70945	9.1216	7.71376	0.708614	2.05289	2.67516
ENSG00000092054.13	MYH7	protein_coding	3.9189	1.25047	3.39464	8.69455	6.42345	3.2296	0	0	0	0	0	0
ENSG00000092067.6	CEBPE	protein_coding	0	0	0	2.48416	0	4.84441	2.51604	0.760133	3.0855	0.708614	0.684295	0
ENSG00000092068.20	SLC7A8	protein_coding	4428.36	4054.01	3880.07	4.96831	3.85407	19.3776	4817.38	4841.29	4814.16	3086.02	3084.8	3237.61
ENSG00000092094.11	OSGEP	protein_coding	525.133	501.437	519.38	550.241	497.175	469.907	566.11	575.421	562.333	535.713	563.859	597.898
ENSG00000092096.18	SLC22A17	protein_coding	10.4504	2.50093	1.13155	1.24208	2.56938	6.45921	170.252	199.155	165.846	0	0	0
ENSG00000092098.17	RNF31	protein_coding	24.8197	25.0093	22.6309	52.1673	59.0957	38.7552	47.8048	41.8073	44.7398	42.5169	32.1619	44.8089
ENSG00000092108.22	SCFD1	protein_coding	2663.55	2667.24	2643.29	3233.13	3737.16	3610.7	1882.84	1858.53	1980.89	1388.88	1485.6	1489.4
ENSG00000092140.16	G2E3	protein_coding	738.06	840.313	772.846	901.749	935.254	976.955	1086.93	1045.18	1157.84	1454.79	1590.99	1522.17
ENSG00000092148.13	HECTD1	protein_coding	7307.45	7446.52	7507.81	7490.97	6876.94	6378.47	5937.02	5990.61	5936.51	5949.53	6178.5	6021.78
ENSG00000092199.18	HNRNPC	protein_coding	13308.6	12688.5	12407.4	8800.13	8859.22	8787.75	11512.6	11441.5	11591.5	13159	13358.8	13685.4
ENSG00000092200.12	RPGRIP1	protein_coding	3.9189	1.25047	4.52619	13.6629	16.701	1.6148	18.451	13.6824	26.9982	6.37753	2.73718	7.35669
ENSG00000092201.10	SUPT16H	protein_coding	5762.09	6139.78	5945.14	3825.6	3649.8	3428.22	7455.87	7770.84	7438.38	6683.65	6855.95	6889.87
ENSG00000092203.15	TOX4	protein_coding	2568.19	2352.13	2314.01	1722.76	1756.17	1811.81	2226.7	2194.5	2267.85	1528.48	1651.2	1667.96
ENSG00000092208.17	GEMIN2	protein_coding	176.351	160.06	164.074	75.7668	83.5048	40.37	301.925	331.418	290.809	283.446	257.979	262.834
ENSG00000092295.12	TGM1	protein_coding	37.8827	55.0205	28.2887	37.2624	26.9785	32.296	53.6756	59.2904	60.9387	80.782	68.4295	76.9108
ENSG00000092330.18	TINF2	protein_coding	689.727	530.197	487.697	592.471	548.562	566.795	608.882	626.35	684.21	661.137	639.816	663.44
ENSG00000092345.14	DAZL	protein_coding	0	3.7514	0	8.69455	6.42345	3.2296	5.87077	1.52027	3.0855	0	0	0
ENSG00000092377.15	TBL1Y	protein_coding	0	0	0	0	0	0	0.838681	0	0	0	0	0
ENSG00000092421.17	SEMA6A	protein_coding	1527.07	1611.85	1474.4	47.199	35.9713	48.4441	5843.09	5945.76	5868.63	8.50337	18.476	10.7006
ENSG00000092439.16	TRPM7	protein_coding	3592.33	3746.39	3795.21	4733.56	4632.59	4348.66	4499.52	4370.01	4433.1	3035	3231.93	3291.78
ENSG00000092445.12	TYRO3	protein_coding	167.206	215.08	198.021	160.228	210.689	180.858	3561.04	3426.68	3442.65	309.665	258.664	264.841
ENSG00000092470.12	WDR76	protein_coding	411.485	405.151	364.358	418.58	384.122	395.626	714.556	650.674	685.753	1405.18	1335.74	1500.76
ENSG00000092529.25	CAPN3	protein_coding	75.7654	66.2747	56.5773	96.8821	42.3948	58.1329	5.03209	9.1216	7.71376	15.5895	12.3173	14.0446
ENSG00000092531.10	SNAP23	protein_coding	1779.18	1840.68	1580.77	1178.73	1121.53	1056.08	2104.25	2166.38	2178.37	346.512	326.409	317.006
ENSG00000092607.15	TBX15	protein_coding	20.9008	22.5084	13.5786	105.577	164.44	159.865	1.67736	3.80067	3.0855	26.9273	26.0032	29.4268
ENSG00000092621.13	PHGDH	protein_coding	169.819	166.312	160.68	14.9049	17.9857	25.8368	3362.27	3237.41	3160.33	5226.74	4952.24	4496.94
ENSG00000092758.18	COL9A3	protein_coding	58.7835	77.5288	73.5505	18.6312	19.2703	3.2296	297.732	291.131	246.069	339.426	324.356	286.242
ENSG00000092820.18	EZR	protein_coding	24852.4	24072.7	23289.5	15334.7	17329.2	16244.9	11760	12172	11556.8	19758.3	20082	19034.4
ENSG00000092841.19	MYL6	protein_coding	4479.3	4036.5	4186.72	2492.85	2266.19	2347.92	1629.56	1758.19	1694.71	2639.59	2806.98	2352.8
ENSG00000092847.13	AGO1	protein_coding	2428.41	2008.25	2308.35	5250.27	4582.49	4363.19	4507.07	4363.93	4433.1	18509.7	18309	19312.6
ENSG00000092850.12	TEKT2	protein_coding	1.3063	0	0	2.48416	2.56938	4.84441	10.0642	4.5608	6.94238	6.37753	2.73718	4.01274
ENSG00000092853.14	CLSPN	protein_coding	906.573	876.576	992.366	1394.85	1063.72	989.874	1798.13	1754.39	1821.22	3703.93	3719.14	3679.01
ENSG00000092871.17	RFFL	protein_coding	919.636	970.361	992.366	847.097	823.486	886.526	810.166	779.137	816.887	354.307	370.204	351.783
ENSG00000092929.12	UNC13D	protein_coding	1041.12	1067.9	898.448	1188.67	1337.36	1387.11	792.554	726.687	748.235	25.5101	28.0561	28.0892
ENSG00000092931.11	MFSD11	protein_coding	378.827	386.394	364.358	547.757	567.833	461.833	1071	1054.3	1113.87	492.487	492.008	499.586
ENSG00000092964.18	DPYSL2	protein_coding	7034.43	6521.18	6557.31	3764.74	2780.07	2499.71	2231.73	2220.35	2123.6	4528.05	4568.35	4749.75
ENSG00000092969.12	TGFB2	protein_coding	14.3693	12.5047	18.1047	45.9569	41.1101	53.2885	10.0642	12.9223	13.1134	13.4637	8.89584	7.35669
ENSG00000092978.11	GPATCH2	protein_coding	1095.99	1112.91	1162.1	1541.42	1563.47	1377.43	730.491	764.694	753.634	508.077	477.638	506.943
ENSG00000093000.19	NUP50	protein_coding	1881.07	2042.01	1807.08	1515.34	1631.56	1815.04	3998.83	4032.51	4083.66	5943.15	5967.74	6092.01
ENSG00000093009.11	CDC45	protein_coding	99.2788	77.5288	113.155	39.7465	53.957	45.2145	745.587	708.444	678.039	887.185	936.116	998.503
ENSG00000093010.15	COMT	protein_coding	978.419	891.582	862.238	1424.66	1104.83	1030.24	650.816	560.978	539.192	819.158	734.933	717.612
ENSG00000093072.18	ADA2	protein_coding	5.2252	7.50279	12.447	11.1787	12.8469	8.07401	4.19341	9.1216	9.25651	3.54307	2.05289	4.68153
ENSG00000093100.13	AC016026.1	lncRNA	10.4504	22.5084	24.894	23.5995	21.8397	40.37	9.22549	6.08107	4.62826	10.6292	13.6859	6.01911
ENSG00000093134.15	VNN3	protein_coding	1.3063	0	0	7.45247	0	3.2296	0	0	0	0	0	0
ENSG00000093144.19	ECHDC1	protein_coding	1359.86	1476.8	1377.09	514.22	547.278	634.617	2292.95	2379.98	2467.63	1312.35	1454.81	1335.57
[truncated: 58,661 more rows]
