# Supplementary material for: Gastroesophageal circulating tumor cell crosstalk with peripheral immune system guides CTC survival and proliferation
Source: Cell Death Dis. 2025 Mar 29;16(1):223. doi: 10.1038/s41419-025-07530-2 (PMC11954855; doi:10.1038/s41419-025-07530-2)
Supplement: Supplementary file 2 — Normalized_miRNA [file 41419_2025_7530_MOESM2_ESM.xlsx]

## Sheet: DESeqRLD
miRNA	Healthy-01	Healthy-02	FSCTC	Healthy-03	RGCTC - coculture without CTC	Pt09CTC	RGCTC - coculture with CTC	RGCTC - coculture with CTC	RGCTC - coculture without CTC	NCI-N87	NM9CTC-coculture without CTC	LLCTC	NM9CTC-coculture with CTC	NM9CTC-coculture without CTC	NM9CTC	RGCTC	CACTC	NM9CTC-coculture with CTC	OE33
	co-culture	co-culture	co-culture	co-culture	co-culture	co-culture	co-culture	co-culture	co-culture	cell line	co-culture	cell line	co-culture	co-culture	cell line	cell line	cell line	co-culture	cell line
hsa-let-7a-2-3p	1.78155	6.15655	6.30972	6.561	5.96077	5.797	5.08717	5.12481	5.94902	5.55653	6.05104	5.39636	5.86043	6.56028	6.28133	5.53164	6.01906	5.73353	5.91149
hsa-let-7a-3p	7.13199	5.12846	5.90614	5.72259	5.35193	5.68336	5.7304	5.35864	4.58446	4.71293	4.21827	6.09594	4.22031	4.08022	3.46555	5.96285	4.48169	3.46522	4.80459
hsa-let-7a-5p	14.5727	13.1751	13.8189	13.4501	13.0411	13.6521	15.0818	15.0111	12.9232	14.6096	12.7657	15.8077	12.6016	12.929	11.3794	15.2008	13.6977	12.8259	14.3537
hsa-let-7b-3p	9.1341	7.20556	7.5523	7.02923	6.26772	6.54672	7.27108	7.37474	6.39225	6.40212	5.19127	7.29196	5.3929	5.60265	4.9638	7.21248	5.40634	5.39781	6.24371
hsa-let-7b-5p	13.5497	12.7924	13.1069	12.7718	12.6929	12.8373	14.8988	15.0244	12.7822	14.3729	12.0712	14.703	12.043	12.2032	10.8856	14.8029	12.5112	12.2507	13.9844
hsa-let-7c-3p	1.68673	5.21907	5.80056	5.24635	4.89744	5.78669	3.94571	4.61907	5.55287	5.85069	5.7781	5.66862	5.63785	5.86224	6.18193	6.04342	6.19417	5.77579	5.86464
hsa-let-7c-5p	12.2719	11.9841	11.727	11.8288	11.6217	11.342	10.5852	10.6615	11.5465	10.6003	10.8565	10.5426	10.9635	10.9409	9.85041	10.1947	10.221	11.1308	10.1381
hsa-let-7d-3p	6.32845	7.72078	7.79187	7.81316	7.62475	7.52099	7.29877	7.64457	8.10469	7.27959	7.26153	9.10895	7.31993	7.11222	6.3849	8.44431	7.52872	7.19547	7.81064
hsa-let-7d-5p	10.2611	9.46694	9.39168	9.47697	9.16879	9.14381	10.782	10.7038	8.95607	9.52645	8.55513	11.9672	8.47495	8.7142	7.49391	10.8844	9.49092	8.72775	10.2713
hsa-let-7e-3p	1.43397	5.37945	4.83036	4.64281	4.6549	4.1855	4.79134	4.81924	4.42193	4.35117	4.59282	5.11355	4.2022	4.22989	4.55039	4.72423	4.41035	4.16426	4.22166
hsa-let-7e-5p	11.2082	9.65782	10.0424	9.90885	9.41386	10.257	12.9339	13.1054	9.69761	11.3134	9.38929	13.4672	9.40205	9.49367	8.28289	12.1002	8.34526	9.62916	8.39648
hsa-let-7f-1-3p	1.06593	4.44242	0.209616	0.192437	4.14277	4.03462	3.72869	-0.0867779	0.455981	4.13581	4.15693	4.17147	3.89063	4.04231	3.80429	4.38793	4.21608	4.12388	4.19686
hsa-let-7f-2-3p	0.607382	0.0614168	3.56691	-0.0684336	0.036898	-0.00467446	2.69778	-0.221298	0.085248	2.96102	2.85445	3.09066	2.7752	2.60858	2.89133	2.44409	-0.413671	2.68318	-0.560072
hsa-let-7f-5p	15.5071	14.0292	14.4888	14.3781	13.6038	14.3196	15.666	15.4719	13.3167	14.3567	13.2279	16.5238	13.084	13.1275	11.6134	15.5335	14.1938	13.0331	15.0072
hsa-let-7g-3p	6.00322	4.84172	4.84723	5.27715	0.64235	6.04715	6.54066	6.46519	0.735579	4.60556	4.15164	6.41503	4.41441	4.64828	4.40573	5.07711	4.08453	4.60619	4.26643
hsa-let-7g-5p	10.4163	9.37737	9.35664	9.95442	9.09881	9.21225	11.1389	10.8313	8.62032	9.13205	8.65031	11.1259	8.37011	8.75543	6.87177	11.3944	9.18228	8.51226	10.0681
hsa-let-7i-3p	0.973941	4.23882	0.158487	0.14258	0.315723	4.37576	3.90753	-0.115717	0.38671	3.89668	3.66959	3.79919	4.10459	3.40556	3.87833	4.06221	3.62338	3.75128	4.07897
hsa-let-7i-5p	13.7747	12.6819	12.7548	13.0482	12.6127	12.4915	13.8445	13.7235	12.5106	12.609	11.8419	14.2239	11.8662	11.8954	10.4575	13.43	11.4767	11.9907	13.4694
hsa-miR-100-3p	-0.530446	-0.821174	-0.91453	-0.921988	-0.840203	-0.87246	-1.07437	-1.03446	-0.806246	0.728195	-1.08367	0.614238	0.620625	-1.07993	-1.08874	0.635707	-1.07616	-1.08524	-1.09589
hsa-miR-100-5p	6.33109	6.40145	5.91501	6.30512	6.39741	6.59506	6.72878	6.64942	6.45651	7.86173	6.27031	6.09919	6.36718	5.87805	6.23475	6.40752	5.75601	6.03786	6.91433
hsa-miR-101-3p	9.56506	8.57869	9.23927	9.6997	8.90855	8.63936	9.22143	8.70629	9.07257	9.2847	8.66116	9.36176	8.97643	8.91697	7.42589	9.74141	8.86834	9.23457	9.28915
hsa-miR-101-5p	6.40277	4.74489	5.41272	5.22185	5.04426	4.44939	4.19107	4.30826	4.99567	4.95207	4.78905	4.15094	4.21382	4.69192	4.4118	4.47511	4.47323	4.45269	4.94961
hsa-miR-103a-2-5p	1.34318	4.71056	4.47498	4.44805	0.550244	4.62688	4.78168	3.69045	0.639896	5.19729	5.0079	5.05966	4.9802	4.97285	4.9991	5.17937	4.92421	5.08088	4.59558
hsa-miR-103a-3p	11.7266	10.2644	10.2764	10.7707	10.3169	10.132	12.0979	11.8621	10.0936	11.0653	9.4422	13.2535	9.58232	9.48033	7.88865	11.9918	10.8247	9.6324	12.0503
hsa-miR-103b	10.5513	8.6272	8.36467	9.0349	8.27884	7.95166	8.76627	8.6434	8.07223	7.95899	6.52379	9.67247	6.57129	6.65443	5.45473	9.00358	8.19676	6.97579	9.1332
hsa-miR-105-3p	1.4329	4.37166	4.83693	4.73109	0.621277	5.32939	5.22479	5.67153	4.78327	4.56615	5.07957	4.66896	4.58887	5.04928	4.55408	4.37718	5.03815	4.95975	4.91291
hsa-miR-105-5p	1.44212	4.82853	4.28237	4.88173	4.30343	4.4338	3.84683	4.12554	4.67218	4.10325	5.15509	4.66756	5.47621	4.75279	5.03777	4.82742	4.41279	5.35451	4.05178
hsa-miR-106a-3p	1.59805	4.85997	5.75047	4.8364	0.750977	4.67187	5.5109	4.67266	4.4544	5.32021	6.38501	5.1463	6.41886	6.55525	5.84239	5.61226	6.09723	6.10776	5.43508
hsa-miR-106a-5p	0.668886	4.06027	-0.149307	-0.163635	-0.0080162	-0.0689854	3.62312	3.73612	4.10846	2.88251	-0.798043	4.96275	2.84749	2.67524	-0.86324	4.5509	2.96427	-0.817765	2.83762
hsa-miR-106b-3p	7.51939	6.7621	6.50196	6.84003	5.19887	6.52444	9.23763	9.27718	6.07411	6.95171	5.59192	9.70212	6.0654	5.50181	5.37239	8.33607	7.01413	5.79633	9.48241
hsa-miR-106b-5p	1.92074	6.28526	5.94066	5.8381	6.01903	5.90009	5.61383	5.60992	5.81386	6.41625	7.0745	7.16782	6.41659	6.77402	6.56223	6.69473	6.82785	6.72456	6.51204
hsa-miR-107	9.40438	7.83539	8.25459	8.66949	8.60564	8.0855	9.84079	9.51916	8.28674	8.84111	7.34157	10.6743	7.23505	7.44804	6.30475	9.86954	8.53796	7.27862	9.85328
hsa-miR-10a-3p	1.57121	0.785133	4.5141	4.3856	4.88073	4.3389	7.76915	7.9498	4.6985	4.44415	4.10986	6.24452	4.21824	4.57734	4.33291	8.5548	5.70753	4.1282	6.6651
hsa-miR-10a-5p	9.21136	9.14206	8.69752	9.11685	8.70872	8.70855	12.4138	12.2324	8.6245	9.98097	8.66984	11.1237	8.9677	8.6082	7.92985	12.9713	11.1496	8.79467	11.6994
hsa-miR-10b-3p	1.49116	5.53157	5.06192	5.48366	4.31386	0.575681	4.91839	5.22216	5.70285	4.97511	5.34049	4.73965	5.0316	5.17409	5.22186	5.10428	5.08037	5.39331	4.52228
hsa-miR-10b-5p	9.64286	9.28488	9.00881	9.29108	8.88098	9.05036	8.70118	8.76053	8.72968	8.16035	8.99566	8.58595	9.19147	8.76757	8.10684	8.36144	8.23498	9.03828	8.27579
hsa-miR-1178-3p	1.70145	6.8824	6.12285	6.6216	6.33367	5.6951	5.23212	5.58515	5.27597	5.16257	5.40981	5.22351	5.19696	5.32888	5.3976	5.84914	5.55279	4.96389	5.01825
hsa-miR-1178-5p	1.8385	6.41474	5.96638	7.78568	4.37554	6.93909	7.34952	7.07744	5.13365	5.7652	6.25189	7.06847	5.86478	6.4868	5.14157	4.38303	5.18107	5.86994	5.76982
hsa-miR-1179	0.86743	0.276464	0.100993	0.0868486	0.240955	4.04096	3.14958	3.69339	0.304222	3.45032	3.22578	3.63077	3.54965	3.73222	3.91994	3.88715	-0.443481	3.62978	3.55288
hsa-miR-1180-3p	5.78808	6.18958	5.32999	6.00357	5.48288	6.28547	7.5987	7.91765	5.88718	6.44035	6.30096	8.00895	6.32275	6.43141	6.28652	7.82886	6.83162	6.52645	7.26844
hsa-miR-1180-5p	5.96118	5.45282	5.23441	5.57515	6.09276	5.7112	6.17231	5.95119	5.95611	5.54565	6.21729	5.76079	6.31166	5.91061	6.42369	5.51745	5.88814	6.4662	5.42317
hsa-miR-1181	5.81456	6.35771	6.51368	6.7744	6.45389	6.78597	6.1834	6.27363	7.07353	7.06875	7.86438	6.68119	7.77045	7.82039	7.60179	6.96582	7.59445	7.52281	7.16049
hsa-miR-1182	1.90932	5.7574	5.7435	5.94789	6.31968	6.01955	5.78143	6.10475	6.4452	6.06145	6.95224	6.05206	6.6772	6.81785	6.41813	6.28277	7.02454	6.60761	6.55206
hsa-miR-1183	1.71153	6.10892	6.02488	5.77559	5.43052	6.40244	5.11158	5.61915	6.03485	5.61598	5.83089	5.01248	5.73593	5.4265	5.69493	5.32906	5.55379	5.63769	5.15477
hsa-miR-1184	1.2937	0.570074	4.13288	3.97896	4.39689	0.437311	3.89518	4.67592	4.9385	4.85398	5.06854	4.2861	5.0326	4.95246	4.84305	4.59039	4.60785	4.41247	4.48521
hsa-miR-1185-1-3p	0.672564	0.183556	0.0794204	0.0711973	0.162177	0.126099	-0.205778	3.21223	0.200369	2.41115	2.73462	2.93271	2.4514	2.92696	2.57746	2.85507	-0.215588	2.95509	2.81413
hsa-miR-1185-2-3p	0.597416	0.0770673	3.18342	-0.0390025	0.0550508	0.0178245	2.62428	-0.173788	0.0956993	-0.449867	2.47663	2.55593	2.69968	2.35033	2.62115	2.62672	2.9001	-0.394657	2.67889
hsa-miR-1185-5p	0.0409782	-0.358229	-0.486419	-0.496659	-0.384358	-0.428651	-0.683065	-0.61293	-0.337731	-0.73292	1.75659	-0.72893	1.84218	-0.697017	1.95201	1.89459	1.78323	1.65136	-0.738217
hsa-miR-1193	1.98869	5.96613	6.55972	6.12499	5.89624	5.58087	6.18617	6.18146	5.24259	6.59485	7.43332	6.14366	7.35582	7.42938	6.93948	6.64591	7.41689	7.12905	7.29509
hsa-miR-1197	1.12312	0.483901	4.51288	4.84023	4.49557	0.367202	3.42493	3.48576	0.517637	4.14895	3.97949	3.68347	3.75403	3.40499	4.33977	3.74425	4.07773	3.66149	3.85176
hsa-miR-1199-3p	1.82695	6.31243	6.22728	6.13879	5.56557	6.52498	6.50439	6.39056	5.95405	6.11206	5.739	5.84674	5.90645	6.02102	5.80237	5.87664	5.99021	5.94635	5.79712
hsa-miR-1199-5p	1.89695	5.75571	5.93783	4.95355	6.0577	6.38947	6.43646	6.52255	5.64119	6.49476	6.67028	6.87187	6.25223	6.78139	6.22301	6.77947	6.55251	6.44868	6.03123
hsa-miR-1200	7.19552	6.35546	6.7332	6.90405	6.48774	6.65193	6.47074	6.34209	6.66917	8.16601	9.13922	7.57487	8.83233	9.16153	8.76118	8.06952	9.13287	8.84713	8.60661
hsa-miR-1202	1.62134	5.2101	5.66705	5.4022	5.54008	4.21758	4.8603	4.79606	5.60606	5.21959	5.58854	4.81325	5.1888	5.61287	5.68554	5.41009	5.91913	5.51298	5.40107
hsa-miR-1203	6.14549	7.97832	6.29882	6.95901	7.28928	6.8901	9.85023	9.73382	6.82616	8.98526	6.81432	6.77576	6.53451	6.90439	6.41318	7.03729	6.83539	6.35409	6.68678
hsa-miR-1204	1.26742	4.67531	4.44465	5.20234	4.25647	0.426328	4.14365	4.25437	0.594517	4.38832	4.30679	5.1111	3.70757	4.7767	4.3612	4.64853	4.04788	4.13018	4.50489
hsa-miR-1205	1.2411	0.508007	0.261705	0.241829	6.15691	4.79877	5.50554	5.52013	6.13031	5.16984	5.05584	4.54742	4.08639	4.25761	4.4552	4.30726	3.70204	3.9774	4.38803
hsa-miR-1206	0.955468	0.369835	0.188446	0.173839	4.20159	0.270542	3.37271	3.65914	0.398557	3.06961	3.99658	3.85817	3.60306	3.83844	3.66404	3.70316	3.25849	3.17077	3.65179
hsa-miR-1207-3p	1.17653	0.457072	0.214756	0.195191	4.81131	4.13962	5.71961	6.25267	4.83879	4.11186	4.2139	4.35583	5.8813	4.0259	4.36445	3.15552	3.42855	5.71417	3.52708
hsa-miR-1207-5p	1.57031	4.75362	4.93452	4.75347	5.05363	5.90049	4.41705	4.23092	5.71503	5.21392	6.01462	4.77852	4.88265	6.11285	5.29861	5.11381	5.15075	5.06408	4.9566
hsa-miR-1208	2.01708	6.05921	5.62797	5.88933	5.65006	5.99455	5.73484	5.68834	6.11399	7.10697	7.74253	6.94023	7.56158	7.70633	7.07994	7.04664	7.33747	7.54452	6.86876
hsa-miR-122-3p	1.5272	4.63788	5.25518	6.5368	0.690319	6.3236	4.773	4.22448	5.25351	5.9537	4.48877	7.19416	5.6875	4.97404	4.32729	4.34285	5.05521	5.69223	4.71265
hsa-miR-1224-3p	1.73984	5.93661	5.68095	5.4671	4.60047	5.59969	5.0161	5.77593	4.83367	5.74196	6.46229	5.24901	6.01735	6.34209	6.44473	5.56759	6.29575	6.14644	6.07466
hsa-miR-1224-5p	2.31761	7.07678	6.43584	7.20004	6.50824	6.23248	5.96581	6.0276	6.60037	8.23701	8.36254	8.16138	8.34129	8.33815	8.62354	8.28021	8.70867	8.15182	8.30655
hsa-miR-1225-3p	1.446	4.83461	4.84053	4.25737	4.43536	4.83165	4.11992	4.52068	0.72213	4.96831	5.67553	4.3545	5.39393	5.19366	5.25933	4.76664	5.7851	5.38537	5.08012
hsa-miR-1225-5p	1.71028	5.78589	6.27442	5.3604	4.98953	5.03328	3.08672	4.06732	5.198	6.33311	6.60976	5.63837	6.17011	6.36348	6.52776	5.5246	6.51532	6.00841	5.85346
hsa-miR-122-5p	10.5606	10.4255	11.334	10.0185	9.35937	9.97686	9.64737	9.51523	9.41335	7.58101	8.45588	7.91224	8.50648	9.37548	8.30693	8.06208	7.72121	8.80819	8.11017
hsa-miR-1226-3p	1.53821	0.754818	5.00166	5.22766	4.96561	4.56158	5.57278	5.75345	5.53303	5.23199	5.04102	5.99115	5.24625	5.06655	4.97811	5.90998	5.2618	5.26472	5.13714
hsa-miR-1226-5p	1.39694	5.74404	5.87827	6.39453	0.583841	6.07011	5.25472	4.70893	0.675631	4.91448	4.5156	4.84577	4.19869	5.02001	4.90619	4.46083	4.87059	4.3061	4.72673
hsa-miR-1227-3p	1.50119	5.46687	5.18654	5.27477	5.11936	5.39973	3.99692	4.52809	4.43798	4.97413	4.78613	4.51082	4.87297	5.14485	4.79729	4.29409	4.94975	4.91005	4.79217
hsa-miR-1227-5p	1.75838	5.14969	5.33917	5.61089	5.15851	6.07882	4.33261	4.33894	5.56141	6.29768	6.52528	5.52388	6.52337	6.65915	6.45552	6.25775	6.0003	6.58675	5.92177
hsa-miR-1228-3p	1.44639	4.92209	4.58513	5.01821	4.54976	4.64298	4.58917	4.21356	4.78064	4.49806	4.43403	4.53618	4.48328	4.71559	5.35489	4.18845	4.20223	4.98439	4.51356
hsa-miR-1228-5p	1.35391	4.90283	5.2664	3.99287	4.53067	5.11201	4.10534	0.0255978	5.20648	4.4484	4.61767	3.70595	4.66926	4.69973	4.85842	4.12231	4.3478	4.93972	4.32504
hsa-miR-1229-3p	1.31443	4.6977	5.20001	4.99005	0.535161	4.61484	4.56515	4.18899	0.623337	4.72484	4.41109	4.92426	4.38664	4.61527	4.878	4.48083	4.52854	4.64634	4.52303
hsa-miR-1229-5p	1.93356	6.35831	6.43131	6.11854	6.14157	6.39339	5.74397	6.08406	6.41344	6.54086	6.81255	6.11458	6.83696	6.7296	6.87936	5.91906	6.58899	6.68242	6.27021
hsa-miR-1231	1.61338	6.01151	5.70898	5.34851	4.33367	5.41986	4.65743	5.27969	4.81475	5.35986	5.58758	4.86941	5.33766	5.59144	5.50686	5.14527	5.24219	5.47142	5.43563
hsa-miR-1233-3p	1.54993	4.52201	4.77776	5.04252	5.93075	5.08578	4.25222	4.53508	4.57628	4.95653	4.95338	4.86235	4.79394	5.51977	5.81844	5.35663	5.57915	5.35639	5.00217
hsa-miR-1233-5p	1.53872	4.52004	5.69613	4.48208	5.40499	5.00859	5.05922	5.42354	4.99916	4.97981	4.8577	5.04312	4.60256	5.25836	5.13173	4.70872	5.05384	4.91568	4.87694
hsa-miR-1234-3p	1.71823	5.62275	5.21858	5.60668	5.66399	6.07524	4.753	4.68724	5.61863	5.95866	6.01696	5.53786	6.12513	5.72114	6.21978	5.66102	5.7246	5.98081	5.73108
hsa-miR-1236-3p	1.81593	5.69096	5.73212	5.864	5.37921	5.32467	5.15462	5.34323	5.99983	6.00432	6.72728	5.87355	6.22353	6.7208	6.46978	5.84323	6.62277	6.67349	6.23982
hsa-miR-1236-5p	1.53817	6.37977	5.31023	4.90218	5.63855	5.15496	4.64886	4.60082	4.80273	4.51188	4.85796	4.77475	4.9063	5.20636	5.10757	4.9685	5.02228	4.78936	4.56017
hsa-miR-1237-3p	8.25062	7.50983	7.36674	6.90443	7.51482	6.99232	6.67264	7.16448	7.58014	6.6469	6.40626	6.31786	6.34578	6.50053	6.65015	6.43697	6.69791	6.57772	6.12087
hsa-miR-1237-5p	2.09741	6.23341	7.24584	6.00936	6.12513	5.96744	5.64105	5.70198	6.43297	7.04468	8.36241	6.57866	7.89445	8.21231	7.75371	6.76295	7.45903	7.67634	7.06704
hsa-miR-1238-3p	1.4786	5.46646	4.39885	5.274	0.655516	5.21361	4.76586	4.77737	5.45651	4.75838	4.78445	5.34258	4.92614	5.17165	5.21939	4.96113	5.01473	5.02478	5.27116
hsa-miR-1238-5p	1.90139	6.60919	6.17374	6.80247	6.01679	6.75419	6.96218	6.8592	5.91398	6.36794	5.89746	6.64276	6.04438	6.21461	6.2119	5.62341	5.98065	6.02595	5.99635
hsa-miR-1243	1.40899	5.236	5.52594	5.19198	4.29521	4.18021	3.59714	4.28861	4.66252	4.38448	4.76656	4.18073	4.32429	4.88177	4.58155	4.53665	4.58846	3.75299	3.7991
hsa-miR-124-3p	1.57042	6.16943	5.25838	5.39485	4.7857	5.08888	5.06384	4.9531	4.80801	5.03307	5.04396	5.86178	4.93723	5.06947	4.77528	5.24176	4.89033	4.91991	4.95644
hsa-miR-1244	1.77411	5.62929	5.84911	6.13365	5.37373	5.25478	5.29674	5.4892	4.94025	5.98848	6.70704	5.69252	6.52503	6.12025	6.0401	5.90323	6.35106	6.21227	5.87237
hsa-miR-1245a	-0.55255	-0.906263	1.14954	-1.02892	-0.929414	-0.968659	-1.21773	-1.14954	-0.8881	0.684333	-1.23365	-1.24885	-1.24759	-1.22719	0.681536	0.929985	-1.22076	-1.23637	-1.25515
hsa-miR-1245b-3p	0.98953	0.359552	4.17478	0.140067	0.318504	0.248507	4.24251	4.53377	0.391623	4.04548	4.26879	3.67668	3.93243	4.34481	4.19912	3.26006	4.16214	3.88291	3.16224
hsa-miR-1245b-5p	0.950061	0.339064	0.146991	4.08962	4.25563	0.234006	3.40715	-0.120011	0.369419	2.74832	4.12914	3.57479	3.47824	4.28188	3.59789	3.13544	4.39159	3.92489	3.9039
hsa-miR-124-5p	1.5109	5.11275	4.85025	4.57227	5.19704	6.28022	4.2479	4.3849	5.16733	4.47363	4.88612	4.67954	5.28257	4.93749	5.05277	4.74042	4.77131	5.10924	4.52433
hsa-miR-1246	11.4972	10.0597	8.78435	10.9276	9.24277	6.98823	12.0345	12.0716	8.88693	8.61941	7.07993	9.10571	7.12251	7.19507	7.28219	9.74631	9.74017	7.06567	10.7086
hsa-miR-1247-3p	1.7624	6.1942	5.49733	5.1965	5.61445	5.60233	6.13449	6.73633	5.84728	5.91099	5.80212	5.67565	6.04447	5.93604	6.10335	5.60872	5.4654	5.7828	5.53551
hsa-miR-1247-5p	5.91447	6.96983	7.91145	6.59915	6.67898	7.2734	7.41478	7.6122	6.29645	6.52231	7.06843	6.68443	6.87267	6.91783	6.98455	5.96435	6.95675	7.02568	6.56193
hsa-miR-1248	0.944246	0.354611	3.96538	0.157768	0.31773	0.254906	3.65688	-0.0798058	4.20354	3.50257	3.5452	2.94211	3.11558	3.93637	3.24824	3.89828	3.68683	3.62964	3.77956
hsa-miR-1249-3p	7.02532	7.05126	7.32489	6.80562	7.34011	7.18822	6.82878	7.14418	7.72209	7.04939	7.44507	6.68446	7.41285	7.45709	7.56178	6.87663	7.43274	7.59353	7.02107
hsa-miR-1249-5p	1.37171	4.36098	5.10561	5.36251	0.568735	5.12723	5.80997	5.43437	0.65945	4.26653	4.92904	4.78221	4.82849	5.01208	5.00787	4.88529	4.58942	4.66451	4.63286
hsa-miR-1250-3p	5.61384	6.07066	5.84622	5.41704	5.6124	5.88053	5.01655	5.16594	5.11909	5.33418	5.58153	5.22775	5.85728	5.49808	5.71463	5.46578	5.57944	5.83048	5.50045
hsa-miR-1250-5p	1.40809	5.01436	4.58455	4.00405	0.595449	4.73799	5.6203	5.37028	0.687167	5.25614	5.30677	4.78897	5.14065	5.43604	5.5366	4.79648	5.29794	5.339	4.96175
hsa-miR-1251-3p	1.54	5.27202	5.13263	4.27215	4.87562	5.15497	4.9934	4.04531	4.57454	4.79423	5.68904	4.86101	5.28695	5.66083	5.10757	4.87672	5.3138	5.46131	4.82473
hsa-miR-1251-5p	1.4618	4.37571	4.28607	5.02323	5.02987	4.9913	4.83636	3.93536	4.98117	4.83624	4.93714	4.70176	5.0459	4.75615	4.78948	4.79836	4.4159	4.06331	4.6421
hsa-miR-1252-3p	1.24252	0.540194	0.304303	4.58753	5.03573	4.13406	4.70016	4.65137	5.07873	4.18991	4.68565	4.2271	3.63967	4.33306	3.99254	4.53075	4.58476	3.15247	3.96641
hsa-miR-1252-5p	1.57869	5.48393	5.00717	4.9797	4.88237	4.66913	6.97027	6.7761	5.60106	4.90855	5.10151	4.86593	4.91145	4.91402	4.92664	4.64018	5.29375	4.65473	4.49788
hsa-miR-1253	5.48988	4.88752	5.28591	5.61418	5.96143	5.25624	6.68016	6.79647	5.68593	5.12604	5.46187	5.7852	6.36744	5.60906	5.50519	5.40474	5.28798	6.51213	5.22535
hsa-miR-1254	1.22033	0.554423	4.29689	4.76756	4.44668	4.44078	4.10398	3.95822	0.58977	4.0329	3.85854	3.83187	3.94839	3.74624	4.23588	4.01217	3.67751	4.09135	3.98419
hsa-miR-1255a	1.12967	0.506728	3.89389	3.86934	0.464718	4.36487	3.92492	3.80348	0.539576	4.54285	3.47825	3.77629	4.02277	3.75692	3.90574	3.89953	3.62541	3.58528	4.00613
hsa-miR-1255b-5p	1.43109	4.8303	4.39043	4.36342	0.620101	4.73881	4.39953	4.29477	4.55451	4.96443	5.35037	5.0516	4.94418	5.078	5.13977	5.14517	5.46846	4.9301	4.96116
hsa-miR-1256	0.956394	0.305766	0.0958804	4.73885	4.64085	4.12673	-0.54062	-0.1973	0.338872	3.81028	3.51375	4.59365	4.58273	3.59027	3.54051	3.92505	3.43033	4.97806	3.76214
hsa-miR-1257	1.76225	6.07211	4.63565	5.78078	5.61431	5.65285	4.7583	4.92398	5.42976	6.47586	6.42095	5.64329	6.49719	6.516	6.2573	5.85453	6.36277	6.14818	5.56801
hsa-miR-1258	1.72613	6.97696	6.41278	5.7771	5.15417	5.92021	5.01459	5.11824	5.73574	5.51707	5.74711	5.15876	5.64152	5.99658	5.98251	5.44258	5.6214	5.81246	5.37517
hsa-miR-125a-3p	6.38301	5.79996	5.04042	5.86589	6.0912	6.15823	6.96693	6.81338	4.94945	5.7652	5.28338	7.19132	5.16493	5.61369	5.06306	6.40231	5.26562	5.53425	5.42217
hsa-miR-125a-5p	12.4336	11.7336	11.5985	11.9563	11.698	11.7683	14.4234	14.3334	11.5153	12.7049	11.0263	14.6526	11.1911	11.0273	9.66266	13.6199	9.95319	11.1951	10.1215
hsa-miR-125b-1-3p	6.36286	6.88204	6.78319	7.04785	7.05596	6.48561	8.08226	8.47473	7.11823	6.77263	6.82388	6.6426	7.03611	7.20443	6.94881	6.66203	6.77259	6.892	6.92175
hsa-miR-125b-2-3p	5.45455	5.41878	4.30785	5.54382	4.68757	4.21451	5.21945	5.53714	5.00798	5.12833	5.04622	4.8947	4.79876	4.84721	5.30018	5.14228	5.0287	4.61959	4.93405
hsa-miR-125b-5p	12.9005	13.0226	12.49	13.142	12.9678	12.4256	12.4363	12.1835	12.6926	11.3184	12.4299	11.9953	12.616	12.5096	11.0515	11.797	11.5319	12.6866	11.7165
hsa-miR-1260a	7.20198	5.58405	6.52677	6.20515	5.83509	6.65851	6.39783	6.57298	5.80885	6.15085	4.86498	6.70507	5.62364	5.27177	5.62575	6.23202	5.59371	5.55959	5.51453
hsa-miR-1260b	6.8823	5.75913	5.94092	5.44011	5.57859	5.45996	6.93794	7.63483	4.86587	5.91307	6.23647	6.94729	5.87431	6.09032	5.63057	7.15491	6.09592	6.13668	5.72241
hsa-miR-1261	1.53072	4.63847	6.10583	0.463608	4.56889	4.3321	4.2487	4.78571	0.78708	6.00399	6.26389	5.80581	6.17726	6.29917	6.16825	6.21389	5.91225	6.12804	5.49758
hsa-miR-1262	1.78239	5.44499	6.30993	6.30999	5.37482	6.22179	5.40514	5.55994	5.94921	5.57342	5.85374	5.76999	5.80273	5.78285	6.34637	6.19838	6.01923	6.07067	5.9367
hsa-miR-1263	1.55364	5.54382	4.40985	4.38254	4.5722	4.93388	3.69387	4.04503	0.807392	5.73961	6.43524	5.04702	5.97502	6.56152	6.14602	5.31375	6.51305	5.99434	5.61184
hsa-miR-126-3p	11.5855	11.2916	11.9579	11.9608	11.0507	11.6313	11.459	11.1306	10.8294	9.92066	10.9043	12.1025	11.05	11.1948	10.0316	11.6487	10.3498	11.4034	10.5973
hsa-miR-1264	0.828262	0.292276	0.146835	4.11586	0.262698	0.212466	2.83179	-0.0514938	0.315444	3.14302	3.15656	2.99217	2.86749	2.83519	2.99479	2.75967	3.3526	3.19216	3.15608
hsa-miR-1265	1.58566	5.12554	5.66181	5.5441	5.34875	5.41574	5.12917	4.90269	6.14717	5.03485	5.30528	4.86642	5.13885	4.88087	5.16251	4.88229	4.74152	5.1194	4.85661
hsa-miR-126-5p	8.94295	8.3273	8.94299	9.01784	8.10694	8.53635	8.52349	8.06866	8.10595	7.22002	8.23911	9.70946	8.536	8.52576	7.25104	9.29116	7.67582	8.76321	7.95606
hsa-miR-1266-3p	1.60364	4.75885	4.93946	5.34828	6.62441	5.58428	3.51885	0.180649	6.63796	5.32079	6.00658	5.81227	5.5968	5.76623	6.24381	5.65031	5.75335	5.19926	5.84414
hsa-miR-1266-5p	6.903	7.0115	7.29915	6.86363	7.45875	7.52982	6.52316	6.65422	6.67763	8.47725	9.41308	8.15089	9.04615	9.41889	8.99174	8.30392	9.29181	9.0836	8.71457
hsa-miR-1267	1.10279	0.425214	4.56814	4.04414	0.379364	0.301182	3.00334	3.50464	0.46104	4.5353	4.5017	4.37634	4.81288	4.90969	4.46089	4.72666	4.76577	4.50408	4.42325
hsa-miR-1268a	7.91106	6.0186	6.27981	6.03405	6.7679	6.69767	6.66922	7.03727	6.73562	6.32405	6.09168	7.15539	5.57538	5.29501	6.32749	7.28051	6.59952	5.58046	7.05876
hsa-miR-1268b	7.45372	7.29161	7.68349	7.5216	7.3444	8.2732	8.15416	8.61516	7.48428	7.67585	7.60903	7.24979	7.83362	7.286	7.7071	7.29492	7.09168	7.81259	7.6282
hsa-miR-1269a	2.22732	5.53277	5.48533	5.99168	10.9406	5.6324	8.55458	8.746	10.7837	5.96805	5.17038	5.81899	7.25066	5.64193	6.34824	5.62754	5.54826	7.07952	5.84173
hsa-miR-1269b	1.45476	5.01775	4.5897	4.73425	5.50926	4.99334	4.72081	5.2942	6.27372	3.74023	4.20297	4.43197	4.65741	4.47595	4.13571	4.4662	4.08441	4.52508	4.70172
hsa-miR-1270	1.787	5.6306	5.9256	5.61404	6.93197	6.04421	7.19891	7.04162	6.32685	5.50539	5.58541	5.18793	5.43403	5.54585	5.87402	6.4934	5.0177	5.31407	5.36262
hsa-miR-1271-3p	0.800215	4.30639	-0.0391309	-0.0548844	0.116229	0.0491814	-0.631382	-0.311622	0.186154	4.31267	4.53681	3.80089	4.02599	4.06379	4.51514	3.41618	3.94048	3.39601	4.62617
hsa-miR-1271-5p	0.667728	4.98197	-0.146114	-0.160307	4.19736	-0.0665467	4.11574	4.31156	0.0643175	2.70336	-0.788031	2.98653	3.27324	-0.742723	2.71571	3.5977	2.73742	3.27738	-0.950336
hsa-miR-1272	8.00374	5.72234	6.65576	6.62828	6.46282	7.42542	6.98872	7.03507	6.11641	6.80927	5.83263	8.47805	5.81645	5.26929	4.26926	7.14872	6.12413	5.30117	6.67836
hsa-miR-1273a	1.09858	4.83465	5.20093	0.219838	0.408714	0.334587	3.11654	3.91208	4.5099	3.33308	4.0307	3.73676	4.04089	3.94942	4.10633	4.0184	3.29345	3.2927	3.75609
hsa-miR-1273c	1.4411	0.670231	4.84349	4.13832	4.43617	4.9187	7.36305	6.99682	5.16186	4.78504	4.81599	4.50515	4.41143	4.99613	4.79363	4.54827	4.25817	4.52572	4.76089
hsa-miR-1273d	1.30003	5.05874	5.19491	4.98525	0.524949	4.50996	4.87497	4.84562	0.612684	4.47171	4.36426	4.43951	4.08887	4.40112	4.11024	5.00442	4.28522	4.677	4.15851
hsa-miR-1273e	1.43737	5.84243	5.49963	4.36488	0.623331	4.31694	5.07719	5.4443	4.42676	4.59985	4.59806	4.63832	4.65601	4.82714	4.87915	5.33985	4.76145	4.80868	5.10015
hsa-miR-1273f	1.09397	4.30893	0.263041	0.246371	0.427887	4.61686	3.31108	3.46238	4.46946	3.24581	3.73039	4.15294	3.29617	3.80555	3.2839	4.47085	3.61242	3.81275	3.73116
hsa-miR-1273g-3p	1.35367	4.47815	4.01834	5.23416	0.570983	4.62118	4.88433	4.35484	4.75748	4.33692	4.37337	4.79598	4.18845	4.10695	4.5352	5.28646	4.73819	3.60244	4.55969
hsa-miR-1273g-5p	1.51157	5.26994	4.77293	0.452179	5.12491	5.2853	4.50934	4.22302	4.79942	5.99812	5.88916	5.26774	5.13123	5.42804	5.22538	5.39805	5.74143	4.85181	5.47632
hsa-miR-1273h-3p	5.94491	5.88805	4.88086	5.77737	6.15854	5.74548	5.01484	4.91977	5.79077	5.31275	5.32061	5.18174	5.65816	5.47407	5.71309	5.4642	5.13784	5.56345	5.33803
hsa-miR-1273h-5p	1.25225	5.19417	4.34637	4.09571	0.48994	4.49578	3.56986	4.60408	0.576335	3.92711	4.16528	6.04205	4.40858	4.29552	4.40198	4.57972	4.42156	4.02649	4.06318
hsa-miR-127-3p	8.2489	7.66802	6.83517	7.37667	6.85213	6.88877	7.50416	7.40447	6.95329	5.88865	6.43677	6.38526	6.52444	6.32083	5.95992	6.91502	6.10809	6.5262	6.69862
hsa-miR-1275	1.25879	0.530471	4.45905	4.85069	0.481003	0.396696	4.37205	3.79265	5.3406	4.32685	4.84512	4.67187	4.8887	5.52887	4.93182	4.89326	4.97555	5.06646	4.93203
hsa-miR-127-5p	5.43295	4.63038	0.463701	4.14678	4.86707	4.44432	5.17614	5.45204	4.79412	4.8159	5.36039	4.57903	5.17139	5.17181	4.59794	4.9909	4.949	4.64417	4.79133
hsa-miR-1276	1.98432	5.539	5.47781	5.64042	7.11032	6.10353	5.35238	5.36764	7.49968	6.40337	7.52459	6.13142	7.44937	7.33479	6.80008	6.35943	7.35401	7.37488	6.89744
hsa-miR-1277-3p	0.98095	0.354611	3.95163	0.1374	0.313986	0.244711	3.74026	-0.126272	4.30885	3.87135	4.09314	4.46435	3.92224	3.98045	4.11092	4.16575	4.10311	3.45982	3.53254
hsa-miR-1277-5p	1.45882	0.68545	4.03843	6.16279	5.40002	4.65277	4.68379	4.37824	4.89544	5.57611	4.78463	7.7803	3.73024	5.08904	3.08249	6.00802	5.25522	4.52775	5.36831
hsa-miR-1278	-0.281798	-0.64968	-0.767811	1.5533	-0.673759	-0.714577	-0.966742	-0.905109	-0.63079	1.00783	-0.985069	1.30854	1.16896	-0.977642	1.14273	-0.986234	-0.970239	-0.98819	-1.00973
hsa-miR-1279	1.3151	5.0718	4.56295	5.06162	5.08164	4.41027	3.97035	-0.0111604	0.617728	4.70161	5.47451	4.02851	4.8699	4.7694	5.09333	4.21888	4.95128	4.68654	4.65007
hsa-miR-1281	1.77963	5.94086	6.39122	5.61342	4.99943	6.34885	5.15033	5.12458	6.12932	5.58969	6.33255	5.4345	6.04581	6.30816	6.4576	5.77321	6.2305	6.05661	5.79268
hsa-miR-128-1-5p	1.83109	4.56896	5.10773	5.57366	5.44554	5.97127	5.79259	5.56518	5.90524	6.729	6.70134	6.66902	6.67902	6.74001	6.59985	5.84454	6.07111	6.49444	6.27052
hsa-miR-1282	1.30573	4.69599	4.00905	5.33326	0.52779	4.28671	4.21479	4.42058	0.615835	4.66516	4.57059	4.28983	4.91469	4.86348	4.8766	4.66703	5.20926	4.67958	4.24045
hsa-miR-128-2-5p	1.3597	4.47867	0.380515	4.44444	4.63644	4.29623	3.83411	4.74628	4.40356	4.51468	4.78808	4.76783	4.81345	4.93349	4.73566	4.77503	4.39575	4.24813	4.46359
hsa-miR-1283	0.769136	0.215682	0.0696236	0.0579143	0.186013	0.135585	2.99124	-0.130247	0.238909	2.86851	3.37269	3.14998	3.41845	3.326	3.83178	3.05331	3.2645	3.03532	3.28363
hsa-miR-128-3p	8.02085	7.66725	8.15258	8.08897	7.73267	7.99814	9.95752	9.94448	7.66235	8.14004	7.48668	11.0008	7.41512	7.49525	6.87643	9.96922	7.51466	7.38439	9.11073
hsa-miR-1284	1.72745	5.83892	6.18786	5.69502	6.55285	5.54573	4.83354	5.44797	6.39394	5.46431	5.71175	5.37144	5.93831	5.68357	5.6964	5.23409	5.57776	5.79621	5.53222
hsa-miR-1285-3p	5.84908	5.68641	5.39574	5.42064	5.30629	5.38095	5.05348	6.04483	5.99606	5.07824	5.88554	5.48973	5.80224	5.68819	6.0406	6.12008	5.78893	5.40304	5.8857
hsa-miR-1286	1.26859	4.45005	0.320752	0.30154	4.4996	4.8546	4.40796	3.99421	4.61938	4.52286	4.00611	4.59211	4.29213	4.47392	4.73947	4.61248	4.4649	4.31576	4.47231
hsa-miR-1287-3p	1.53138	4.74726	5.46718	5.10432	4.44984	5.22175	4.25009	3.59017	4.80169	4.87615	5.72394	4.44149	5.84636	5.62089	5.45782	4.90717	5.05354	5.33163	4.85043
hsa-miR-1287-5p	1.90673	5.7028	5.78455	6.05061	6.82735	6.44855	5.932	6.03292	6.18416	7.27533	6.34282	7.19998	6.0197	6.37965	6.10338	6.13124	6.32277	6.17361	6.46893
hsa-miR-1288-3p	1.1144	4.30194	4.20531	0.28119	0.459651	4.24299	3.71527	3.46227	0.533004	3.91198	3.8948	3.60117	3.72555	3.74134	3.43071	3.65503	3.74939	3.43317	4.23798
hsa-miR-1288-5p	6.70769	7.38749	6.39468	6.94429	6.86769	5.97061	6.19961	5.89602	6.62815	4.88119	5.1546	5.07482	5.39911	4.76531	5.06232	5.29345	5.11809	4.85429	5.55785
hsa-miR-1289	1.41091	0.648464	4.98312	4.13369	0.596913	4.99111	4.67648	4.93266	4.783	5.39228	5.50324	4.9539	5.48509	4.37945	5.67618	5.27117	5.89211	5.44693	4.98652
hsa-miR-1290	5.55684	6.74377	6.62163	7.62182	8.30959	7.20283	7.58022	7.51624	8.42629	6.48287	6.55877	7.02676	6.38025	6.41498	5.56943	5.98922	5.62842	6.26051	5.97553
hsa-miR-1291	1.65101	5.61466	5.48454	5.68657	6.29443	5.78263	5.33899	5.51154	7.04746	5.11247	5.289	4.84498	5.56678	5.22009	4.65079	4.57034	5.32804	5.53637	4.78189
hsa-miR-129-1-3p	1.06096	0.416029	0.203171	4.62928	0.372986	4.15812	5.07992	4.59523	0.449667	3.88614	3.7419	3.87487	3.79217	3.81852	4.36409	3.95399	3.82998	3.43874	3.52848
hsa-miR-1292-3p	1.753	6.47472	5.88533	5.56478	5.8203	6.51872	5.26628	5.33597	6.24864	5.63585	5.93038	5.2717	5.81476	5.86836	5.73176	5.2367	5.7077	5.99827	5.79036
hsa-miR-129-2-3p	0.958606	0.335341	4.04363	3.78979	0.295292	4.07189	3.25147	-0.13897	0.366631	3.4505	4.239	-0.710091	4.06838	4.01275	4.13217	4.01924	3.98436	3.99898	4.00825
hsa-miR-1292-5p	6.32925	5.60174	5.66954	5.2906	5.80236	6.0687	7.83993	7.89455	5.97549	6.19532	6.14118	7.66625	6.11582	6.36473	5.88208	7.08076	6.51649	6.17067	6.21667
hsa-miR-1293	1.49241	5.40598	5.92681	5.27784	0.664517	6.15256	3.84948	4.89118	5.58778	4.78947	5.14502	4.91105	4.92886	5.3786	4.70199	5.13167	4.98489	5.10909	4.76535
hsa-miR-1294	1.44671	5.40164	5.12279	5.03056	5.03735	4.6504	3.98787	0.0620341	0.716554	5.26406	6.22759	4.95981	5.70869	5.99827	5.63379	5.10131	5.30617	5.41247	5.53644
hsa-miR-1295a	1.37916	4.81503	4.96628	4.63396	4.92906	0.499323	5.20831	4.86515	5.35842	4.26512	4.72993	4.1319	4.4731	4.32295	4.61324	4.7168	4.5853	3.99545	4.32959
hsa-miR-1295b-3p	1.24203	4.33065	4.24418	4.32609	0.46993	0.386193	5.46532	5.46927	0.557462	4.32247	4.52506	4.57184	5.35007	4.34932	4.40877	4.97429	5.06224	5.0339	4.30874
hsa-miR-129-5p	2.18933	6.32274	7.07004	6.38467	6.28903	6.10001	5.44601	5.52149	6.30323	7.47761	8.55694	6.93098	8.37853	8.49367	8.15617	7.10946	8.2779	8.34086	7.70156
hsa-miR-1296-3p	1.67351	5.21727	5.95053	5.81072	5.81122	5.48461	5.28632	5.28675	6.118	5.42265	5.65145	4.84728	5.58605	5.27513	5.75648	5.20344	5.67947	5.34849	5.31363
hsa-miR-1296-5p	1.31312	0.579065	5.0219	4.23106	0.529287	4.51735	5.11096	5.18236	4.75515	4.21438	4.53647	5.22602	3.89065	4.6949	4.6703	5.41734	3.93307	4.5012	4.8892
hsa-miR-1297	0.571589	0.036294	-0.0772606	-0.0861176	3.70388	-0.0271489	2.7154	-0.226661	0.0637806	2.53292	-0.449224	2.32975	2.34269	2.84808	2.69582	-0.453044	2.51146	2.61634	2.2638
hsa-miR-1298-3p	1.31722	4.87472	4.13095	4.60475	4.26526	4.15225	4.2083	4.6678	0.64224	3.98454	4.52115	3.43303	3.65461	4.97098	4.48169	4.05622	4.67983	4.76427	4.02674
hsa-miR-1298-5p	2.11408	6.44745	6.00465	5.61883	5.91682	5.70521	6.48356	6.03628	5.61827	7.15802	8.46291	6.77643	8.07097	8.33092	7.62374	7.10153	7.99553	8.05961	7.39776
hsa-miR-1299	1.15138	0.454734	0.220072	0.201124	5.52918	4.83468	3.86601	4.30993	6.01845	3.85665	4.19382	4.04113	4.10408	4.65209	4.38104	4.27418	3.83003	4.20656	3.51963
hsa-miR-1301-3p	6.2981	5.50548	5.22244	5.73918	5.77102	5.88106	6.23761	6.01789	4.47963	5.46645	4.67177	6.92347	4.92882	5.47619	5.1797	6.22087	5.14008	4.59773	5.90885
hsa-miR-1301-5p	0.968356	4.21984	0.16371	0.148096	0.318104	0.251383	3.14441	3.61253	0.387835	3.79465	4.36205	3.41252	4.15843	4.2146	3.4272	3.90854	3.8002	4.14785	3.39273
hsa-miR-1302	0.49937	-0.00332334	-0.112882	-0.120292	-0.0362257	-0.0707949	-0.368694	-0.23661	0.0224892	2.57791	-0.415029	2.76607	2.36249	2.69671	2.67088	2.41319	2.54099	2.13503	2.41983
hsa-miR-1303	1.71826	4.87709	4.07996	4.85199	6.03893	5.18004	6.01809	6.19907	6.42753	5.35121	6.55259	5.82258	5.73647	6.38833	5.57343	6.12806	5.41184	5.92155	5.33703
hsa-miR-1304-3p	5.96004	5.99297	5.50581	6.0435	5.31414	5.89028	6.23071	6.23148	5.9063	5.73607	5.75743	5.83339	5.79288	5.34255	5.86417	6.22828	5.6745	5.83885	5.91653
hsa-miR-1304-5p	1.73134	4.87903	6.24779	5.46611	4.3529	5.18171	6.22135	6.20025	4.72326	5.6653	6.10229	6.48597	5.85592	5.86629	5.42092	6.30351	5.64326	5.6759	6.4209
hsa-miR-1305	1.26296	4.66955	0.320372	4.751	0.509315	4.76772	3.95324	4.25032	4.4982	4.41896	4.62104	4.45625	4.12059	4.24154	4.95601	4.24435	4.21597	4.12677	4.26088
hsa-miR-1306-3p	1.61535	5.04627	5.66637	5.23741	4.7925	5.23443	5.71074	6.16598	4.58678	4.93831	4.65747	6.03668	5.1882	4.91781	5.46881	5.55494	5.73365	5.19991	5.14513
hsa-miR-1306-5p	5.8846	5.66057	7.25563	6.46204	6.66106	6.54189	6.18796	6.30991	6.52201	6.10663	6.05891	7.07193	6.05543	5.87733	5.85244	7.29554	6.33283	6.24589	6.86303
hsa-miR-1307-3p	9.55717	8.10073	8.30542	8.28683	8.0463	8.38583	10.6829	10.7199	8.18175	8.84559	8.13992	10.3807	7.98847	8.10831	8.39149	9.51398	8.65513	7.9555	9.56784
hsa-miR-1307-5p	6.24318	5.59261	6.50838	5.95199	5.88976	6.61434	6.39061	6.85009	5.91936	6.24286	6.00884	7.05592	5.94531	5.98576	6.00288	6.35646	6.11369	5.91278	6.12636
hsa-miR-130a-3p	1.62457	4.8636	5.66792	5.72514	5.21574	4.85928	5.33617	5.95488	4.81648	4.77473	5.60864	4.62725	5.43724	5.34585	5.11804	6.97642	4.96632	5.53358	5.1245
hsa-miR-130a-5p	1.05156	0.360999	4.58106	0.112026	0.314464	0.235082	3.43657	4.12978	0.39735	4.27658	5.54892	4.58607	5.17507	5.37811	4.5426	4.42399	4.94636	4.47967	4.46679
hsa-miR-130b-3p	1.86794	5.58203	5.81962	6.71813	4.50823	5.9749	7.04944	6.98463	5.05044	6.26539	5.74292	7.58934	6.11332	5.61757	5.45564	7.15543	5.95968	6.00776	7.15219
hsa-miR-130b-5p	5.74987	4.79698	6.99256	6.01116	5.17144	6.2284	6.15751	6.2743	5.29625	5.8381	5.7589	6.89708	5.09538	5.84286	6.16014	6.50955	5.52192	5.51603	6.1175
hsa-miR-1321	1.06363	4.53883	0.213249	4.09644	0.381458	0.308767	3.31114	3.79716	0.457434	4.43271	3.96	4.4684	3.56423	4.08693	4.60912	3.78406	4.16111	3.57648	4.11903
hsa-miR-1322	0.86123	4.11166	0.0841458	0.0697533	0.226486	3.83175	3.54927	-0.163671	0.290784	3.69935	3.50336	3.85683	3.65812	-0.514634	3.71935	3.60727	3.58258	3.53152	3.56431
hsa-miR-1323	0.841601	0.305264	3.53721	0.146236	0.275326	0.224476	3.19094	-0.0428979	0.328713	2.83645	3.35442	2.70942	2.95243	3.36349	3.46619	3.59846	3.00091	3.26741	2.79546
hsa-miR-132-3p	8.00136	5.91582	6.62697	6.12208	6.39202	6.66532	6.10657	6.36477	6.06305	5.75043	5.93585	7.54728	5.83624	6.03486	5.13317	6.6809	5.68964	5.66461	6.28304
hsa-miR-1324	1.34821	4.35671	4.37721	4.12273	4.74826	0.462754	4.04292	4.57313	0.639451	4.58823	5.79599	4.52648	5.71623	5.81291	5.08113	4.78641	5.17695	5.16331	4.74536
hsa-miR-132-5p	1.10734	0.424848	0.196085	0.177609	4.83795	0.299764	4.70317	4.35937	4.77748	4.03038	4.12435	5.06346	4.25174	4.62655	3.73846	4.85527	4.28137	3.93293	4.63783
hsa-miR-133a-3p	1.61002	5.20845	5.70852	5.63788	4.46222	5.16586	4.8209	4.67421	4.81424	5.48777	5.78653	4.81208	5.35743	5.74696	5.46808	5.27098	5.73283	5.36407	5.3817
hsa-miR-133a-5p	0.947061	0.281276	0.0653117	0.0478416	0.237679	0.163272	3.78928	3.45047	0.315322	4.38259	4.87786	4.13231	4.67192	4.55738	4.36685	4.466	4.83312	4.64379	4.74616
hsa-miR-133b	1.73395	5.73619	5.63605	5.56266	5.36868	5.31418	4.87241	4.75065	5.84411	5.98514	6.07512	6.2102	5.97846	5.99734	5.98326	5.88406	5.89577	6.15889	5.65901
hsa-miR-1343-3p	1.87016	5.85485	5.29744	5.8318	5.62762	5.85102	5.51462	5.56984	5.63733	6.52684	6.86441	6.46906	6.49601	6.78829	6.62909	6.39384	6.57246	6.67712	6.51615
hsa-miR-1343-5p	5.84584	5.37369	5.28195	4.77807	5.07896	5.18456	4.58328	5.37531	5.35766	5.9234	5.74976	6.97548	5.90002	5.6861	5.71548	5.82139	5.78684	6.01272	5.48432
hsa-miR-134-3p	1.7489	5.73788	6.15908	4.93062	5.95741	5.96319	4.836	5.59007	6.28663	5.66698	6.24649	5.35366	5.91318	6.14659	6.25649	5.6265	5.8428	5.73054	5.59871
hsa-miR-134-5p	6.45324	6.23813	6.54538	5.61755	6.345	6.2253	6.0763	5.52903	5.95302	5.12922	5.54843	5.43806	5.82057	5.50514	5.44941	5.33958	5.60847	5.61027	5.40225
hsa-miR-135a-3p	1.78048	5.98674	5.99707	5.25778	5.08286	6.40861	5.76804	6.13838	4.84012	6.39608	6.2612	5.66126	6.35671	6.36957	6.0537	5.46931	5.96914	6.12384	5.63278
hsa-miR-135a-5p	1.27882	5.12137	4.86174	6.09935	4.50507	4.27438	3.38506	4.09026	0.603004	4.42739	3.467	4.77463	3.76971	3.77654	3.71602	4.05167	3.92315	4.02989	3.88023
hsa-miR-135b-3p	1.0003	0.288968	0.0516568	0.0324639	0.241052	4.24702	5.67584	5.59343	0.326391	4.61321	3.24137	6.98993	3.6118	3.22213	3.86629	6.89355	4.08713	3.69596	4.28889
hsa-miR-135b-5p	2.58164	5.58148	6.00361	5.41832	5.16501	5.13684	9.87842	9.6727	4.9034	9.92689	6.43708	11.7071	6.42188	6.32044	6.00667	10.6702	8.52535	6.19862	8.83263
hsa-miR-136-3p	6.23843	6.45722	5.61077	6.52571	6.48095	6.01957	6.45083	6.54181	6.14327	5.89821	6.09081	6.21428	6.07	5.8134	5.69738	5.46181	5.83978	6.04083	5.94844
hsa-miR-136-5p	1.65081	4.96233	5.75611	6.52596	4.98143	7.38722	4.52451	4.79949	5.01715	5.22282	5.47012	6.14723	5.44003	5.59607	5.35089	5.17556	5.12985	5.43402	4.75362
hsa-miR-137	1.78669	5.37796	5.54894	5.25857	5.8239	6.49415	5.40558	5.94537	5.68591	5.74622	6.76882	5.47254	6.34717	6.45163	6.16654	5.75667	6.36485	6.02941	5.50447
hsa-miR-138-1-3p	1.63177	5.49091	5.53131	6.59234	4.58379	6.2394	3.70426	4.39981	4.4599	5.26275	5.78976	5.56421	6.15174	5.44174	6.02723	5.17361	5.15794	5.66641	5.2102
hsa-miR-138-2-3p	5.78899	6.59857	6.52217	6.03837	5.997	7.04016	5.67804	5.92614	5.836	6.98476	7.24908	7.18628	6.94552	6.89259	7.21323	7.05392	6.93969	6.98196	6.51938
hsa-miR-138-5p	1.88069	5.52248	5.40945	5.94441	5.83468	5.97689	5.91111	5.31135	6.0968	6.64182	6.72289	6.40484	6.47873	6.81565	6.64716	6.71827	6.39741	6.46799	6.46673
hsa-miR-139-3p	1.69928	5.78488	5.67656	5.12702	5.60705	5.87556	5.3167	5.51667	6.319	5.54877	5.59679	5.40765	6.01383	5.64136	5.04854	5.39619	5.1041	5.97904	5.75768
hsa-miR-139-5p	5.6437	6.13113	5.70273	5.44041	5.02347	5.40168	4.89851	4.44671	5.64501	6.66094	6.87644	6.57875	7.07108	6.80143	7.01658	6.83913	7.00144	6.59009	6.58512
hsa-miR-1-3p	10.6424	6.32327	7.8062	6.21027	6.02031	7.53264	6.22469	6.10721	5.38219	5.27343	6.4676	4.95967	5.39106	6.33397	5.07487	5.58733	5.62084	5.18359	4.75763
hsa-miR-140-3p	9.894	8.15936	8.42746	8.50705	8.55043	8.04208	8.88644	8.97191	8.44141	6.81592	7.60553	8.32207	7.1576	7.54635	6.64463	8.06024	6.72474	7.26401	7.51646
hsa-miR-140-5p	5.61296	5.62524	5.54358	5.19357	5.81882	5.69937	5.82314	5.52087	5.55929	5.21002	5.69476	5.62486	5.46727	6.04389	4.82433	6.06218	5.28311	5.42118	4.94913
hsa-miR-141-3p	3.05211	5.48983	5.39926	5.81512	5.49987	5.10766	11.0235	10.721	2.47003	11.713	5.37911	12.6603	6.75734	4.7473	5.78726	10.9878	10.1045	6.9382	11.0399
hsa-miR-141-5p	5.95573	5.23617	4.64441	4.31579	4.61369	4.70457	6.93797	7.25225	5.56807	6.29147	5.50695	7.30304	5.23107	5.71065	5.48855	7.45216	5.62961	5.00608	6.47778
hsa-miR-142-3p	13.2539	12.289	12.6747	13.2129	12.6546	12.827	11.499	11.1606	12.4346	10.6125	11.9481	11.6723	11.5564	11.9181	10.1517	10.8302	11.0557	11.6189	10.463
hsa-miR-142-5p	11.1624	9.83433	10.009	11.3252	10.6032	9.90978	9.47661	9.04624	10.4255	7.68158	9.08307	8.84503	8.71512	9.21569	6.99425	7.92249	7.93525	8.90534	7.46493
hsa-miR-143-3p	11.1766	11.2616	10.6828	11.2072	11.272	10.5067	10.5427	10.2847	10.9827	10.4246	11.1593	10.5757	11.0424	11.1428	10.428	10.6365	10.5964	10.9511	10.4735
hsa-miR-143-5p	1.48693	4.84014	4.68367	4.73976	4.86567	5.07379	4.95071	5.2595	5.45441	3.85798	4.74997	5.03528	5.57596	4.33999	4.63215	4.73671	4.08858	5.53106	4.14554
hsa-miR-144-3p	1.75538	5.50594	5.76703	5.46876	5.66796	5.03942	4.83699	4.16811	5.35777	5.61982	6.46296	6.34625	6.7808	6.7162	5.61271	6.3511	6.0326	6.97188	5.41431
hsa-miR-144-5p	6.54638	6.62272	6.36251	6.85285	6.19144	6.14554	6.34659	5.86574	5.16626	5.96428	6.37838	6.97561	7.2114	6.68172	6.10428	6.98608	6.24055	7.43958	6.70818
hsa-miR-145-3p	6.52428	5.52848	4.23934	4.97878	0.439749	5.45314	3.95345	-0.090701	0.526992	3.81988	4.00476	4.35683	4.07794	4.0284	4.04964	3.80967	3.52678	3.78764	4.82501
hsa-miR-145-5p	1.61062	4.53162	5.0111	4.83787	5.21364	4.21585	5.82882	5.27947	5.77594	5.19713	5.82025	4.75276	5.5794	5.98454	5.58051	5.17118	5.37533	5.81679	5.00916
hsa-miR-1468-3p	1.01227	0.448125	4.31219	3.83578	0.41222	0.351128	3.1176	3.56652	0.476217	3.28154	3.71574	3.11257	3.19831	3.4949	2.94496	3.27452	3.74688	3.39427	3.41044
hsa-miR-1468-5p	7.47897	7.00505	7.17224	7.33069	6.69457	7.18261	6.02086	6.19124	6.76634	5.80759	6.44899	6.55042	6.72359	6.58544	6.15865	6.14938	6.12805	6.59496	6.08498
hsa-miR-1469	1.82882	6.63205	5.96659	6.04244	6.6175	6.25893	5.41019	5.42207	6.21651	6.00562	6.11065	5.87487	6.12258	5.94195	6.4417	5.61526	6.1627	6.3347	5.55842
hsa-miR-146a-3p	5.92586	5.04585	4.70352	5.29357	5.64998	4.21712	5.78971	5.35913	4.91661	4.85841	5.30836	5.35945	4.8011	4.70311	3.9967	5.36434	4.85923	5.40781	5.12305
hsa-miR-146a-5p	15.4351	12.7099	12.902	12.8853	11.8538	12.6008	11.4378	11.2043	11.6083	8.20051	10.5415	14.0038	9.53962	10.6325	8.29064	12.5468	8.44686	9.59587	11.306
hsa-miR-146b-3p	6.26868	4.64136	4.93229	5.58621	4.57195	5.72342	4.51404	4.39023	0.809241	4.47813	5.7284	4.86303	5.22581	5.946	4.64073	5.358	5.17837	5.03464	4.97915
hsa-miR-146b-5p	12.45	10.2211	9.94686	10.8994	9.35853	10.0839	9.38705	9.24666	9.06042	7.76405	8.82919	9.36133	8.43882	8.8843	6.59277	9.07386	7.39985	8.49475	8.64737
hsa-miR-1470	1.58029	4.95188	4.60996	5.11156	4.78726	5.09045	4.25546	4.73206	5.47305	5.05818	5.64057	4.89348	5.2502	5.84953	5.68032	4.91304	5.58351	5.6414	5.41405
hsa-miR-1471	1.83109	5.6926	5.55408	6.07493	5.92129	6.15735	5.09346	4.18172	4.49585	6.45371	6.61817	6.78213	6.45587	6.64417	6.39072	6.32242	6.72552	6.6378	6.45374
hsa-miR-147a	0.914094	0.393995	0.245691	0.233843	0.363797	3.70265	3.07167	3.40861	0.417663	2.80231	3.44932	2.66465	3.29713	2.97856	3.50531	2.72013	3.04217	3.04297	2.97488
hsa-miR-147b	0.959916	4.24652	0.135103	0.119016	0.294047	0.225386	4.02343	3.91148	0.365767	3.98414	3.67405	4.53398	3.44389	3.68749	2.87427	4.65596	3.55592	3.13669	4.6015
hsa-miR-148a-3p	9.73993	9.56405	9.78714	9.77095	10.2096	9.42562	9.91381	10.0964	10.3803	8.47324	8.73247	9.87893	9.11872	8.80539	8.03047	9.54381	11.0601	9.22096	7.93786
hsa-miR-148a-5p	5.58401	4.8553	5.13785	5.17217	6.41394	0.637093	4.6952	5.14559	6.18685	4.93342	5.32741	4.51836	5.01569	4.94555	4.98124	4.60096	5.46894	5.4871	4.77356
hsa-miR-148b-3p	7.8182	6.56069	7.50567	7.36697	7.23343	7.66736	9.20307	8.8513	6.91587	7.87681	6.69748	10.2831	6.52497	6.91663	5.62819	9.44183	7.3608	6.82643	8.93691
hsa-miR-148b-5p	1.21319	0.48939	4.54766	0.226298	0.440162	5.0254	4.72437	5.08656	4.51266	5.15871	3.68788	6.54897	3.98229	4.08896	4.05192	4.97668	4.22439	4.08137	5.30226
hsa-miR-149-3p	2.08955	6.62971	5.9649	6.72075	6.40786	6.57835	5.78664	5.95647	6.56425	7.17487	7.52361	7.20267	7.40746	7.50354	7.56528	7.14798	7.47829	7.42665	7.19083
hsa-miR-149-5p	2.03658	6.22418	5.88191	5.92901	7.31165	6.28124	8.25461	8.00446	7.13916	7.1463	5.91426	7.69538	6.58057	5.57846	5.59357	8.0564	5.54835	6.69031	6.76331
hsa-miR-150-3p	1.62811	5.28618	6.08214	5.50294	6.18445	4.9434	4.89821	4.8535	6.11238	5.28265	5.35712	4.29232	5.1437	5.61382	5.71952	4.91829	5.40257	5.25044	5.28974
hsa-miR-150-5p	11.7056	10.9477	10.2776	12.1807	11.1726	8.97797	9.39313	9.41755	11.1137	7.37087	9.27841	8.70901	8.29954	9.37325	7.23483	7.36676	8.33289	8.51885	7.12947
hsa-miR-151a-3p	10.0267	8.84504	9.69307	9.18152	8.19517	9.00894	11.2584	11.235	8.37477	9.77699	7.60485	12.6252	7.94765	7.73008	6.96352	10.9928	9.47685	7.98459	11.2318
hsa-miR-151b/151a-5p	6.92788	5.39807	6.11085	5.98317	5.18475	5.76745	7.12049	7.12646	5.3825	6.17448	4.9069	9.19236	5.35194	4.85549	4.96918	7.37902	5.68418	4.50742	7.30986
hsa-miR-152-3p	7.3269	6.29217	6.35652	6.92087	5.94007	6.53889	7.10663	6.98248	6.15156	6.10397	5.84166	5.95827	5.37915	5.78599	5.11027	8.03751	5.90296	5.66663	6.29428
hsa-miR-152-5p	7.6547	7.67789	7.89375	8.01521	7.80292	7.67588	8.18908	7.85576	7.70315	8.69402	8.58401	8.62511	8.0199	8.45426	8.34023	8.43694	8.34043	8.1372	8.50959
hsa-miR-153-3p	0.578285	3.7034	-0.126482	-0.136868	-0.0231793	-0.0679484	3.30274	3.32703	0.0413322	-0.663831	-0.576292	2.97776	2.23698	2.54594	2.29019	3.337	-0.516666	2.63605	3.06188
hsa-miR-153-5p	0.647182	0.112637	-0.00798822	-0.0175983	0.0880277	0.046321	-0.350542	-0.170623	0.131938	2.75516	3.17384	2.71961	2.85963	3.00708	2.85209	3.10986	2.69294	3.1459	2.83486
hsa-miR-1537-3p	0.591267	3.59358	-0.0579719	-0.0669927	0.0322936	-0.00694446	-0.377459	-0.210234	0.0800544	2.68669	2.73842	2.65147	2.79009	2.47364	-0.472022	2.49309	2.62478	2.56024	2.70808
hsa-miR-1537-5p	0.831938	0.277497	0.123084	0.110691	4.27614	0.192856	3.13923	-0.0888204	0.302029	3.1836	3.38403	2.88852	2.90276	3.56296	3.1666	3.25203	3.02489	3.09925	3.02139
hsa-miR-1538	1.53595	4.74794	4.69216	4.02496	4.32135	4.45171	4.19204	4.84167	5.59222	4.97991	5.59625	4.68271	5.38726	5.51768	5.37835	5.39899	5.41516	5.46111	5.31664
hsa-miR-1539	5.48592	6.34147	7.01966	6.00204	0.895492	6.49182	5.98809	5.96869	5.42987	5.58805	5.91552	6.09892	6.03174	5.52186	5.76474	5.58935	4.98128	6.12216	5.1814
hsa-miR-154-3p	1.02688	4.75088	0.204015	4.70009	0.364951	0.295408	2.95851	3.75699	0.437629	3.69738	4.14813	3.09611	3.64338	3.99293	3.70676	4.29473	3.78453	3.2475	3.54622
hsa-miR-154-5p	1.30583	5.18544	4.12585	5.08585	0.551223	4.49509	3.96042	4.40527	4.50471	4.07278	4.11711	3.86657	3.71361	4.24759	4.10259	3.88169	4.05155	4.22871	4.56624
hsa-miR-155-3p	1.14113	5.33107	4.5764	0.216402	0.416751	5.08801	4.21542	-0.0827314	4.45477	4.19891	3.96974	3.39449	4.04113	4.30049	4.06181	4.45891	4.17989	4.04186	3.68738
hsa-miR-155-5p	13.8345	12.4305	11.4852	13.0302	10.2703	10.9775	9.74786	9.8288	10.3512	8.17203	9.72624	7.37185	8.47449	9.70469	6.93576	10.1324	10.0659	8.43526	11.2442
hsa-miR-1587	1.55573	5.27463	5.13505	4.97558	5.20479	5.93727	4.92582	4.7288	5.32942	4.79608	5.41475	4.74679	4.60453	5.38478	5.33902	4.67475	4.88842	5.03422	4.82659
hsa-miR-15a-3p	0.198071	3.23247	-0.457155	-0.469877	-0.330357	-0.385386	-0.766422	-0.630341	-0.272428	2.50948	-0.815136	2.68858	-0.859378	-0.795157	1.97881	2.62992	-0.775569	2.21098	2.23534
hsa-miR-15a-5p	6.0245	6.7814	6.49092	7.88521	7.17181	6.20768	7.85737	7.65352	6.96016	6.34621	6.71165	8.59975	6.61072	6.73027	5.46995	8.61504	6.93617	6.93687	6.67675
hsa-miR-15b-3p	1.74021	5.50417	5.15963	5.51597	5.15604	5.18285	6.08522	5.99184	4.47816	5.98544	6.16951	7.24922	5.9657	5.76043	5.33815	6.61778	5.94842	5.4844	5.64428
hsa-miR-15b-5p	8.18814	8.3167	7.94394	8.78971	8.61493	7.52851	8.83634	8.78909	8.53083	8.13035	7.92647	9.86909	8.31076	7.90049	6.27641	8.9115	7.50355	8.54104	8.36254
hsa-miR-1-5p	6.36651	0.490838	4.61781	3.95779	0.4427	4.6802	5.16475	4.82294	0.528459	4.06096	3.99727	4.05256	3.92204	4.23774	3.06204	4.24064	4.26501	3.57511	3.8677
hsa-miR-16-1-3p	1.20001	0.659092	0.480442	4.35594	7.6807	0.561141	3.45619	0.235171	7.69597	3.23049	3.43392	3.92668	4.05493	3.10222	3.33568	3.48926	-0.0650493	4.18554	3.7684
hsa-miR-16-2-3p	8.92862	8.53044	7.68896	8.33975	7.95067	7.47042	6.85007	6.12667	7.42214	5.87792	6.30062	7.30381	6.57978	6.68537	4.78758	7.3912	6.36308	6.67895	6.27869
hsa-miR-16-5p	15.1002	14.6284	14.6842	15.056	14.7682	14.3612	15.2646	15.0367	14.6951	14.3779	14.0923	15.9634	14.3711	14.1942	12.701	15.5885	14.227	14.5217	14.4222
hsa-miR-17-3p	1.10729	0.407137	0.171959	4.57645	0.359611	4.36174	5.68109	4.45183	0.444269	4.40417	3.34889	6.09106	3.85439	4.00604	3.75001	5.1738	4.73226	4.71008	4.28151
hsa-miR-17-5p	1.85223	5.63735	6.19534	6.04142	5.24663	4.89445	7.11328	7.29726	5.74844	6.04097	4.86395	9.06322	5.36271	4.48394	4.03435	7.63423	7.0213	5.80586	6.36273
hsa-miR-181a-2-3p	6.37876	5.7952	5.03383	5.82329	5.6722	4.79333	4.84015	5.78102	5.68633	5.81859	5.48348	8.16909	5.57986	5.2606	5.44665	5.49112	5.7112	5.33712	6.05662
hsa-miR-181a-3p	7.41408	4.9657	5.58369	4.99193	4.59032	6.07069	5.04282	4.74342	5.10955	5.3855	5.19137	7.21218	5.12494	5.13941	4.75408	3.80056	5.07021	4.86909	5.81056
hsa-miR-181a-5p	8.40504	8.31338	8.36753	8.87235	9.07739	8.46211	8.35106	9.12846	9.55922	10.6043	8.99435	11.9091	8.57772	8.73568	7.97626	7.72132	8.11742	8.36298	10.4441
hsa-miR-181b-2-3p	1.53294	4.63868	4.77638	5.33986	4.67901	4.45127	4.0647	3.5871	0.78976	5.35277	6.55508	5.09317	6.22033	6.47357	5.7109	5.3799	5.78456	6.30852	5.2212
hsa-miR-181b-3p	0.521683	-0.0148058	-0.145707	-0.154648	-0.0499201	-0.095167	-0.463475	-0.296861	0.0127421	2.96754	2.89012	3.36088	2.80395	2.95418	2.6046	2.53161	-0.474733	2.59326	2.60273
hsa-miR-181b-5p	6.59729	7.0699	6.63298	6.9036	7.49531	6.42897	6.08484	6.69251	8.10151	9.82433	6.68632	11.0708	6.22785	6.62487	5.946	5.67017	5.59115	5.99603	9.52029
hsa-miR-181c-3p	1.65275	5.61476	6.3522	5.45704	4.33974	4.77429	4.61744	5.10992	4.82063	5.67338	6.1616	5.66526	5.69904	5.78858	5.7545	5.09573	5.67743	5.53645	5.60526
hsa-miR-181c-5p	1.65749	5.77992	5.0172	5.72901	4.89337	5.17232	5.25645	5.54673	4.59329	5.24447	5.05368	6.0045	5.42148	5.5333	6.89539	5.59861	5.59292	5.17919	5.54196
hsa-miR-181d-3p	1.43432	4.62416	4.59034	4.8155	0.611807	0.523162	3.28856	3.81898	4.559	5.58919	6.27666	4.64083	5.96265	6.13018	6.00793	5.15384	6.01789	6.15529	5.8403
hsa-miR-181d-5p	1.64828	5.72625	4.06821	5.55306	5.14398	5.36555	5.96055	6.46677	5.41543	5.30503	4.96446	7.17821	4.83375	4.7445	5.62048	5.67272	4.96882	4.58659	5.9371
hsa-miR-182-3p	0.750974	0.197092	0.0532262	0.0416959	0.167864	0.11819	3.20683	-0.143505	0.219977	2.62171	2.52596	3.13143	3.08785	3.30691	2.80288	3.10318	3.43087	3.845	3.69718
hsa-miR-1825	1.42952	5.25287	5.39891	5.81022	5.02951	5.55322	4.11783	4.02974	0.709208	5.15109	4.996	4.81845	4.83616	4.28245	5.01569	4.18646	4.83529	4.93104	4.37573
hsa-miR-182-5p	9.66988	9.25096	8.98331	9.0596	8.94281	8.59208	10.5404	10.6231	9.16227	9.87858	8.04675	13.7357	8.7647	7.95477	7.0118	10.8509	10.1579	8.67816	11.2843
hsa-miR-1827	0.943962	0.331054	4.77852	4.49955	0.292144	0.225809	3.40655	-0.12897	0.36146	3.6922	3.58412	3.40204	3.83425	3.21875	4.34345	4.07668	3.45318	3.27796	3.04941
hsa-miR-183-3p	1.10416	4.31292	0.149422	0.130009	4.49514	0.258338	3.8711	-0.18584	0.427629	4.05879	5.4566	5.55702	5.34687	5.674	5.3589	4.96782	5.53685	5.49931	5.03431
hsa-miR-183-5p	3.04756	4.97201	7.05572	5.25005	6.11346	6.01259	9.86609	9.95167	5.99917	9.3051	5.60791	13.1948	7.20475	5.31101	5.39898	10.318	9.93456	7.30825	10.7851
hsa-miR-184	1.73204	6.2295	5.76484	5.41557	6.26822	5.11086	5.01524	5.07178	5.55838	6.94715	5.81611	5.31141	5.64206	5.66436	5.94151	5.42144	6.18378	5.69388	5.71789
hsa-miR-185-3p	8.19697	8.58606	8.23094	8.19657	8.48801	8.57106	7.38503	7.58431	8.68234	5.8702	6.70165	6.25047	6.5063	6.84595	6.7554	6.3041	6.90812	6.15669	6.17201
hsa-miR-185-5p	8.00167	7.58594	7.56958	7.93726	7.05755	6.37347	8.88635	8.66717	6.4488	6.86094	6.29526	9.85448	6.49135	6.41271	5.459	8.65603	6.28677	6.62235	8.77044
hsa-miR-186-3p	1.70398	5.29584	4.43242	5.30483	5.29682	5.31009	5.07873	4.249	0.94117	6.15614	6.97344	5.44552	6.847	6.99782	6.48822	6.11213	6.67493	6.63639	6.5103
hsa-miR-186-5p	7.3978	6.0755	6.84084	7.09407	6.8771	6.56285	9.37256	9.12962	6.82822	7.80681	6.37943	9.02804	6.54512	6.29094	5.17019	9.10082	6.82809	6.65949	8.10627
hsa-miR-187-3p	1.91807	5.95666	5.41509	5.71713	5.93199	7.0254	5.78244	6.19558	5.81351	6.84802	6.75181	6.44561	6.89793	6.62149	6.87056	6.33045	6.65141	6.55107	6.23868
hsa-miR-187-5p	1.64997	5.61427	5.67077	5.12089	5.48464	6.13943	4.31914	5.06236	5.98152	5.43862	5.53209	4.92792	5.23627	5.34839	5.5667	5.43497	5.42967	5.91486	5.31128
hsa-miR-188-3p	1.3128	5.25788	4.0024	4.51441	4.38841	4.85709	3.58121	3.90293	0.641462	4.24233	4.5176	4.19822	4.17278	4.39092	4.10455	4.34183	3.85837	4.40405	4.23098
hsa-miR-188-5p	1.59306	5.71813	5.26192	4.48985	4.78922	5.41713	4.3673	4.39535	5.00862	5.2583	5.73294	5.4712	5.41435	5.58909	6.00857	5.61025	5.21166	5.38423	4.68982
hsa-miR-18a-3p	1.16427	0.43756	0.192712	3.965	0.388062	4.39473	6.01805	6.29388	0.476239	4.63396	4.5288	6.91657	4.1719	3.61251	3.88773	5.8186	4.61046	4.53229	4.72871
hsa-miR-18a-5p	1.92272	5.59005	5.51814	6.68099	4.63639	5.34088	6.3208	5.87957	5.75972	6.29069	6.77635	8.21104	6.70812	6.91814	6.35661	6.91525	6.89816	6.87738	6.30693
hsa-miR-18b-3p	1.01055	4.06943	0.244099	4.16075	0.391152	0.327544	3.86444	4.08519	0.457723	2.75958	3.93889	3.39717	3.41241	3.13087	3.2061	3.83362	3.4473	3.2764	3.12564
hsa-miR-18b-5p	0.0284736	-0.362292	-0.487771	-0.497795	-0.387869	-0.431225	-0.676616	-0.61079	-0.342227	1.48498	-0.698519	-0.719354	-0.71763	1.99455	1.85728	1.7913	-0.680797	1.84683	1.36673
hsa-miR-1908-3p	5.98306	6.46544	6.75898	6.79163	5.80037	6.64383	5.90501	5.96712	6.31159	6.35753	6.39671	5.99797	6.48917	6.53526	6.56932	6.38334	6.1185	6.71432	6.2259
hsa-miR-1908-5p	6.6298	7.56057	7.95583	7.19757	7.23015	7.70508	5.59343	6.0888	7.25896	8.13769	8.84089	7.29334	8.65746	8.65009	8.75331	7.69547	8.5993	8.41614	8.03185
hsa-miR-1909-3p	2.3437	7.63779	5.94573	6.71587	6.38743	7.24263	5.78214	6.17632	6.21737	8.98843	8.91876	7.99179	7.84498	8.9404	8.68266	8.13548	8.30983	7.9988	8.24935
hsa-miR-1909-5p	1.70575	6.59228	7.08173	4.85032	4.34849	6.34186	5.93072	6.10866	5.42261	6.22205	5.14164	4.98626	4.95141	5.3784	5.53531	6.07285	5.50721	5.56123	5.06532
hsa-miR-190a-3p	0.465342	-0.0138576	-0.112866	-0.119257	-0.0452222	-0.0764114	2.46941	-0.218375	0.0107486	2.23045	2.07256	-0.401012	2.03601	2.82103	-0.38589	2.15539	2.44308	2.22459	2.04578
hsa-miR-190a-5p	5.48168	4.88167	5.99133	5.30965	5.55443	6.24817	8.16558	7.65105	0.979718	6.2122	4.97523	6.48364	5.37076	4.37101	3.95789	6.60519	6.66619	5.39954	4.48303
hsa-miR-190b	1.5026	4.38462	5.1272	4.74333	4.86978	4.65724	5.97316	6.03376	4.99376	5.07192	4.39949	5.80997	4.02036	4.68997	4.44953	5.41608	4.15094	4.06683	5.04273
hsa-miR-1910-3p	1.36529	4.60035	0.379314	4.23964	4.92377	4.89047	4.52976	4.80663	5.41926	4.55114	4.08356	5.00825	4.76082	4.10969	4.38687	4.17528	4.2443	4.65572	4.62449
hsa-miR-1910-5p	1.25976	0.526081	0.279742	4.33484	6.22451	4.71042	3.4777	3.90229	6.75936	4.29131	4.17651	4.44307	4.66336	3.97754	4.7017	4.35365	4.17663	4.71761	4.11618
hsa-miR-1911-3p	0.847378	3.92096	0.10652	0.0931753	0.238751	0.181548	3.27302	-0.122498	0.298625	2.9037	3.18108	2.58119	3.39646	3.77746	4.00811	3.3077	3.45601	3.62808	3.67166
hsa-miR-1911-5p	1.14798	4.78388	0.269812	4.34769	0.445936	4.07905	3.96662	4.26501	0.525502	3.77723	3.64975	3.52429	4.30513	4.03037	4.44221	4.43288	3.93186	4.16585	4.34135
hsa-miR-1912	1.09804	0.439496	3.92283	4.59053	0.395095	0.3194	4.01525	4.09937	0.474194	4.31224	4.54274	4.65556	4.09837	4.39526	4.20615	4.34492	4.34178	4.06106	3.76746
hsa-miR-1913	1.6867	4.77097	5.4379	5.50997	5.42742	5.37013	5.14039	5.47989	5.27401	5.89094	5.84489	5.51718	5.68647	5.49238	6.22829	5.50196	5.70131	5.88811	5.74234
hsa-miR-191-3p	5.52488	5.65628	5.94766	6.62371	6.22201	6.20851	6.10804	6.22393	6.41872	6.23576	6.49275	6.601	6.48811	6.30086	6.44503	7.04624	6.52658	6.51797	6.16222
hsa-miR-1914-3p	1.21407	0.545875	4.92816	4.27296	4.44868	4.22492	3.8564	3.75973	0.581354	4.30834	3.97232	4.07004	3.74051	4.34211	4.10862	4.25138	3.33245	3.49188	4.2943
hsa-miR-1914-5p	2.22342	6.70392	6.49465	6.30969	6.26012	6.54444	6.25039	5.92899	6.19139	7.5159	8.66834	7.22997	8.22133	8.59014	8.20504	7.43732	8.17034	8.2672	7.93812
hsa-miR-1915-3p	1.8822	5.58409	6.52625	6.31885	5.88205	6.50237	5.9472	6.83055	6.54129	6.18351	6.37511	6.41473	6.3142	6.04138	6.4943	6.03246	5.94457	6.23359	5.7749
hsa-miR-1915-5p	1.58281	5.6612	5.47482	5.67666	5.28042	5.09068	5.18945	4.39425	4.80996	5.2772	5.12836	5.21081	5.55828	4.81087	5.46449	5.26756	5.02785	4.79455	4.93311
hsa-miR-191-5p	12.9026	11.0274	11.1554	11.3585	11.2762	11.2034	12.9838	12.9578	11.2834	10.1321	9.86473	13.2824	9.61188	9.98292	8.32329	12.6775	10.3765	9.84405	11.6701
hsa-miR-192-3p	6.55328	6.59929	6.6837	6.85799	7.3691	6.90259	7.48751	7.39931	6.76763	6.18305	6.03974	6.78229	6.19494	6.39795	5.93598	6.9238	6.45476	6.35946	5.8537
hsa-miR-192-5p	7.70831	7.85519	7.78871	8.06067	7.18302	7.2698	14.5383	14.3571	7.38179	8.87387	6.95467	13.0921	7.86925	6.85178	6.56078	13.8619	12.7107	7.43008	8.69047
hsa-miR-193a-3p	1.2914	0.565767	4.87491	4.10706	5.27961	4.6097	5.07078	5.12962	0.604259	5.47173	4.27262	4.3266	4.30446	4.2055	3.89998	4.66397	4.43312	3.92274	4.51875
hsa-miR-193a-5p	8.0135	6.0465	6.18458	5.44334	6.32499	6.76332	8.61601	8.71701	6.80846	7.11886	6.47724	7.275	7.22961	6.29194	6.21507	9.00515	6.16428	7.25226	6.04936
hsa-miR-193b-3p	1.57763	5.2033	5.42325	5.49536	5.47389	4.66883	4.81718	4.60595	4.91092	4.85437	5.2559	5.46874	5.33312	5.21138	5.32066	4.67725	5.29241	5.06462	5.61135
hsa-miR-193b-5p	1.86805	5.80411	5.97046	6.49667	5.88015	7.04014	5.22195	5.13665	5.5115	6.33577	6.18005	6.58211	6.0283	6.57627	6.20846	6.05904	6.25138	6.07774	7.59448
hsa-miR-194-3p	1.61791	5.20974	4.86628	4.75996	5.75515	5.29953	6.19531	5.97905	4.58716	4.77409	5.26106	5.9359	5.43637	5.52897	4.90182	5.99321	4.78426	5.31996	4.88614
hsa-miR-194-5p	6.32506	6.01476	5.99128	6.60026	6.0396	5.60311	11.6877	11.1995	5.36235	6.96299	5.424	10.8576	5.9339	5.26387	5.11767	11.3927	10.5855	5.8269	6.34076
hsa-miR-195-3p	0.937984	4.1074	0.194274	3.79222	0.332328	0.272588	3.55297	-0.0444607	0.394885	3.69996	3.31557	3.27287	3.15724	3.63636	3.46555	3.43568	3.38197	2.97218	3.6122
hsa-miR-195-5p	8.72604	9.13857	8.25315	8.98576	8.6834	7.99604	7.81453	7.8142	8.98509	7.16492	8.0246	8.01985	8.36288	8.20279	6.3513	8.11267	7.53635	8.47725	7.51849
hsa-miR-196a-3p	1.43747	0.677543	5.23492	5.02291	4.76234	4.99077	4.63478	4.64968	5.44565	4.75152	5.07996	5.21073	4.37071	5.10751	4.87804	4.83008	4.59768	4.5618	4.78361
hsa-miR-196a-5p	9.96448	9.72256	9.31425	9.64965	9.50442	8.97315	12.235	12.5403	9.56278	11.1	8.71723	13.6922	8.8508	8.7537	7.89345	12.3043	9.55248	9.20173	11.595
hsa-miR-196b-3p	1.88492	5.16935	6.34581	5.87146	5.09969	5.3348	5.67519	5.4294	5.57804	6.7753	7.0363	5.73459	7.02427	7.25436	6.86714	6.1936	6.815	7.08887	6.55713
hsa-miR-196b-5p	8.97949	8.71109	8.737	8.85487	8.61079	8.10174	7.65487	7.81275	8.3975	8.23002	7.85098	8.04293	8.11543	7.93921	6.38181	8.09808	7.96445	8.01253	8.99298
hsa-miR-1972	1.03341	0.421727	0.223444	4.47628	0.381613	0.31325	3.45053	3.9249	4.51818	3.21109	3.80217	3.90713	3.26067	3.17118	3.64168	4.12272	3.7102	3.59656	4.1646
hsa-miR-1973	0.97076	0.293389	0.0712143	0.053242	0.248537	0.17199	4.37776	4.39156	0.328415	4.68037	4.86103	3.79039	4.97946	4.91279	4.69034	4.26186	4.66874	4.90813	4.57557
hsa-miR-197-3p	10.1101	11.0787	10.9001	10.6991	10.9891	10.7344	10.6547	10.7504	10.8759	10.396	10.7134	10.7145	10.6949	10.7275	10.7892	10.2349	10.4708	10.6212	10.5662
hsa-miR-197-5p	1.59546	4.95423	5.14122	5.94828	5.84818	5.2316	4.81929	3.95123	5.54032	5.05993	5.25839	5.07484	5.31522	5.50438	5.73164	5.26933	5.37343	5.2467	4.69008
hsa-miR-1976	1.94898	5.8151	5.98033	5.54289	6.48414	5.77198	6.26915	6.5274	6.63954	6.55051	6.46842	6.52946	6.81655	6.73073	6.93716	6.79195	6.88444	6.70116	6.50647
hsa-miR-198	1.34736	4.48522	4.66045	4.12207	0.550605	5.05014	4.10629	3.91632	0.640676	4.7676	5.46611	4.80595	4.8236	4.97628	5.62523	4.94044	5.45565	5.1855	4.87574
hsa-miR-199a-3p	11.2032	11.0896	10.8818	11.1474	11.0196	10.4643	10.5873	10.3464	10.8079	8.8539	10.1804	9.81282	10.3592	10.1941	8.98382	9.97802	9.29822	10.384	9.4343
hsa-miR-199a-5p	1.92957	6.45853	6.68955	7.02029	6.2162	7.30046	6.22424	6.34168	6.37771	6.00315	6.19922	6.54513	6.08423	6.12014	6.3792	6.06556	6.12733	6.54254	6.1028
hsa-miR-199b-3p	10.3131	10.16	9.3339	9.90422	9.62507	9.12346	8.79408	8.70456	9.52832	7.03077	8.77871	7.98144	8.9955	8.80979	7.25124	8.05868	7.72859	8.96853	7.96215
hsa-miR-199b-5p	1.3741	0.628674	4.57388	4.45284	5.30555	5.37273	5.44431	5.01741	4.54143	3.78865	4.62396	4.80657	5.00853	5.14929	4.21895	4.57309	4.62867	4.34531	3.00962
hsa-miR-19a-3p	1.61162	4.65039	5.01111	5.45145	4.97577	4.21622	6.16416	5.27936	0.860218	5.84214	4.49814	8.64207	5.33734	5.2422	4.20062	7.57405	5.75242	5.36412	5.90712
hsa-miR-19a-5p	0.96315	0.375594	0.192705	3.72853	0.338561	0.275486	3.5311	3.66771	0.40455	3.2815	4.20087	2.95104	3.66077	3.8473	3.51092	3.81306	3.69554	4.09508	3.41276
hsa-miR-19b-1-5p	1.39025	4.36555	0.378377	4.00111	4.29676	5.20134	4.4457	4.70686	0.671958	5.1706	5.32756	5.66359	5.56826	5.41103	5.42102	5.50635	4.71793	5.50361	5.09679
hsa-miR-19b-2-5p	0.964159	0.302497	0.0873898	0.069994	0.259063	4.15159	5.60112	5.51668	0.336417	3.62119	3.45622	3.9603	4.06441	3.86987	3.84871	3.94686	4.26183	3.07663	4.12195
hsa-miR-19b-3p	5.94467	6.18812	6.40097	6.8638	6.46954	5.87759	8.32725	7.72575	6.35695	7.58419	7.31452	9.62209	7.21749	6.98037	6.4753	8.77457	7.93634	7.03906	7.17393
hsa-miR-200a-3p	3.7621	6.4106	6.18021	6.49226	6.15609	6.10777	12.8431	12.5671	6.0618	11.5148	5.49009	13.9783	6.21103	5.67985	5.76829	12.836	10.9509	6.39142	10.6967
hsa-miR-200a-5p	1.87785	1.06081	5.24102	5.2721	6.05298	5.39511	7.85659	8.24362	6.36833	6.2842	5.9552	7.89287	6.41867	5.96091	5.86674	7.89118	6.19315	6.54344	6.12794
hsa-miR-200b-3p	3.08923	5.68804	5.28508	5.32557	5.44005	4.84119	12.2057	11.8551	5.13452	10.6075	5.10784	12.5681	5.49991	5.17498	5.21466	11.6178	9.81878	5.56422	9.83695
hsa-miR-200b-5p	1.28154	0.536803	0.287006	0.266855	0.486267	4.16299	8.35232	8.4096	0.576309	6.16273	3.96059	8.31838	3.3578	3.15366	3.58012	8.1631	5.89643	3.79954	6.28816
hsa-miR-200c-3p	7.23734	5.89683	6.88289	6.49277	6.42672	5.95663	12.8326	13.1418	6.47559	12.5161	6.64952	13.9357	8.77085	6.92449	7.45929	12.5134	11.5858	8.79595	13.1316
hsa-miR-200c-5p	1.86579	5.3187	5.50998	5.26981	4.50817	4.80838	5.71506	5.72917	4.95648	6.49921	7.44025	6.40213	6.99049	7.35062	6.9968	6.36989	7.14882	7.07313	6.42064
hsa-miR-202-3p	1.79338	6.07523	6.2533	6.97704	5.1634	6.31903	6.45298	6.44313	5.50134	6.24992	5.96419	6.66679	5.43472	5.76538	5.44721	5.36048	5.14503	5.81843	5.47096
hsa-miR-202-5p	0.825225	4.00765	4.09057	0.0773074	0.219672	0.163718	3.24911	-0.133386	0.27825	3.37709	-0.485866	3.18641	3.13836	3.4273	3.53323	3.28369	3.1382	2.8892	3.11145
hsa-miR-203a-3p	8.14449	9.01334	9.04123	9.1089	7.88511	9.10183	8.8121	8.35818	7.58241	11.6993	10.7091	12.8838	9.03875	10.5525	10.2315	10.2094	10.5678	8.85971	10.8551
hsa-miR-203a-5p	1.31779	4.58149	5.34838	5.37122	4.81509	4.15624	3.89802	4.34335	0.636063	4.08001	4.2249	4.8098	4.0416	4.68337	4.20331	3.88719	3.35692	4.3277	4.02942
hsa-miR-203b-3p	1.85235	6.08114	5.45778	5.62179	5.31705	5.19849	6.63035	6.63451	5.21844	6.59966	6.25432	7.435	6.32142	5.80739	6.31916	6.19092	6.36951	6.57439	5.95491
hsa-miR-203b-5p	6.43622	7.23937	6.82175	7.28558	5.88727	7.27482	5.82691	5.24636	5.86236	8.61826	7.38454	9.36971	5.83032	7.51597	6.94687	6.88165	7.90017	5.84219	7.86441
hsa-miR-204-3p	1.84687	6.3487	5.40481	5.14675	5.17144	5.71131	4.81022	5.34713	6.25686	6.17977	7.01313	6.21862	6.65575	6.98551	6.54671	5.69152	6.79404	6.83404	6.48049
hsa-miR-204-5p	1.20494	0.47979	4.54885	4.91869	4.51076	0.346362	4.46629	-0.10397	4.7433	3.97656	4.56553	4.47138	4.59139	4.68599	4.44843	4.20571	7.00227	4.80759	4.30885
hsa-miR-2052	0.569564	0.00949233	-0.126627	-0.136711	-0.0262346	3.52221	2.61391	-0.298224	3.60753	2.6076	2.79701	2.48277	2.78752	2.61789	3.35847	-0.565774	-0.503867	-0.573554	2.49327
hsa-miR-2053	-0.0126948	2.7221	-0.581193	-0.592231	-0.471179	-0.518924	-0.847082	-0.756198	-0.420917	1.48081	-0.87842	-0.908819	1.51811	-0.86565	2.19607	1.72756	-0.853017	-0.883817	1.95864
hsa-miR-205-3p	5.4356	5.11178	5.35769	4.6615	4.56584	4.75327	4.30609	4.04473	4.68874	4.84604	4.75395	4.19689	4.78903	4.90447	4.88861	4.24885	4.98484	4.75247	4.65121
hsa-miR-2054	0.154642	-0.278099	-0.417056	2.57074	-0.306423	-0.354436	-0.624828	-0.537236	-0.255878	1.59144	1.75275	-0.683448	1.62819	2.32992	-0.671372	1.74391	1.95466	-0.659798	-0.695469
hsa-miR-205-5p	2.12461	6.2386	5.934	6.11348	5.55539	6.327	7.25371	7.41325	5.84668	7.06861	7.38762	7.31741	7.0472	7.44878	7.56197	7.42844	7.38793	6.92209	10.6658
hsa-miR-206	9.08056	8.47117	8.35676	8.39321	8.20394	7.64057	6.66862	6.88353	8.33656	6.10594	7.41919	6.62464	7.54957	7.2341	6.51612	6.04748	6.70518	7.63487	6.22037
hsa-miR-208a-3p	1.30304	5.32857	4.54257	5.09272	4.26278	4.69147	4.41344	4.88263	0.628738	3.93352	3.83353	3.63487	4.17331	4.03539	4.58518	4.42723	3.25003	3.92065	3.88326
hsa-miR-208a-5p	1.22427	0.553241	4.65453	4.27732	4.45331	0.430033	3.99032	4.36118	4.45584	3.63357	3.92054	4.0295	3.9528	4.10744	4.06658	4.11744	3.89187	4.14392	4.07312
hsa-miR-208b-3p	1.8125	6.03401	5.96452	5.37278	5.16621	5.80011	5.60124	5.17431	4.73718	6.33132	6.93797	5.61508	6.52716	6.84535	6.34795	5.57462	6.92678	6.52295	6.11359
hsa-miR-208b-5p	0.517619	-0.013725	-0.141521	-0.15022	-0.0485025	-0.0923178	-0.449379	-0.288318	0.0135588	2.79612	2.80816	2.44761	2.839	2.93334	-0.54032	2.59132	2.56079	3.19956	2.75655
hsa-miR-20a-3p	0.364946	-0.216397	-0.403072	-0.417984	-0.254447	-0.318948	3.07969	-0.617692	-0.186546	2.9027	2.84514	4.58979	2.69214	-0.884909	-0.967124	3.71623	3.04909	-0.933543	2.36975
hsa-miR-20a-5p	5.98758	6.37065	6.37766	7.44305	6.30343	5.69047	8.56391	8.00652	6.64777	7.92843	6.02758	10.716	7.12232	6.28723	5.30971	9.75258	8.96039	7.37492	8.28795
hsa-miR-20b-3p	0.492201	-0.015788	-0.132262	-0.139911	-0.049037	-0.0888572	2.49908	-0.260301	0.0102965	2.70139	2.35382	2.20663	-0.489995	2.71135	2.8473	2.34428	2.89566	-0.454747	2.29691
hsa-miR-20b-5p	5.77688	5.96853	5.98771	6.53383	5.12233	5.41585	8.31234	7.83973	5.46705	5.89663	6.65137	5.19597	6.61993	6.67802	6.30137	8.44004	6.40911	6.53922	5.87095
hsa-miR-210-3p	5.54219	5.35278	5.88439	5.65208	5.85952	5.95979	8.52044	8.43122	5.83403	6.1012	5.69584	8.83912	6.04945	5.77877	5.6499	8.0209	6.09552	6.22672	7.74375
hsa-miR-210-5p	1.40576	4.61248	4.66803	4.5528	0.604091	5.19454	4.23335	4.0261	4.66626	4.62487	5.04464	5.20237	5.0138	4.78414	5.10847	4.7906	4.59142	5.03648	4.5732
hsa-miR-2110	1.80168	6.23589	5.28803	5.37142	5.72592	5.19111	6.1829	6.44368	6.50161	6.2192	5.66363	7.35307	5.63194	5.63092	5.71972	5.72295	5.73231	5.78621	6.59134
hsa-miR-2113	1.17718	4.9729	4.92893	5.33227	0.461939	0.384303	3.91866	3.95446	4.4489	3.36353	3.17208	3.32553	4.08341	3.74104	3.96208	4.00933	3.88363	3.82078	3.57552
hsa-miR-211-3p	1.3649	0.629769	4.37288	4.53977	4.28486	4.80513	3.75812	4.27965	4.40555	4.54936	4.79021	4.45052	4.69903	5.24184	4.91276	4.9017	4.24322	4.65368	4.56176
hsa-miR-2114-3p	1.23968	0.55345	4.50945	3.95038	4.47252	0.427426	3.93927	4.06684	4.34958	4.43253	4.32758	4.89348	4.10462	4.01178	4.25725	4.22654	4.08821	4.45462	3.81282
hsa-miR-2114-5p	5.79867	6.51324	6.23163	6.17389	7.72758	6.35585	5.80945	5.98545	7.41448	6.57699	7.06465	6.35242	6.98908	7.29951	7.48239	6.79228	7.1936	7.00073	7.3768
hsa-miR-2115-3p	1.71438	5.67908	5.02441	5.46415	4.70544	5.24715	4.48327	4.68683	4.72059	5.72473	6.39515	5.42812	6.43829	6.61646	6.11151	5.85022	6.56094	6.2675	6.23167
hsa-miR-2115-5p	1.5008	4.74058	4.84737	4.2662	4.86754	5.21372	4.59945	4.52785	4.99107	4.87067	5.03286	5.08451	4.63085	4.52592	5.14904	5.32393	4.87985	5.02519	4.70769
hsa-miR-211-5p	6.39318	6.00174	5.56465	6.14778	5.93147	6.05832	7.13429	6.86133	6.0113	6.13144	6.0774	5.6424	6.15389	6.1042	6.46871	5.69883	5.61914	6.02731	5.83296
hsa-miR-2116-3p	1.55528	5.86508	5.31344	5.54015	4.32441	5.41165	4.36317	4.04671	4.69606	5.19078	5.50046	6.07663	5.46615	5.2357	4.95191	4.63769	4.21531	5.44373	5.09471
hsa-miR-2116-5p	1.50213	0.723349	4.17475	5.48771	4.31567	5.34677	3.68872	4.03878	4.43905	5.4594	6.06501	5.5505	5.75995	6.01933	5.75448	4.7054	5.87162	5.68796	5.31529
hsa-miR-2117	1.38014	4.35824	0.388202	4.45207	4.74631	4.1751	4.17039	5.10661	4.54038	4.70929	4.50668	4.22017	4.85002	4.87905	4.9471	5.10379	4.95871	4.8563	4.47029
hsa-miR-212-3p	1.57708	5.12413	5.3707	4.75431	4.32804	4.56728	4.77795	5.19028	5.09503	4.95967	5.30411	5.55685	5.59168	5.56577	5.23189	5.31424	4.96077	5.60382	5.37753
hsa-miR-212-5p	1.32674	0.588778	4.81449	4.44387	0.538755	4.16557	4.48015	3.91238	4.8609	4.70317	5.43535	4.98288	4.78788	4.80586	5.21097	4.40361	5.29975	4.88065	4.49685
hsa-miR-21-3p	1.60445	4.40125	0.547789	4.03443	4.33201	4.57121	7.0228	6.88836	4.91544	5.75816	5.04824	7.89518	5.09394	4.84865	5.16511	7.1376	5.67242	5.04046	6.31806
hsa-miR-214-3p	6.22235	6.50921	5.92567	6.31021	6.23785	5.65518	5.55234	5.89227	5.94924	4.63771	5.43969	5.11768	5.41414	5.64923	5.32052	5.51116	5.08136	6.02927	5.20407
hsa-miR-214-5p	1.31027	4.89111	4.25449	0.317932	4.40207	5.16698	5.88198	5.6902	4.39438	3.93881	4.36667	3.81681	3.94263	4.04219	4.06294	3.45869	4.17874	4.45761	3.98489
hsa-miR-215-3p	1.17563	0.480476	0.24641	4.07361	5.47133	4.36389	4.00202	3.6536	0.517463	3.75145	4.83483	4.2161	3.74868	4.72196	4.49177	4.66261	5.36135	4.38112	4.31854
hsa-miR-215-5p	2.04056	5.6678	5.98918	5.99665	4.87839	5.16901	9.89502	9.85158	5.17714	5.54125	5.22143	8.14886	5.72684	5.01946	4.38075	9.43507	10.8731	5.02318	5.54021
hsa-miR-21-5p	13.7651	12.6692	13.6155	13.275	12.9447	13.6347	14.683	14.4661	12.7335	14.9859	12.9913	17.2362	12.6719	12.942	11.0051	15.3437	13.2371	12.5802	15.4321
hsa-miR-216a-3p	1.08374	4.26421	4.06948	3.93747	0.44356	3.97958	3.08607	0.0137829	0.51457	3.59419	3.11295	3.39382	3.47216	4.08345	3.75871	3.10141	4.00867	3.17143	4.10269
hsa-miR-216a-5p	0.976904	0.370682	3.91244	0.163118	0.331826	0.265604	3.14351	3.60962	0.401052	3.69926	3.59175	3.68487	3.96706	4.16828	4.21626	4.16275	3.73611	3.36098	4.18801
hsa-miR-216b-3p	1.48605	4.50986	4.5001	4.65546	4.95272	4.32482	4.68326	4.13251	4.79132	4.97059	4.91184	4.93272	5.07537	5.05504	5.1458	4.8986	5.0751	4.8451	4.73375
hsa-miR-216b-5p	0.525831	-0.0274021	-0.1711	-0.180846	-0.0636123	-0.116123	-0.522234	-0.336819	0.00100562	2.98203	3.01217	2.59312	3.07565	3.55382	2.73113	2.94192	3.08104	2.79487	-0.687204
hsa-miR-217	1.46827	0.699505	5.55309	5.42956	4.43924	4.55014	4.91456	4.52391	4.98795	4.81364	5.2414	5.19595	5.37797	5.22342	4.82467	4.80309	5.13679	4.96627	5.10514
hsa-miR-218-1-3p	1.44935	4.83482	0.42943	5.09089	5.39044	4.74302	5.04717	5.44649	5.45016	4.53546	4.71069	5.35679	5.02464	4.9613	4.36156	4.58649	4.87429	4.74435	4.96506
hsa-miR-218-2-3p	6.68556	7.0359	6.88292	7.25166	8.35195	7.14492	8.59265	8.26499	8.06813	7.63187	7.94206	7.37441	7.88711	7.81128	7.75693	7.72042	7.96685	7.72401	7.74259
hsa-miR-218-5p	6.65318	6.08272	5.89661	5.83079	6.05392	5.61381	6.26129	6.05268	6.22012	5.70832	6.12727	5.49821	6.47815	5.9121	5.55046	5.71099	5.45124	6.40408	5.03577
hsa-miR-219a-1-3p	1.63853	5.28791	5.62553	5.84566	0.785907	5.4807	5.56158	5.73633	5.26783	6.35608	5.16161	6.76144	5.93027	5.29747	5.41207	6.05306	5.40403	5.57429	5.38523
hsa-miR-219a-2-3p	1.35391	4.5965	4.88672	4.11965	4.52854	4.71575	3.67471	0.0312457	4.85926	4.78663	4.85265	4.33684	4.66697	4.73382	4.46203	4.95882	4.6609	4.65234	4.03801
hsa-miR-219a-5p	1.49911	4.63104	4.50264	4.74136	4.956	4.65547	5.2336	5.21922	5.31699	4.54118	5.24274	4.61296	5.14837	4.90195	4.44891	4.73804	4.51685	5.10591	4.67833
hsa-miR-219b-3p	5.40669	4.91571	0.385048	4.80056	5.43669	5.19325	5.24364	4.70199	0.675677	4.79982	4.24344	4.66144	4.36337	4.55204	4.17469	4.6867	4.99767	4.34794	4.25592
hsa-miR-219b-5p	1.92861	5.00725	5.70333	4.96015	6.06081	6.23517	5.31662	5.39783	6.1018	7.08829	7.38499	6.57765	6.16583	7.46328	6.84763	6.92315	6.73184	6.50142	7.84566
hsa-miR-221-3p	11.8293	9.50832	10.5893	9.72289	9.75779	11.1244	12.6847	12.7152	9.91403	11.5741	9.63831	13.3763	8.69834	9.77023	7.701	12.3573	9.95685	8.676	12.6704
hsa-miR-221-5p	6.91021	0.880079	5.21443	5.4607	4.4737	5.83068	6.78244	6.45193	4.82533	4.86543	5.43014	6.87759	4.74744	5.30191	5.39589	6.56539	5.00624	4.73724	5.66929
hsa-miR-222-3p	10.0384	7.1986	8.93662	7.65731	7.66128	9.50906	10.3318	10.5305	8.08198	10.3219	7.65404	11.5777	6.66474	7.50465	5.86563	10.6414	8.4258	6.55289	10.6468
hsa-miR-222-5p	1.19045	0.521376	4.1919	4.9025	0.475889	4.94192	4.3611	4.20943	4.32473	4.15649	3.66498	4.68652	3.73698	3.51989	3.74522	4.29276	2.99255	2.92929	4.10742
hsa-miR-223-3p	10.6777	10.148	11.0122	11.4125	12.932	11.9755	11.9372	11.7117	12.8378	8.09768	10.5989	8.70105	9.90433	10.7595	8.25181	8.61777	8.37883	10.2323	8.15036
hsa-miR-223-5p	6.44881	5.4459	5.7707	6.16533	7.61354	6.76755	6.105	5.62704	7.473	4.60746	5.8043	4.13453	5.39559	5.70855	4.76757	5.02595	5.08296	5.3145	4.7693
hsa-miR-22-3p	6.49552	6.23975	6.73331	6.6416	6.20775	7.5315	7.20311	6.82687	6.47337	7.43837	6.7124	8.72574	6.32231	6.75012	4.95136	7.72259	6.0924	6.54551	7.50567
hsa-miR-224-3p	1.10029	4.32592	4.57231	0.240694	0.425052	0.352676	4.09597	3.80286	4.85931	3.74067	3.61551	3.28841	3.5708	4.50791	3.85637	3.84586	3.4656	3.28543	3.34628
hsa-miR-224-5p	1.58459	5.60148	4.69895	5.541	5.05405	5.62733	4.9638	5.00435	4.91101	3.97464	4.65435	4.83764	5.53844	4.44734	4.29156	4.30416	8.84071	5.77675	4.59742
hsa-miR-22-5p	1.48944	5.52605	4.04516	5.32684	5.19172	5.07392	3.69175	4.52627	5.16196	4.54002	4.67914	4.82544	4.59614	4.76216	4.85584	4.73691	5.10754	4.84656	5.16944
hsa-miR-2276-3p	1.96588	6.52588	6.60462	6.66558	6.62987	6.5903	6.32634	6.20108	6.86063	6.19196	6.49127	6.50485	6.47749	6.54337	6.79238	6.41397	6.80423	6.24196	6.18223
hsa-miR-2276-5p	1.40962	4.49547	5.04322	5.36331	0.605217	5.32214	4.39575	4.02678	4.54921	4.626	4.70278	4.75539	5.06392	4.7496	5.11011	5.06041	4.40879	4.59465	4.80505
hsa-miR-2277-3p	7.95605	6.79575	7.70935	6.80958	6.87337	7.57389	7.96278	8.07974	7.17174	7.06413	6.7951	8.80655	6.64981	6.51018	6.2074	8.0346	6.90568	6.83401	7.23899
hsa-miR-2277-5p	1.58115	4.39774	5.07454	4.75492	5.13416	5.52669	5.03239	4.23244	4.91159	5.31711	5.6406	5.25376	5.37378	5.68663	5.82301	5.29139	4.96132	5.40424	5.16254
hsa-miR-2278	1.22223	4.78374	0.26176	4.0953	0.454561	4.49878	3.47246	-0.0747011	4.37883	4.68396	5.16635	4.72193	5.09775	5.09258	5.27589	4.82168	4.37639	5.08102	4.84849
hsa-miR-2355-3p	1.16454	4.52791	4.20266	5.04571	0.43549	0.356266	3.71188	-0.0677936	4.78606	4.45658	4.69168	3.98491	4.1373	4.43991	4.2882	4.42844	4.07676	3.88649	4.50107
hsa-miR-2355-5p	0.823307	0.229825	4.06344	0.0440946	0.195048	0.135784	-0.456108	3.37288	4.40771	3.36742	3.40091	2.86592	3.66093	3.80195	3.16856	3.25717	-0.475361	3.16629	3.56801
hsa-miR-2392	6.26522	6.81889	6.9953	6.44738	6.67092	6.62988	5.22498	5.90178	6.76909	6.88434	7.10334	6.417	6.94079	7.12464	7.15644	6.68486	7.02453	7.0742	6.35448
hsa-miR-23a-3p	10.6167	8.9362	9.50832	9.42608	9.78524	10.0654	12.0048	12.0914	9.73589	11.2471	9.48099	13.0948	8.75036	9.58414	8.3563	12.2552	9.46951	8.88724	11.3417
hsa-miR-23a-5p	1.89324	5.46038	5.69867	5.58177	6.01558	6.23198	5.13389	5.50346	5.64061	6.89897	6.55528	6.6734	6.90934	6.50383	6.57776	6.82816	6.78818	6.99451	6.48444
hsa-miR-23b-3p	7.894	7.60542	7.42753	7.93361	7.6113	7.37428	9.47289	9.64037	7.73925	10.2535	7.44439	12.0912	7.32453	7.69053	6.88031	9.59374	7.98782	7.47936	9.55671
hsa-miR-23b-5p	1.30592	4.69917	4.80799	0.308872	5.52861	4.88143	4.60985	4.68398	0.612823	5.07855	4.12806	5.3417	4.72358	4.04272	4.56659	4.66993	4.28901	3.9839	4.45878
hsa-miR-23c	1.23043	5.41639	4.94574	4.986	0.455274	6.85789	4.20737	3.99705	0.543178	4.53618	3.89024	5.17749	3.70463	4.03296	3.64419	4.62752	3.43712	3.50427	4.02207
hsa-miR-24-1-5p	1.33922	4.47664	0.359494	3.98947	4.5264	4.16565	4.77427	4.56313	5.7071	4.17491	4.23331	4.44738	5.45174	4.31498	3.90804	4.48521	3.86734	5.24191	4.20645
hsa-miR-24-2-5p	6.12775	0.533921	0.287098	4.70499	4.7341	0.398902	5.65718	5.87049	5.48326	4.64002	3.69623	4.8786	4.18121	4.20843	3.50619	4.95986	3.85779	3.66098	4.24106
hsa-miR-24-3p	9.55845	8.12737	8.77064	8.58	8.45427	9.04643	10.8195	10.6056	8.5788	10.6353	8.1765	12.472	7.58803	8.35624	6.37104	11.3332	8.36665	7.78536	10.3696
hsa-miR-2467-3p	1.24213	0.540356	4.2284	0.285636	4.24636	4.37613	3.7322	4.16412	4.99595	3.58552	4.61584	3.95768	4.20244	4.58552	5.28773	3.80774	4.58414	4.89647	4.1793
hsa-miR-2467-5p	1.86063	5.24398	5.40687	4.62796	8.08602	5.26746	7.92763	7.82031	8.12285	5.36683	5.95363	5.32604	6.23544	5.92694	5.65782	5.47813	5.87016	5.8399	5.59368
hsa-miR-25-3p	10.6874	9.76976	9.70945	9.89544	9.79929	9.16744	11.0714	11.0875	9.81768	9.71538	8.70601	12.1318	9.27386	8.80331	8.02922	11.0769	9.65196	9.28825	12.1978
hsa-miR-25-5p	6.15557	9.57609	10.381	10.2623	7.02955	11.6448	9.20415	9.12346	6.9794	8.74505	8.63233	9.73035	8.35669	8.6166	8.02562	7.88353	7.54322	8.12646	7.96296
hsa-miR-2681-3p	1.83511	7.09205	6.00251	5.93956	6.50347	6.52538	5.64808	5.92391	6.53704	5.83654	5.93763	5.44031	5.86529	6.15371	6.09676	5.96964	5.97405	5.59326	6.0486
hsa-miR-2681-5p	1.38565	4.71583	4.1542	4.24482	5.0927	4.81455	3.67905	4.43733	0.680136	4.48931	4.92396	4.38276	5.05658	5.06508	4.97596	5.13187	4.82302	4.88855	4.33084
hsa-miR-2682-3p	1.92577	5.46549	5.56697	5.91354	7.43338	6.02113	5.56897	5.47204	7.78592	6.62088	6.66248	6.10149	6.92433	6.63134	6.69179	6.14598	6.50871	7.03772	5.73732
hsa-miR-2682-5p	0.958944	0.358221	3.99793	3.74933	0.320115	0.255169	-0.395734	3.77867	0.388006	3.67934	4.15155	4.07976	3.5241	3.70508	3.40692	3.97448	3.94028	3.34331	3.37291
hsa-miR-26a-1-3p	0.966408	0.371279	0.184827	4.24383	0.333541	0.269245	3.39352	3.48001	0.400782	4.17285	3.50586	3.70828	3.4044	3.11995	3.87641	4.09386	3.77059	3.40928	3.92108
hsa-miR-26a-2-3p	10.1159	9.07538	8.1856	9.42772	8.76047	8.22342	7.26778	7.69404	9.25279	6.19745	6.19239	6.95348	6.6	6.82817	5.14701	7.12733	6.21119	6.75624	6.87232
hsa-miR-26a-5p	13.2706	13.0361	12.6392	13.4974	13.0438	12.4196	13.086	12.988	12.9977	12.3109	12.4165	13.4581	12.4508	12.4818	10.9685	13.1372	11.7857	12.5281	12.5768
hsa-miR-26b-3p	1.33598	4.35025	5.21076	4.53894	4.52923	0.462301	4.69938	4.80511	0.636715	5.04025	4.85531	4.68207	4.6996	4.90601	4.7385	4.84217	4.74113	4.85088	4.6227
hsa-miR-26b-5p	12.6043	11.5528	11.5415	12.2966	12.0288	11.7611	12.6282	12.4375	11.8323	11.7766	10.9797	13.7408	10.8302	11.1024	9.57286	13.057	11.2267	11.0081	12.2713
hsa-miR-27a-3p	8.9794	8.03163	7.92069	8.17144	8.37448	8.29531	9.95568	9.64708	8.07163	9.66523	8.02879	11.371	7.84444	8.04105	6.9683	10.5713	7.94248	8.0738	8.90445
hsa-miR-27a-5p	1.28457	0.535573	4.01212	4.44775	0.484754	4.72475	5.81607	5.84095	0.5753	4.7981	4.42052	6.90475	4.1415	3.98297	3.95889	7.315	4.58483	4.14814	5.61588
hsa-miR-27b-3p	9.6861	9.11788	9.27419	9.27233	9.34911	8.97316	9.44087	9.41804	9.15867	10.5322	9.0864	12.6025	9.18918	9.24723	7.93287	9.74345	8.7138	9.34458	9.96628
hsa-miR-27b-5p	1.6359	4.86522	5.01444	4.39447	5.21719	4.57576	5.49025	4.79778	4.81815	5.52549	6.07941	5.69504	5.69727	6.30754	5.72045	5.34459	5.88605	5.80362	5.42065
hsa-miR-28-3p	9.59138	7.48223	7.4406	7.91769	7.56362	7.49402	10.76	10.523	7.41994	8.43269	6.38634	10.5793	6.0766	6.23104	5.44998	9.45199	7.1847	6.47702	10.0041
hsa-miR-28-5p	1.19068	0.476008	0.235431	3.96109	0.427365	4.59456	5.23202	5.6184	4.373	4.67971	4.25896	5.99723	3.42603	4.19144	4.04549	5.31131	3.91291	3.64834	5.11579
hsa-miR-2861	1.61579	5.48809	5.47964	4.75967	4.46313	5.477	5.16342	4.7954	5.47834	5.57332	5.10511	5.49173	5.6135	5.63224	5.66793	5.19728	5.29725	5.4716	5.10136
hsa-miR-2909	1.77553	5.50862	6.5415	5.36823	6.37379	6.4372	5.6421	5.59284	6.49985	5.63793	6.06467	5.57788	5.72625	5.78217	6.00038	5.42577	5.80783	6.01443	5.48642
hsa-miR-296-3p	5.50409	5.52051	5.65132	5.5782	5.31896	6.44602	5.38838	5.81796	5.75263	6.26713	6.14151	6.31624	6.05394	6.54644	6.1252	6.26775	5.83568	6.41558	6.16242
hsa-miR-296-5p	1.31816	4.34895	0.330796	5.18545	0.528458	5.11368	3.75002	3.91131	5.66366	4.64419	5.23835	4.07763	5.25048	5.19628	5.09688	4.26855	4.95451	4.72321	4.35948
hsa-miR-297	-0.195571	-0.522438	-0.627398	-0.635782	-0.543832	-0.580098	1.35249	-0.760992	-0.505654	-0.831073	-0.816237	-0.828851	1.19573	-0.810803	1.453	1.22004	-0.805349	-0.818509	1.04956
hsa-miR-298	1.64894	6.05978	5.75555	5.50553	6.36075	5.02521	5.28378	4.67882	6.31314	5.20114	5.23957	4.95444	5.45847	5.32354	5.45289	5.17528	5.15965	5.34603	5.19105
hsa-miR-299-3p	0.585769	0.00759501	3.36864	4.03547	-0.0302476	-0.077686	-0.54227	-0.328059	0.0372834	3.15144	2.41598	2.25708	3.14637	3.13764	3.43823	-0.626849	2.74503	-0.635653	2.8936
hsa-miR-299-5p	1.61449	5.48886	5.3222	5.72436	0.765458	5.82302	5.03655	4.85195	5.60602	5.30176	5.54906	5.86914	5.4739	5.71113	6.13924	5.57517	5.67383	5.73504	5.74974
hsa-miR-29a-3p	11.3288	10.6136	10.5614	11.2418	11.0064	10.7557	12.5154	12.499	10.8856	10.7139	10.4198	13.413	10.4904	10.5217	8.71102	12.7574	11.453	10.4843	11.8068
hsa-miR-29a-5p	1.38813	4.91965	4.66883	4.64168	4.29558	0.494725	5.00618	4.36722	5.22621	4.4585	3.84908	6.37203	4.00686	4.51173	4.12709	6.04106	5.26584	3.81365	4.95715
hsa-miR-29b-1-5p	1.10636	4.25225	0.217754	3.90732	4.31218	0.318709	4.02531	-0.0927766	4.83931	3.54558	2.93889	5.051	3.87773	3.78966	3.66453	5.33507	4.10453	3.91665	3.91901
hsa-miR-29b-2-5p	1.51983	5.11384	4.68929	4.82411	5.26913	5.15095	3.77699	4.46038	4.90074	5.11886	4.78895	5.44133	4.9569	4.6527	5.31189	5.39538	5.17208	4.85126	4.8744
hsa-miR-29b-3p	8.96125	8.72103	9.17275	9.61449	9.32483	9.69994	10.2873	10.3937	9.408	9.60665	8.92377	12.3865	8.77318	8.9537	7.41659	11.2689	10.4236	8.88874	10.419
hsa-miR-29c-3p	8.66775	7.39321	7.76166	8.87807	8.09301	8.06247	8.60363	8.26452	7.78832	8.05763	7.92923	10.2555	7.33716	7.96745	6.44128	9.19845	7.79588	7.58589	8.37776
hsa-miR-29c-5p	5.51729	5.65073	5.86766	5.58779	4.84528	5.34269	5.44934	4.84058	5.31057	6.56603	7.22542	7.07187	6.78644	6.99242	6.89385	6.59473	7.05805	6.97678	6.54632
hsa-miR-300	1.09274	4.25575	0.197556	3.90906	0.376463	4.07932	3.68864	-0.115185	0.457177	4.42905	4.41351	4.39932	4.41619	4.08517	4.89163	4.43936	4.52967	4.4554	4.77011
hsa-miR-301a-3p	1.40413	4.49917	4.38835	4.64716	4.65947	4.54181	4.4483	5.03294	0.680806	5.48314	4.51676	7.24699	4.24358	4.11694	2.97105	6.06678	4.36054	4.7072	5.99318
hsa-miR-301a-5p	1.31592	4.33213	4.35334	4.76354	4.80785	0.47078	4.15136	3.79909	4.83507	3.83285	4.01441	4.93189	4.64735	4.14942	3.78435	4.84799	4.27986	3.92301	4.19487
hsa-miR-301b-3p	0.923035	4.69886	0.103309	4.10127	0.259514	4.52863	3.5674	-0.16964	0.329969	3.7002	3.31344	4.4818	3.22138	3.46257	-0.680923	4.16973	3.53422	3.20198	3.55357
hsa-miR-301b-5p	0.965472	0.37519	0.190918	0.176073	0.337883	4.21475	3.21432	3.47194	0.404359	3.46327	3.49777	3.74522	3.7147	3.74787	3.77618	4.00129	3.63954	3.33286	3.98318
hsa-miR-302a-3p	-1.72839	-1.86678	-1.91122	-1.91477	-1.87584	-1.8912	-2.04096	-1.97178	-1.85968	-2.05435	-2.04935	-2.05357	-2.05321	-2.04764	-2.05177	-1.20866	-2.04578	-2.05009	-2.0554
hsa-miR-302a-5p	0.773031	0.166481	-0.00589346	-0.0198055	0.131632	3.89046	3.27552	-0.245557	0.19371	3.45858	3.66947	2.93029	3.85556	-0.58517	3.75441	4.18587	3.90861	3.73566	3.55584
hsa-miR-302b-3p	0.594792	0.0842343	-0.0187906	-0.0269389	0.0631084	0.0274275	2.75815	3.16051	0.10084	-0.415328	2.68144	2.30344	2.73192	2.81071	2.18414	2.35376	-0.312377	2.50747	2.39401
hsa-miR-302b-5p	1.35336	4.70482	4.73484	4.92972	4.28272	0.484002	4.16472	4.2778	5.75966	4.04285	4.57789	4.48443	4.50185	4.31674	4.57123	4.31606	4.29483	4.75357	4.32355
hsa-miR-302c-3p	1.49703	0.716509	4.77203	4.26503	4.3148	5.46466	3.84793	0.0960903	4.43843	6.08336	6.21184	5.85898	6.09376	6.17925	6.45302	5.69494	6.32687	6.12494	5.46064
hsa-miR-302c-5p	1.30578	0.578917	4.94669	4.91986	5.21416	0.44561	4.68853	4.48915	4.84859	4.57155	4.56928	4.54432	4.49343	4.4469	4.66396	4.26153	4.43494	4.28567	4.52042
hsa-miR-302d-3p	1.27588	5.15935	4.36836	0.264221	0.483036	6.72477	4.8926	3.79689	0.572825	5.95551	3.95969	5.15332	5.4871	3.98115	4.97412	5.27874	5.33474	4.75895	4.16302
hsa-miR-302d-5p	0.989834	0.369262	0.170138	4.39513	0.329001	0.260361	3.52083	3.83113	0.400722	4.0285	4.0865	4.30652	4.18921	3.86948	3.84265	4.03025	3.13192	3.96418	3.94278
hsa-miR-302e	0.000521677	-0.407009	2.42386	-0.548325	-0.433683	-0.478899	-0.763586	-0.687262	-0.386083	1.42917	-0.78939	2.01624	-0.812089	1.73497	-0.803769	1.67024	-0.768495	1.5654	-0.824454
hsa-miR-302f	-0.862445	-1.1234	-1.20719	-1.21389	-1.14048	-1.16943	-1.3504	-1.31041	-1.11	-1.364	0.0646253	-1.36294	-1.36245	0.118718	-1.36043	0.0851211	-1.35165	-1.35799	-1.3654
hsa-miR-3064-3p	1.4622	4.62273	4.76045	5.26389	4.94692	5.06592	4.67889	4.37691	5.2321	4.53532	4.30198	4.87476	4.77957	4.51967	4.32016	4.424	5.06985	4.67404	4.05444
hsa-miR-3064-5p	3.17177	7.54856	7.26851	7.13564	7.84194	7.86542	7.09548	6.67486	7.41836	9.72603	10.7356	9.18139	10.4773	10.5588	10.1856	9.47029	10.2993	10.196	9.96488
hsa-miR-30a-3p	1.98406	5.91559	4.85446	5.45214	5.12257	4.64867	8.59078	9.10145	6.22724	8.89705	5.57082	7.66688	5.58698	5.59227	4.56584	8.79609	4.6839	5.09442	8.81758
hsa-miR-30a-5p	9.44051	8.9763	8.75031	9.27141	9.10226	8.79567	12.2179	12.0898	8.96728	12.3224	8.62485	11.0747	8.71432	8.75002	7.47591	12.4784	7.93688	8.88417	12.0413
hsa-miR-30b-3p	1.46027	4.62157	4.91151	5.08582	4.43528	4.43696	4.24124	4.37625	4.97979	4.80789	4.55959	4.66993	4.65585	4.71848	4.62627	4.79735	4.83506	4.44336	4.98461
hsa-miR-30b-5p	1.96731	5.65535	6.21248	5.95549	6.2927	6.20788	6.88022	6.93238	6.23246	6.89369	6.16483	9.28708	6.19397	6.54442	6.21922	6.76984	6.17673	6.3591	6.48409
hsa-miR-30c-1-3p	1.96415	6.69935	7.22188	6.29959	5.74734	6.48242	5.29347	5.64854	5.65126	6.62489	6.85521	6.91026	7.16046	6.66499	6.8593	6.38029	6.86747	6.91987	6.474
hsa-miR-30c-2-3p	1.76244	5.7393	4.88555	5.65573	5.61435	5.43843	6.88263	6.67548	5.6238	6.22676	5.32404	5.62693	5.67743	5.68676	5.42396	6.53258	5.86223	5.33459	6.42326
hsa-miR-30c-5p	7.9288	6.71902	7.13202	6.78499	7.39546	7.54022	9.71412	9.57352	7.27277	8.77149	7.20704	9.57337	7.02539	7.13383	6.33573	9.38671	6.92946	7.28149	8.46854
hsa-miR-30d-3p	1.07458	0.409321	4.04819	4.93831	0.364586	0.288303	4.01716	3.82977	0.444275	4.04785	4.36169	5.61067	4.05778	4.17558	3.93615	4.17864	3.39215	4.11122	4.15853
hsa-miR-30d-5p	12.011	11.6044	11.4466	11.8909	11.6398	11.3001	12.1398	12.1274	11.5504	11.5405	10.9101	14.4447	11.1514	10.8971	9.55006	11.847	11.7208	11.0969	12.2731
hsa-miR-30e-3p	7.95669	6.37067	5.957	6.56136	6.11641	6.314	7.48166	7.70052	6.64878	6.12289	5.7653	8.40917	5.8027	5.93352	4.63939	7.80958	5.37727	5.76418	6.43871
hsa-miR-30e-5p	9.55656	8.62387	9.49193	9.62488	9.49777	9.833	10.376	10.0438	9.29121	9.85747	9.13674	11.7276	8.79442	9.22501	7.28722	11.4397	8.87709	8.90685	9.71875
hsa-miR-3115	6.24065	5.46188	5.7852	6.55177	5.93193	5.56804	9.81143	9.78251	5.6428	5.5863	5.57845	5.72185	5.34748	5.29985	6.27188	5.30223	5.4566	5.67573	5.39366
hsa-miR-3116	0.904709	0.315261	0.136728	3.68957	4.26944	0.217565	4.44199	3.95537	0.343508	-0.636433	3.24993	2.91698	3.35549	3.39339	3.58405	3.6744	2.83332	3.2195	2.99791
hsa-miR-3117-3p	1.03001	4.22553	0.242904	4.19926	0.395625	0.32959	3.16049	3.40233	0.464699	3.88782	3.72195	3.29706	4.32456	3.6781	3.56156	3.71029	3.2246	3.69058	3.51616
hsa-miR-3117-5p	0.989493	0.3389	0.127116	0.109999	0.296119	4.25327	-0.514522	3.44775	4.67972	4.45677	3.89671	4.26694	4.38501	4.21953	4.20032	4.2165	3.99331	4.31581	4.25105
hsa-miR-3118	1.14879	4.25041	4.54458	4.2483	0.449365	0.373542	4.66778	4.3327	0.528629	3.96807	4.32514	4.35633	4.30231	3.79178	3.53894	3.93821	3.99016	3.91729	3.61934
hsa-miR-3119	0.581497	0.0423664	-0.0713394	-0.0803772	0.0190689	-0.0202256	-0.391736	-0.223952	3.52512	2.31779	2.92983	-0.512163	3.09677	2.6446	2.49438	2.48836	2.78429	2.28294	2.57902
hsa-miR-3120-3p	0.51141	-0.0314182	-0.170991	-0.180238	-0.0669474	-0.118772	-0.501697	-0.327737	-0.0035448	2.71906	3.17768	2.80718	2.14045	3.24332	3.45273	2.83512	-0.513504	2.44404	2.67922
hsa-miR-3121-3p	1.47236	5.10398	5.11937	5.09212	4.5573	5.50468	5.22942	5.25624	5.31203	4.06028	4.25532	3.94865	5.02564	4.56451	5.07111	4.2904	4.02321	4.77942	4.34402
hsa-miR-3121-5p	1.5579	5.71352	4.41074	4.15631	5.4102	5.22665	4.13265	3.83759	4.80638	4.90617	5.87857	4.28527	5.64021	6.02423	5.48172	5.19103	6.09037	5.2666	5.1814
hsa-miR-3122	2.11992	5.89335	5.81854	5.42723	5.3693	5.60675	5.45796	5.14078	5.7936	7.56725	8.70403	6.67669	8.31494	8.57856	8.1471	7.27324	8.38392	8.19401	7.95445
hsa-miR-3123	0.570936	0.0265154	-0.0953198	3.41278	-0.00239608	-0.0427546	3.37078	3.06863	0.0544706	2.13833	2.67195	2.16631	2.45157	2.80945	2.91088	-0.493945	-0.43868	2.39013	-0.579633
hsa-miR-3124-3p	5.49432	6.2752	5.81403	5.31815	5.67491	4.88579	5.27246	5.56309	5.90373	5.90241	6.03985	5.84551	5.89148	5.95694	5.90612	5.99749	6.20543	5.70151	5.9763
hsa-miR-3124-5p	6.46472	7.51448	7.52605	7.36048	7.34904	7.54141	6.78132	6.84171	7.40511	7.61566	7.70883	7.1777	7.96251	7.68631	7.84804	7.16542	7.52831	7.89651	7.39623
hsa-miR-3125	6.422	5.78985	6.71006	6.82452	7.35681	6.68289	6.37071	6.26259	7.57688	6.68824	6.91836	6.58204	6.80446	7.00953	6.92556	6.679	6.96994	6.95775	6.65127
hsa-miR-3126-3p	1.47077	4.93056	4.84165	4.56465	4.30959	4.5489	4.50298	3.5845	4.6793	5.15364	4.43882	4.50643	5.27335	5.13861	4.79208	4.73354	5.40077	5.34053	4.55111
hsa-miR-3126-5p	5.77059	6.39688	5.42338	6.35521	5.69638	5.98833	5.55166	5.47848	6.23225	6.92487	6.34929	7.47816	7.86436	6.31265	6.13528	5.90796	5.82892	7.63209	5.95559
hsa-miR-3127-3p	1.58659	5.41892	5.97416	5.29005	5.64645	5.81747	5.06582	4.9028	4.81058	5.01066	4.89574	4.86652	5.20715	4.88097	5.2331	4.81756	5.18186	5.26937	5.02991
hsa-miR-3127-5p	1.94372	6.61291	6.29675	6.2692	6.21765	6.20421	5.57128	5.82689	5.64808	6.29352	7.26786	6.11549	7.01055	7.1598	6.86506	6.03882	6.82957	6.89573	6.42885
hsa-miR-3128	1.17111	4.6261	4.49156	4.05667	0.449001	0.370573	3.62994	4.21451	0.530973	4.27653	4.80678	4.3132	4.43634	4.62556	4.39729	3.90403	4.28386	4.51211	3.6916
hsa-miR-3129-3p	1.18932	4.6747	4.26466	4.23959	0.50396	4.07055	4.01905	4.25312	0.581566	3.48982	3.83472	3.75663	4.14094	3.50643	3.83754	4.17608	3.72906	3.47477	3.16131
hsa-miR-3129-5p	1.49466	5.10987	4.40118	5.48131	4.562	4.44492	6.01964	5.85411	5.31844	4.78839	4.64343	4.19267	4.81604	4.6094	5.02447	4.19462	4.37108	4.84813	4.55499
hsa-miR-3130-3p	1.28444	4.593	5.26692	4.62325	0.497584	0.412367	4.81379	4.35043	0.586682	4.57853	5.5368	4.12023	4.6973	4.87209	5.23374	4.93187	5.49242	5.27099	5.20167
hsa-miR-3130-5p	6.52111	8.4506	8.78345	8.93057	7.7377	9.24832	8.75881	8.60801	7.59849	7.63159	7.78547	7.55087	7.59761	7.5651	7.91691	7.04836	7.3424	7.55416	7.63449
hsa-miR-3131	1.85957	5.08185	5.69437	5.20975	5.87919	6.16059	5.81511	5.92627	6.29681	6.41104	6.48155	5.68504	6.68123	7.01012	6.7123	6.17896	6.57166	6.59416	6.0958
hsa-miR-3132	6.40911	6.97963	6.70046	6.87224	7.07844	6.46278	5.92897	5.99842	6.86791	6.03935	6.82202	5.89743	6.43787	6.70158	6.54623	5.85136	6.44976	6.49327	6.57219
hsa-miR-3133	1.30023	0.573616	5.25195	4.43395	4.99137	0.440331	4.47093	4.61837	5.40318	4.36585	4.5688	4.16253	4.49293	4.65052	4.59683	4.59319	4.38657	4.37299	4.31477
hsa-miR-3134	0.440905	3.24515	-0.183928	-0.191216	-0.090307	-0.14255	-0.43588	-0.305701	-0.0320726	2.12237	-0.481587	2.56054	2.16192	2.26719	2.50366	2.10411	2.49511	-0.489507	2.00052
hsa-miR-3135a	1.09864	4.14089	0.313012	3.93412	0.467644	4.30069	3.61396	3.43495	0.537715	3.5927	3.28683	3.67859	3.53089	3.76931	3.64957	3.56222	3.8974	3.54257	3.10732
hsa-miR-3135b	8.59308	6.93739	6.55193	7.09281	7.12456	6.62932	8.71854	8.60333	6.84294	7.02692	7.49143	8.05897	7.3308	7.58384	7.44515	7.78193	8.55925	7.41964	7.70123
hsa-miR-3136-3p	1.41485	0.645184	4.28079	4.25352	7.74017	0.504574	5.23344	5.21844	7.72613	4.42795	5.19266	4.39123	5.41896	4.75833	5.24167	4.5462	4.25529	5.59234	4.30008
hsa-miR-3136-5p	1.63852	5.67004	5.0148	5.29736	6.85181	5.09876	4.61588	4.54584	6.48591	5.43761	5.21334	5.0052	5.40027	5.5528	5.58382	5.27429	5.24516	5.38953	5.169
hsa-miR-3137	1.5763	5.35016	5.74612	5.39644	5.9794	5.09021	4.51665	4.73162	6.54063	4.79858	5.64073	4.20051	5.06642	5.31549	4.86803	4.78293	5.15164	4.76035	4.85573
hsa-miR-3138	5.95442	5.37893	6.10014	5.5223	6.12723	5.25731	5.35357	5.12615	5.74386	5.76184	5.8873	5.80078	5.81869	6.1225	5.93322	5.63093	5.73193	5.69987	5.58721
hsa-miR-3139	0.932154	0.389706	0.229579	3.92572	0.357174	0.301887	3.43025	3.64663	0.415178	2.92402	2.77298	3.3922	3.40681	3.19001	3.23411	3.25436	3.58778	2.9314	3.14977
hsa-miR-31-3p	6.264	7.24927	7.02879	6.85847	7.41737	6.31969	5.56706	5.42058	7.34104	6.87018	6.90679	6.37747	6.62089	6.82531	6.52359	6.52121	6.78739	6.65239	6.46996
hsa-miR-3140-3p	1.60625	4.53087	4.70226	4.49153	4.97526	4.76785	4.25775	4.60934	4.70408	5.26008	6.28115	5.10015	6.01707	6.07531	5.79677	5.61238	6.14203	5.84873	5.61606
hsa-miR-3140-5p	0.811848	0.264841	0.116332	3.89999	0.234669	3.65648	-0.316716	-0.0868132	0.288466	2.66855	3.28904	2.92921	3.1946	2.74239	2.99971	3.08365	3.59082	2.83344	2.92473
hsa-miR-3141	7.24946	8.05917	7.58627	7.68124	7.78975	8.22445	7.89865	8.05351	7.83522	8.6269	8.81564	8.40128	8.7633	8.80953	8.73619	8.47068	8.84729	8.69664	8.19204
hsa-miR-3142	1.36413	0.614074	4.82625	5.5067	4.4203	0.476776	5.71149	5.39608	4.96856	4.65282	4.73364	4.8916	4.57998	4.81653	4.97966	4.3681	4.75084	4.73223	5.0894
hsa-miR-3143	1.3972	4.7253	0.385364	4.35899	5.44605	5.60181	4.54174	4.92942	0.67889	5.38847	5.15746	4.72786	4.99414	4.98694	5.08989	5.19482	5.24183	5.04207	5.24139
hsa-miR-3144-3p	5.9633	5.3167	6.0735	5.79142	5.8794	5.97486	6.14319	5.87278	5.80585	6.18197	6.00039	5.74708	6.19462	6.12803	5.9808	6.00165	5.92503	6.02209	5.49462
hsa-miR-3144-5p	1.38799	0.629681	4.9082	5.08431	4.75745	4.30946	4.17366	3.81372	0.669798	4.68889	5.8395	4.53318	5.48149	6.00041	5.42101	5.14418	5.2956	5.38033	5.22173
hsa-miR-3145-3p	1.09349	0.433242	0.213163	3.89802	0.388746	4.19087	3.68016	4.01602	0.468013	4.27851	4.31834	4.62966	4.4007	4.62294	3.71753	4.30584	4.69901	4.43952	4.19355
hsa-miR-3145-5p	1.49257	4.84068	4.68428	5.2726	4.77156	4.65438	4.64221	5.03919	5.58078	4.6692	5.16671	4.76791	4.56229	4.48102	5.19508	4.66618	4.2649	4.2707	5.26964
hsa-miR-3146	2.00135	5.92108	5.75658	5.68687	5.80306	5.73308	5.6474	5.40946	5.87747	6.97545	7.76569	6.31746	7.6652	7.99584	7.41118	6.65548	7.49809	7.63477	6.82759
hsa-miR-3147	1.76771	5.6854	5.49795	5.3673	5.43744	5.38004	5.17964	5.45229	5.89861	6.25853	6.22318	5.85544	6.04491	5.9365	6.14091	6.24688	6.28474	5.88005	6.24631
hsa-miR-3148	1.31037	4.8999	4.36759	4.70731	0.523762	0.43864	3.82643	3.90973	5.41796	4.409	5.28185	3.8174	4.89692	5.65481	4.4978	4.525	5.34907	4.68661	4.84159
hsa-miR-3149	1.33888	0.585103	4.48075	5.08031	5.38085	0.447036	3.97502	3.9152	0.625029	5.18905	5.82204	4.59674	5.67969	6.10102	5.65408	5.14118	5.70213	5.76986	4.77661
hsa-miR-3150a-3p	0.807546	0.20435	0.029589	0.0154876	0.169012	0.108765	3.37442	-0.21329	0.231964	3.82869	4.34643	3.46183	4.11945	3.9942	3.73213	3.57441	3.72733	3.31334	3.53177
hsa-miR-3150b-3p	6.1087	5.7462	6.14623	5.53354	5.67705	5.89557	5.46297	5.43938	6.09344	8.53171	8.24697	7.48955	7.15939	7.76964	8.0469	7.52399	8.38371	7.02412	7.59178
hsa-miR-3150b-5p	1.8317	5.16044	5.69103	6.07528	7.17666	6.25879	5.9242	5.9495	7.2073	5.6433	5.59005	6.21768	6.39949	5.50694	5.75518	6.12411	5.63174	6.34576	6.13708
hsa-miR-3151-3p	5.49661	6.23831	5.34773	6.22858	7.33365	5.19454	6.88656	6.56769	7.53985	5.43775	5.37744	5.09931	5.18747	5.4382	5.52831	5.38675	5.65249	5.19703	5.167
hsa-miR-3151-5p	1.74785	5.62628	6.24958	5.25373	5.55595	6.07829	5.17749	5.74736	5.89649	5.93577	6.0624	5.64209	5.73928	6.13246	6.06404	5.56843	5.55734	5.86264	5.64515
hsa-miR-3152-3p	1.28513	0.566145	4.54655	4.76701	4.26464	0.434201	4.68033	3.67914	5.25486	4.35974	4.86546	4.32191	4.65029	4.48286	4.51983	4.75845	4.2267	4.27925	4.74538
hsa-miR-3152-5p	1.51303	4.51565	5.30538	5.70603	5.26839	5.40319	4.4608	4.04189	4.9948	4.6093	4.88635	4.40151	4.69751	5.65608	5.19975	5.07842	5.05036	4.8818	4.23194
hsa-miR-3153	1.67337	5.8816	5.5833	5.81065	5.361	5.17429	5.69629	5.32718	5.72935	5.28719	5.51399	5.36612	5.34398	5.49098	5.78796	5.07013	5.63754	5.59645	5.37004
hsa-miR-3154	1.60955	5.20831	5.57511	5.50019	5.64996	5.77655	5.06854	4.79464	5.47743	4.85786	5.30816	4.65868	5.23187	5.50593	5.50631	4.68067	5.5427	5.06841	5.43511
hsa-miR-3155a	1.72366	5.68027	5.38966	5.77685	5.4938	5.79076	4.38179	4.91915	4.83118	6.2342	6.00285	5.7191	5.88339	6.2655	6.26555	6.1549	5.99757	5.79584	5.67306
hsa-miR-3155b	1.06893	0.438384	0.230559	3.8531	4.35674	0.324716	4.32222	4.12819	0.471228	3.5646	3.9491	3.81105	4.16887	3.91885	3.62076	4.29127	3.74966	4.06083	4.17776
hsa-miR-3156-3p	1.52523	5.53368	5.06505	4.57434	4.56704	4.84368	5.02429	5.0922	4.57175	4.95268	5.03731	4.68114	4.90401	4.52927	5.05423	4.84243	5.50666	5.28348	4.99822
hsa-miR-3156-5p	1.05056	0.421562	0.215299	4.59269	4.34612	0.308753	3.55759	3.56807	0.454156	3.99023	4.36874	3.1914	3.7684	3.79421	4.63831	3.51249	3.86725	3.74526	4.06032
hsa-miR-3157-3p	1.56264	4.94925	5.07207	5.67426	5.53153	5.67668	5.91397	5.8123	5.59731	4.58232	4.36074	4.58747	4.46255	4.94468	5.64449	4.81492	4.85337	4.72442	4.62607
hsa-miR-3157-5p	1.25513	0.556598	4.33359	4.66535	4.78546	0.428327	4.24569	4.2439	4.36352	4.01595	4.20409	4.58	4.59708	4.18501	4.26914	4.669	4.45367	3.58307	4.29138
hsa-miR-3158-3p	1.52981	5.34433	4.40662	5.44187	0.694537	4.93008	4.35997	4.53254	4.44352	5.1	5.72676	5.74477	5.4272	5.60328	5.53575	5.48551	5.99353	5.85594	5.40962
hsa-miR-3159	1.4663	4.92865	4.67854	4.56333	4.76528	4.32102	5.43558	5.36972	4.88819	4.50206	4.81276	4.70285	4.62524	4.12567	4.75962	4.92525	4.08639	4.63911	4.70189
hsa-miR-31-5p	12.3072	12.903	11.971	12.8736	12.4887	11.2806	11.9532	11.5746	12.1837	12.0654	11.715	12.0493	11.882	11.7649	10.3034	11.8674	11.0996	11.9201	12.7667
hsa-miR-3160-3p	1.03949	0.355816	0.128425	4.4532	0.309888	0.231533	3.76393	-0.189256	4.4422	4.4395	4.42363	4.96789	4.89019	4.65387	4.56195	4.93115	5.23162	4.02873	4.57327
hsa-miR-3160-5p	5.94721	6.3748	6.21971	5.85683	6.74271	6.21822	5.34841	5.02446	6.20836	5.25295	5.50023	4.70504	5.0081	5.14649	5.02655	5.23577	5.22772	4.9978	5.26172
hsa-miR-3161	1.49459	4.84068	4.596	4.65723	4.44296	4.83745	4.84301	5.37674	4.98962	5.04479	4.56584	4.7077	5.00354	4.93361	4.96927	4.93078	4.08991	4.96736	5.03906
hsa-miR-3162-3p	6.78987	10.2311	10.4361	10.6345	8.378	10.9594	9.37315	9.5756	8.49176	8.57259	9.22015	9.38193	9.51951	9.11912	8.88968	7.64294	8.27513	9.51707	8.22328
hsa-miR-3162-5p	1.84737	5.80175	5.60332	6.01068	6.31363	6.08805	5.90788	5.97695	6.04912	6.23375	6.40578	5.76114	6.5392	6.55456	6.68726	5.27192	6.26389	6.27849	6.10602
hsa-miR-3163	0.848142	0.323072	0.180296	0.168893	0.293993	0.244656	2.92902	3.14758	0.345864	2.89577	3.39334	3.28004	3.07013	2.63929	3.40103	3.58037	3.14666	3.25206	2.78447
hsa-miR-3164	1.45399	5.17758	5.17578	4.88536	5.02972	5.55119	4.67824	4.52003	5.62978	4.35534	4.43628	4.23157	4.5564	4.38345	4.08594	4.18971	4.68237	4.26551	4.34138
hsa-miR-3165	1.18816	0.457142	0.211075	4.61684	0.407391	0.322574	5.17416	5.45547	0.496023	5.03886	6.06774	4.51182	5.85116	6.0259	5.38157	5.14952	5.07732	5.48404	5.16153
hsa-miR-3166	0.903287	0.282396	0.0897328	0.0741734	0.24346	0.177055	3.47594	3.36622	0.312815	4.12525	4.56483	3.19134	4.10595	4.06957	3.79661	3.84113	4.09611	4.34717	3.93493
hsa-miR-3167	1.50438	4.94056	4.77157	4.47715	4.77589	5.21877	4.64505	5.34567	0.768431	5.43999	5.80686	5.36679	5.68128	5.44901	5.35498	4.93514	5.11297	5.43779	4.73839
hsa-miR-3168	7.36513	6.69137	9.29089	7.17282	7.22388	10.3477	5.65849	6.52408	7.61074	6.58031	7.18108	8.33699	6.75574	7.0178	6.99799	8.45751	6.6788	6.61949	6.63296
hsa-miR-3169	1.19387	4.79671	4.38606	4.264	0.486429	0.409729	3.84893	3.95097	4.7573	3.21414	3.26973	3.77213	4.12156	4.2892	4.48801	3.34565	3.88069	4.03539	4.06154
hsa-miR-3170	1.52127	5.11426	5.19076	4.66236	5.04469	4.33109	4.12959	4.22507	5.16884	4.76304	5.09271	4.77236	5.21987	5.65706	5.4932	4.87403	4.95316	5.16203	5.02133
hsa-miR-3171	1.09018	4.50598	4.09669	4.43566	0.432786	4.12548	3.48044	-0.0118437	0.506104	3.50082	4.08107	3.8494	3.28893	3.37571	4.29171	3.11411	3.67396	3.42488	3.33019
hsa-miR-3173-3p	1.73645	5.3714	5.59038	5.46663	5.30126	5.0368	5.17628	5.11944	5.35534	5.89527	7.00708	4.93679	6.46776	6.77023	6.51134	4.92964	5.99845	6.48756	5.56554
hsa-miR-3173-5p	1.8229	6.16068	5.60038	6.28575	6.3451	5.04907	5.77217	5.56435	5.80154	5.76433	6.18955	6.20645	6.25685	5.92504	6.26238	6.31097	6.3805	6.12748	6.38346
hsa-miR-3174	5.66543	6.10472	6.44325	5.85404	7.15631	6.0363	5.60675	5.81074	7.39061	6.55147	7.07823	6.80033	6.59955	6.80339	6.7525	6.70642	6.72454	6.6927	6.69478
hsa-miR-3175	6.04979	5.34112	6.71609	5.70483	5.81404	6.66201	7.52388	6.95652	5.98555	8.35378	8.42848	7.90439	7.82729	8.35179	8.04637	8.07602	8.26482	7.59829	8.47247
hsa-miR-3176	1.71731	5.36907	5.15679	5.25002	5.07407	5.9599	6.31822	6.15522	4.83021	5.38954	6.38453	5.90603	5.92396	5.99583	5.53648	5.1822	5.83989	6.00938	5.57993
hsa-miR-3177-3p	1.54854	5.41258	5.36622	4.82896	5.04976	5.22412	4.60606	5.00055	6.22035	4.79528	4.68724	5.20642	5.20225	5.1247	4.60499	4.81309	4.81436	4.9172	4.90396
hsa-miR-3177-5p	1.18168	0.463593	0.221785	3.96202	5.27403	0.331356	3.80662	4.08267	0.501798	4.95012	5.09236	4.66205	5.16596	5.00883	5.19208	5.05286	5.28061	5.48064	4.94614
hsa-miR-3178	5.88101	5.91816	6.2729	6.09242	6.10849	5.98954	5.74964	6.18098	6.38407	6.47688	6.92111	5.76109	6.81319	6.78943	6.95489	6.30228	6.79698	6.24374	6.42448
hsa-miR-3179	1.39046	4.72386	4.15715	4.72629	0.582385	4.53761	5.59424	5.32793	0.67363	5.05768	5.43569	5.00022	4.86032	5.49778	5.03796	5.06325	5.5126	4.86672	4.63622
hsa-miR-3180	1.28487	4.85213	4.2301	4.20415	4.59502	0.460028	4.65747	3.78782	4.49177	3.87443	3.8868	3.69049	3.92805	3.06052	4.39039	4.0433	4.96661	4.17222	4.14093
hsa-miR-3180-3p	1.03373	0.439199	0.247902	3.78446	0.400469	3.94292	4.00631	3.51843	0.469481	3.32982	3.66538	3.74609	3.71355	3.54984	3.23203	4.41845	4.11899	3.05352	3.51672
hsa-miR-3180-5p	5.80795	6.58052	6.58149	6.86738	6.31819	6.53473	5.87449	5.94042	6.25894	6.98755	7.44925	7.25327	7.57153	7.15917	7.78652	7.30304	7.74423	7.33749	7.24406
hsa-miR-3181	1.80437	5.15634	5.39926	5.31739	5.77665	5.65749	4.80421	4.6995	5.62869	6.31092	6.98911	5.81564	6.64483	6.80993	6.86976	5.88991	6.6837	6.35447	6.25835
hsa-miR-3182	7.35001	4.78486	5.84972	6.25372	5.30668	5.60418	5.93756	5.89194	5.20728	5.63823	5.43942	5.70867	5.43318	5.33661	5.44568	5.77322	5.60476	5.19142	5.70765
hsa-miR-3183	5.88204	6.39914	6.73816	6.53326	6.39511	7.52245	6.04449	6.40585	6.34862	6.47741	6.23091	6.28613	6.60302	6.15503	6.45592	5.57578	5.84926	6.3382	6.16342
hsa-miR-3185	1.67784	5.21787	5.5839	5.24526	4.89621	5.02902	4.479	5.51434	5.61365	5.70634	5.93874	5.61902	5.90664	5.80896	5.87914	5.79756	5.97657	5.61581	5.51088
hsa-miR-3186-3p	2.0007	6.56011	6.43856	6.2183	6.11109	6.10618	6.28888	6.20512	6.19591	6.7281	7.12785	6.35837	7.2135	7.39134	6.98919	6.62917	7.16082	6.70591	6.63841
hsa-miR-3186-5p	0.836025	0.272747	4.15252	0.100951	0.240496	0.185623	2.88473	-0.105111	0.29798	3.31503	3.14901	3.39854	2.5721	3.35361	3.61526	2.81025	3.65494	2.88269	3.78052
hsa-miR-3187-3p	1.52433	4.38837	4.29667	4.26949	4.31933	5.4076	5.97884	6.10922	4.80108	5.09869	5.01023	6.38859	4.60112	4.57203	5.02988	5.84478	4.52046	3.89253	4.97589
hsa-miR-3187-5p	5.84371	7.55496	6.55701	6.32319	7.08991	7.32195	6.57216	6.41324	7.6537	7.4159	8.2233	7.20563	7.97693	8.0973	7.82486	7.36429	7.80368	7.92146	7.48187
hsa-miR-3188	5.79227	6.19248	6.10111	6.47181	5.91054	6.11756	7.17728	7.40921	6.43185	6.5396	7.12962	6.59511	7.19983	7.13118	7.08853	6.20378	6.91522	7.17116	6.63234
hsa-miR-3189-3p	1.75222	5.56752	5.09678	4.60663	5.37095	6.57158	5.80492	6.01797	6.4647	5.72826	6.01989	5.69052	6.26187	5.70521	6.01179	5.64561	5.8614	6.0124	5.599
hsa-miR-3189-5p	1.44724	4.83557	4.16649	0.404588	5.45395	4.9163	5.87925	5.8765	5.384	4.91862	4.91014	4.2733	4.92243	4.86397	5.50395	4.58679	4.80189	4.11418	4.84044
hsa-miR-3190-3p	0.747962	0.226064	0.0974482	0.0871973	0.199831	0.155366	-0.268467	3.02819	0.246637	3.02518	3.21672	3.20881	2.75715	2.72532	2.94653	2.96167	2.87294	2.87434	3.22959
hsa-miR-3190-5p	6.36368	6.99902	7.57036	6.43855	7.15503	7.18043	7.59612	7.4023	7.07595	7.28149	7.26229	6.44205	6.87909	7.22534	6.97034	6.81959	7.07661	6.7553	6.87163
hsa-miR-3191-3p	1.32609	4.60614	4.37661	5.14003	4.74971	0.437053	3.75009	-0.0266914	0.614546	5.24919	6.04252	5.34741	4.98884	5.65774	5.61811	5.39834	6.01632	5.06392	5.13478
hsa-miR-3191-5p	1.80174	5.5119	5.89027	5.93616	5.61907	5.60687	4.95371	5.17284	6.08859	6.21952	6.48802	6.00475	6.32818	6.034	6.30484	6.10845	6.48823	6.13869	6.18786
hsa-miR-3192-3p	7.61879	8.57	8.45529	8.16777	8.4425	8.53941	7.43499	7.74756	8.64539	7.28573	7.30367	6.63654	7.01411	7.29394	7.48864	7.1211	7.28177	7.15145	7.01775
hsa-miR-3192-5p	1.6082	5.20811	5.74988	5.76283	4.3329	4.76806	5.13185	5.05731	5.33804	5.33987	5.10426	5.05186	5.47232	5.39187	5.63281	5.11801	5.51975	5.27197	5.50331
hsa-miR-3193	1.45341	4.62038	4.58718	4.36578	4.66065	4.73928	3.99166	3.82659	4.55605	4.66178	5.20675	4.46728	4.91698	4.71757	4.84756	4.72924	5.15648	5.06883	4.69906
hsa-miR-3194-3p	1.82631	5.79834	5.92891	7.24033	4.617	6.74561	5.97558	5.86835	1.05309	6.41589	6.8268	6.39872	6.67668	6.62238	6.46856	6.20019	6.48776	6.60833	6.17783
hsa-miR-3194-5p	1.65837	4.76677	4.87157	5.24298	6.36231	4.57893	6.35286	6.31757	6.80907	6.05103	4.73512	5.56685	5.66785	4.70741	5.04444	4.64841	5.27496	5.68697	5.4581
hsa-miR-3195	1.71672	5.56328	5.54104	4.60136	6.49326	5.37381	5.42414	5.48312	6.12298	5.69487	5.78092	5.53772	5.84045	6.36451	5.51761	5.04632	5.8763	5.89098	5.67244
hsa-miR-3196	1.50727	5.59572	6.06754	4.82424	0.675506	5.51836	3.68955	3.58442	5.17007	5.36808	5.67066	4.88609	5.60243	5.53848	5.49592	5.26029	5.87182	5.39719	4.45622
hsa-miR-3197	2.20822	7.08446	7.00797	6.58501	6.83715	5.98833	7.00813	7.38124	7.25892	6.90392	8.53123	6.6763	7.85038	8.21444	7.72123	6.96023	7.77354	7.81114	7.27201
hsa-miR-3198	5.75107	6.41873	5.40636	5.94205	5.78332	6.26165	7.69884	7.6002	5.69476	5.26551	5.40386	5.51644	5.56965	5.75339	5.9387	5.6184	5.47572	5.77514	5.4779
hsa-miR-3199	0.920617	4.24095	3.9441	0.138551	0.296148	3.85485	3.18252	-0.0957384	0.36087	3.67713	-0.49196	3.4634	3.68011	3.59769	3.53933	3.08875	3.32127	3.30057	3.63214
hsa-miR-3200-3p	2.2358	7.70075	7.24803	8.15468	7.86462	7.82353	8.30395	8.04307	7.55398	7.05013	6.50512	8.38561	7.02723	6.60833	6.66968	6.66774	6.45394	6.9924	7.26535
hsa-miR-3200-5p	1.12139	4.41149	0.202698	0.184045	0.386988	0.307378	4.27504	4.89107	4.96905	4.20573	4.69442	4.46161	4.83274	3.99725	4.40501	4.46824	4.51848	4.95464	4.23235
hsa-miR-3201	1.15163	4.88847	4.07187	3.92204	4.64539	0.360236	4.15314	-0.0543794	0.518739	4.19055	4.38302	4.47434	3.6719	3.86672	4.05471	4.28788	4.49753	4.13246	4.21667
hsa-miR-3202	1.72984	6.26677	5.92029	6.41126	5.71798	5.74565	5.20563	5.48451	6.08127	5.143	5.65696	5.15913	6.10251	5.99697	5.8243	5.30735	5.19744	5.96729	5.46485
hsa-miR-320a	9.52536	8.90104	8.68218	8.99026	8.43858	8.20653	10.7524	10.9834	8.60814	9.84025	7.61959	11.792	8.18661	7.6129	6.86911	10.5262	11.3099	8.17781	11.1105
hsa-miR-320b	7.60227	7.69638	6.52259	7.91059	6.45779	5.98705	8.77046	9.01957	7.09584	7.67582	5.81842	9.14468	6.15843	5.89952	5.68609	8.40582	9.23789	6.15871	8.78087
hsa-miR-320c	7.25328	9.09475	8.03348	9.73087	7.54309	6.85138	10.5456	10.7397	7.42993	9.33671	7.06677	10.5759	7.42756	7.00806	6.50578	10.2344	11.1738	7.3645	11.1966
hsa-miR-320d	5.68985	6.74638	6.00944	7.41215	6.17119	6.55859	8.18475	8.29664	5.62369	6.88835	6.29981	8.22588	6.06314	5.5757	5.66498	7.86268	8.27388	5.65688	7.80025
hsa-miR-320e	6.48412	7.70878	7.31648	8.33597	6.22951	9.14051	8.76154	8.87853	6.49281	7.60318	7.46197	8.55443	7.10346	7.30351	7.04828	7.18342	7.78156	6.91811	7.6986
hsa-miR-323a-3p	1.37795	5.06414	4.73118	4.23684	4.52645	4.8812	3.67975	4.79831	5.19505	4.17753	4.41586	3.98594	4.00316	3.48045	4.21377	4.01491	3.87307	4.15166	4.35918
hsa-miR-323a-5p	1.77758	5.79367	5.88776	5.86011	5.08244	5.25524	5.43027	5.07726	5.49939	6.00115	6.50685	5.72399	6.39578	6.43959	6.45745	5.73841	6.35133	6.08368	6.00878
hsa-miR-323b-3p	0.992922	0.371311	3.82954	0.155415	0.330921	0.262058	4.08403	4.46233	0.402873	3.68263	4.32813	3.98782	3.62864	3.81684	4.2915	3.54674	3.99887	3.81926	3.90609
hsa-miR-323b-5p	1.86167	5.75081	4.46015	5.75116	5.31864	5.61414	5.25052	5.18125	5.80579	7.14062	7.28556	6.18678	6.65639	7.12573	6.71137	6.40337	6.66673	6.57444	6.55521
hsa-miR-32-3p	0.212851	-0.235344	-0.379263	-0.39076	-0.264679	-0.314407	-0.591649	-0.494975	-0.212329	2.34706	-0.624865	2.47234	2.16275	1.88973	2.27349	1.91623	1.9446	-0.63058	-0.670522
hsa-miR-324-3p	1.65241	4.86759	5.26976	4.28794	4.98161	4.94669	5.6518	5.95796	4.82058	5.42064	5.80852	6.34753	5.16935	5.77047	5.14562	6.39803	5.85189	5.5754	5.45742
hsa-miR-324-5p	5.98952	6.43693	5.71728	6.032	6.43135	5.63815	7.29273	7.26841	5.82895	6.53309	6.41166	7.4192	6.41793	6.47297	6.43991	7.06357	6.54262	6.41931	6.27015
hsa-miR-325	1.76464	4.7831	4.54221	4.51489	5.37241	4.48702	6.48689	6.97938	6.03992	5.88429	6.14501	5.98847	6.46042	6.49394	6.22302	6.30572	6.15677	6.19864	5.61562
hsa-miR-32-5p	1.61692	0.821833	4.94097	5.95189	5.7044	5.36143	6.05721	5.90195	5.72235	5.85718	4.69471	8.38795	4.99522	5.07512	3.61869	6.61557	5.29772	4.54429	5.90865
hsa-miR-326	6.33759	6.59638	6.41884	6.67504	6.30249	6.67525	7.0178	7.01492	6.39249	6.25449	6.81568	6.46879	6.56678	6.35882	6.82392	6.09344	6.27114	6.75462	6.44056
hsa-miR-328-3p	7.307	6.9918	7.01881	6.80866	7.81506	6.8471	7.02703	7.26945	7.82994	6.73684	6.67762	6.61923	6.41344	6.62587	6.2525	6.51917	6.5456	6.47616	6.16254
hsa-miR-328-5p	1.56192	5.86854	6.13912	6.58458	5.27906	5.22807	4.60757	4.04655	0.815405	5.05698	5.37344	5.27394	5.37311	5.38789	5.5398	5.40454	5.31888	5.31459	5.49961
hsa-miR-329-3p	1.07566	4.77156	4.69033	3.8938	0.369702	0.293858	3.88784	-0.112794	0.448921	4.08468	4.18582	3.68896	4.29235	5.00914	4.24445	4.49382	3.78606	3.95768	4.11525
hsa-miR-329-5p	1.5373	0.752183	5.07013	5.49302	6.64352	5.67633	5.89661	5.63312	7.14173	4.73663	5.06992	4.83369	4.85155	4.84177	4.89383	4.90915	4.85124	4.65045	4.74242
hsa-miR-330-3p	1.52443	4.747	0.482723	5.28296	4.31927	5.0085	4.69039	4.59934	4.80156	5.35079	5.69057	5.78816	5.44537	5.79239	5.64161	5.99742	5.80077	5.05958	5.19898
hsa-miR-330-5p	1.43155	0.663853	4.58916	0.387025	5.03458	4.18725	5.73072	5.68109	5.38545	4.66448	5.11233	5.95384	5.16857	5.44209	4.88188	6.21089	5.10561	5.10302	4.86659
hsa-miR-331-3p	1.53885	4.63913	4.60411	5.10618	4.45108	5.52132	6.28364	5.72308	5.00053	4.73643	4.44751	6.64027	4.70103	4.76986	4.67356	4.87719	4.77547	4.41168	5.04798
hsa-miR-331-5p	1.52524	5.03149	4.50722	4.82523	4.87304	5.28451	4.12992	4.0435	5.08605	4.79233	5.19873	5.06572	5.47881	5.4036	5.05473	4.93655	4.69389	4.94396	5.84273
hsa-miR-335-3p	1.77529	4.88633	5.44761	6.03514	4.91089	5.38049	7.36471	7.12954	4.61387	6.25653	4.81887	7.6892	5.1117	4.83301	4.48127	7.28248	6.96333	5.13985	6.54712
hsa-miR-335-5p	6.17807	6.44042	6.09891	6.5398	5.81457	5.64737	7.89015	7.32507	4.6819	6.28669	5.82186	9.33546	5.85148	5.51971	5.17997	8.56387	7.71926	5.37913	7.77055
hsa-miR-337-3p	1.48372	4.84196	4.84738	5.21904	0.658319	4.92246	4.3548	4.30267	4.43566	5.11631	5.59068	4.79808	5.4573	5.5334	5.68483	4.90186	5.28123	5.71737	5.29211
hsa-miR-337-5p	1.60221	5.04421	4.61303	4.5857	5.05815	5.0187	5.46162	5.00775	5.18286	5.85454	5.35392	5.2562	5.50797	5.72722	5.597	5.36329	5.15434	5.4904	5.07749
hsa-miR-338-3p	1.9037	1.08482	5.97293	6.29005	5.45629	6.50007	6.84971	6.55305	5.64158	8.56437	6.48147	8.35897	5.88508	6.17138	5.53762	7.11418	7.24545	5.84471	6.61772
hsa-miR-338-5p	5.48488	6.02883	5.33891	5.00227	5.30379	5.25238	6.29438	5.7482	5.12066	6.46704	5.29942	6.28643	5.67698	5.28346	5.10606	5.99244	5.60261	4.90904	5.8579
hsa-miR-339-3p	6.09814	6.60303	6.39958	6.42436	7.21781	7.48976	7.72332	7.8225	7.01939	6.6793	6.01521	7.41631	6.47456	6.1418	6.2697	6.68676	6.11859	6.1588	6.73784
hsa-miR-339-5p	6.49897	6.16524	6.62712	6.48198	6.65259	6.42215	8.84644	8.65615	6.57363	6.83699	6.06757	8.32533	6.01514	6.2597	6.27766	7.66579	6.62421	6.18013	6.94656
hsa-miR-33a-3p	1.65832	5.3615	5.32727	5.72902	4.58783	4.68038	4.86424	4.85704	4.82145	5.49312	5.7752	5.54946	5.94505	5.84209	5.78657	6.0405	5.75817	5.94572	5.72533
hsa-miR-33a-5p	1.62689	5.21104	5.43071	5.05345	5.48175	5.16833	5.69151	5.39964	4.91863	6.34445	5.07876	5.92385	4.67817	4.88544	4.98745	6.55953	5.32541	4.92623	5.01086
hsa-miR-33b-3p	1.19071	4.74586	0.268101	4.87013	4.67904	0.373327	4.60479	4.14956	0.537075	4.49905	4.19136	4.32941	4.5209	4.40754	4.2141	4.22553	4.39562	4.53036	3.90653
hsa-miR-33b-5p	0.804122	0.201772	0.0278156	0.0137804	0.166594	0.106624	3.29237	-0.213892	0.229261	3.4752	3.99769	3.85687	3.66595	3.85551	4.37836	3.86199	3.66576	3.24037	3.47962
hsa-miR-340-3p	1.77438	5.89177	4.72661	5.96749	5.55845	5.04238	11.645	11.5426	5.49848	4.98099	4.67616	4.85894	4.44894	4.55868	6.23403	4.77095	4.12373	4.67725	5.8185
hsa-miR-340-5p	7.73818	5.51816	6.80544	6.34206	6.6979	7.26252	6.17162	6.12124	5.69342	4.00736	6.26604	4.23544	4.79844	6.24903	4.5678	6.33536	5.026	5.41129	6.36634
hsa-miR-342-3p	14.7246	11.9443	13.5559	12.5223	12.1333	13.573	10.7285	10.7169	12.0125	7.89684	11.6254	8.31059	10.1383	11.5514	8.265	8.15302	9.03879	10.1411	8.2783
hsa-miR-342-5p	7.12581	4.49442	5.39322	4.87889	4.54442	5.49492	3.58999	3.69761	4.87911	3.67063	4.14283	3.27548	3.72638	4.78595	4.07748	2.83655	4.01197	4.10732	3.84793
hsa-miR-345-3p	5.49917	6.20202	5.85625	6.63351	5.92293	5.55912	7.07503	7.20424	5.80365	5.13211	5.75791	5.61799	5.65243	5.63494	5.60338	5.6164	5.56665	5.59375	5.38666
hsa-miR-345-5p	7.05223	4.65928	4.52786	5.35594	5.14695	5.02815	6.43079	6.80062	4.82332	4.12582	4.93608	5.77465	4.92075	4.89002	4.34263	5.83009	4.90141	4.54985	6.51765
hsa-miR-346	1.75381	5.14905	5.02961	4.69534	5.0791	5.4373	5.7852	5.86195	4.48071	6.05908	6.74016	5.83979	6.50523	6.7348	6.37485	5.4452	6.56373	6.5958	5.66061
hsa-miR-34a-3p	0.837225	0.29391	0.144004	4.0752	0.26345	0.21169	3.12262	-0.0610101	0.317761	3.32527	3.18025	3.19767	2.81195	2.75979	3.26915	3.23431	2.91996	2.93332	3.46613
hsa-miR-34a-5p	8.16842	6.55915	7.58926	7.40707	7.16101	7.9777	8.78266	8.42061	7.18418	8.02618	7.13213	9.21702	6.86714	7.20614	6.29736	10.3189	7.11333	6.60556	8.32673
hsa-miR-34b-3p	5.69119	4.39026	5.12962	4.74713	5.04546	5.00647	4.77191	5.04543	4.90228	4.47664	4.61028	4.24203	4.6679	4.34642	5.12953	4.43434	4.7737	4.88363	4.65316
hsa-miR-34b-5p	6.155	6.45752	6.71053	6.01778	6.5113	6.23474	5.72018	5.82264	6.18518	5.69846	6.18487	5.44864	5.96848	6.08934	6.17783	6.0777	6.32393	6.096	5.84603
hsa-miR-34c-3p	1.75154	5.89061	5.84688	5.96665	6.30486	5.54853	5.08377	5.45055	6.65232	5.71325	5.96079	5.59262	5.67654	5.81596	5.886	5.50828	5.70757	5.67788	5.73411
hsa-miR-34c-5p	0.755027	0.18128	0.0273265	0.014951	0.150067	3.66391	3.01969	-0.184681	0.205697	3.65921	3.16347	3.18141	3.88257	3.08766	3.51325	3.28094	-0.443736	3.32183	3.04833
hsa-miR-3529-5p	0.925987	0.351508	0.177637	3.67587	0.316285	3.82998	3.7905	3.52123	0.379055	-0.569283	3.61879	3.33049	3.82888	3.63417	2.98618	3.43308	3.51894	3.47491	2.8375
hsa-miR-3591-5p	0.590929	0.0613615	-0.0492977	3.38089	0.0387357	0.000446592	2.44722	-0.197363	0.0842009	-0.485154	2.57209	2.15274	2.71347	2.7121	2.88519	-0.420931	2.9153	2.46239	2.69254
hsa-miR-3605-3p	7.57171	7.34658	7.1998	6.96032	7.4412	7.27589	6.89071	7.13807	7.27341	7.33265	7.522	7.41391	7.35923	7.38691	7.45885	7.28496	7.68001	7.24472	7.34707
hsa-miR-3605-5p	1.35781	4.98769	4.65263	4.62587	4.28328	5.41408	4.95368	4.49871	0.662707	4.41143	4.2356	3.93296	4.60338	4.10771	4.99127	4.74284	4.29526	4.20058	4.08303
hsa-miR-3606-3p	0.93903	4.46399	5.14104	3.91629	0.266415	0.197293	-0.499831	-0.173325	0.338595	3.45392	3.73344	3.54717	3.56315	3.97084	3.93209	3.15414	4.31826	3.81122	3.72386
hsa-miR-3606-5p	0.495255	-0.0275071	-0.155363	-0.163675	-0.0617229	-0.108303	2.54864	-0.29529	-0.000663993	-0.566013	2.48378	2.54797	2.94687	3.15606	2.12918	2.6239	2.68335	2.85822	-0.57917
hsa-miR-3607-3p	1.41966	4.36461	4.48436	4.79907	4.29681	4.53495	3.91711	3.70536	4.54613	4.42207	5.4005	4.46002	4.54765	5.25293	4.47304	4.07897	4.71208	4.85979	4.33437
hsa-miR-3607-5p	0.790447	0.232254	0.0812126	0.0690914	0.201595	0.149459	3.25893	-0.125988	0.25625	3.40683	3.35086	2.99787	3.49842	2.92796	4.00018	3.44978	3.42602	3.20095	3.40923
hsa-miR-3609	5.51547	5.32975	5.05902	5.49207	5.02696	5.40351	4.25378	3.91126	1.15221	7.10124	8.01163	6.72601	7.60014	7.59917	7.47427	7.09626	7.82606	7.51401	7.53158
hsa-miR-3610	1.69767	5.36659	5.08985	4.92386	5.54996	5.3097	6.04934	6.74565	4.82726	5.58203	6.20456	5.4823	5.62228	5.93016	5.67681	5.18022	5.72262	5.79344	5.56205
hsa-miR-3611	0.595362	0.0552628	-0.0606555	-0.0698836	0.0316023	-0.00848414	3.32756	2.9809	0.0801587	2.33648	2.4266	2.52581	-0.5072	2.38877	2.33964	2.94063	-0.400229	2.72727	3.5119
hsa-miR-3612	1.35869	5.15061	5.08885	5.06192	4.52997	0.487485	3.83402	4.19704	4.86086	4.04385	4.18681	4.37638	4.35534	5.05544	4.79866	4.17378	4.53594	4.78733	4.36117
hsa-miR-3613-3p	8.0768	8.94299	8.92867	8.53512	8.91381	9.32531	7.92604	7.98813	9.04324	8.57558	8.976	8.28643	8.87082	8.96547	8.88781	8.4693	8.84646	8.82993	8.38983
hsa-miR-3613-5p	6.33774	6.70942	6.61394	7.06394	6.61186	5.91863	6.7226	6.2331	6.91891	7.04862	6.00765	8.384	6.12265	5.86726	5.79794	7.78442	6.41513	5.60227	6.0377
hsa-miR-361-3p	7.56444	4.72156	5.98505	6.66521	6.06851	5.909	8.15612	7.90142	5.92547	7.1027	5.28221	8.64088	5.09398	5.18111	4.76851	7.56262	5.60849	5.24653	6.23501
hsa-miR-3614-3p	0.992623	0.365763	0.163795	0.147488	4.08254	0.255321	3.53049	3.74949	0.397663	3.78729	4.30199	3.82213	3.97149	4.5531	4.07712	3.94913	3.89792	4.30635	3.91483
hsa-miR-3614-5p	1.21147	0.509203	4.3328	0.25398	4.48763	4.37388	4.13258	4.24267	0.546533	4.44694	4.61536	4.34197	4.98149	4.623	4.95148	4.52931	4.31244	4.89716	4.61457
hsa-miR-3615	2.12706	6.23819	5.89731	6.40113	6.80097	6.2293	7.62191	7.82566	6.65934	7.14963	6.82979	9.1429	6.82544	6.78418	6.72022	7.14339	7.88229	6.77766	6.93592
hsa-miR-361-5p	9.31374	8.01546	8.42901	8.321	8.55125	8.43938	9.52716	9.58306	8.51009	8.49049	7.75203	10.566	7.29391	7.83432	6.04263	10.0048	8.38711	7.33702	9.21379
hsa-miR-3616-3p	1.49648	5.33431	4.84741	4.56973	4.86759	5.45609	3.69211	4.13367	5.38893	4.50687	5.29149	4.51028	4.87255	5.35103	4.91507	4.34022	4.9828	5.2319	4.92166
hsa-miR-3616-5p	-0.19688	-0.521123	-0.625241	-0.633558	-0.542345	-0.578321	-0.797534	-0.756752	-0.504474	1.15284	1.21919	1.17612	1.10541	-0.805376	1.50564	-0.811498	-0.800059	-0.812884	-0.827974
hsa-miR-3617-3p	1.79796	6.7909	7.0047	6.81368	5.50274	4.96701	5.38067	4.98099	5.56632	5.67137	6.45561	5.23346	6.05938	6.20521	6.34691	5.61201	6.21748	5.57006	6.35355
hsa-miR-3617-5p	0.970113	0.37002	0.181115	0.165886	0.331794	4.13991	3.22943	3.48984	0.3999	3.53506	3.99227	3.89526	3.41367	3.71105	3.7485	4.0659	3.65886	3.54711	4.31742
hsa-miR-3618	0.954906	4.14466	3.95528	3.71094	0.337175	0.275234	2.99885	-0.0546779	4.57475	3.06383	3.19478	3.02033	3.25095	3.41443	3.17116	3.18352	3.06968	-0.469097	3.28405
hsa-miR-3619-3p	5.62017	5.98749	5.64166	5.00592	5.5603	4.37223	5.3525	5.29901	5.74261	5.45168	6.10723	6.02864	6.17704	6.16386	6.14259	5.51147	5.44325	6.07107	6.18688
hsa-miR-3619-5p	1.41718	4.83269	0.396972	4.55959	4.66105	0.512575	4.49833	4.44715	5.07218	4.75258	5.84626	4.84819	5.16638	5.91405	5.7274	5.06969	5.58682	5.71135	5.65451
hsa-miR-3620-3p	1.90281	6.31965	5.93856	6.23624	6.17604	6.32949	5.25572	5.53982	6.51098	6.17449	6.98145	6.00149	6.69252	6.52676	6.68273	6.10403	6.68135	6.61638	6.40766
hsa-miR-3620-5p	1.80886	5.30946	4.10613	5.20308	9.21999	0.856446	7.55053	7.34556	8.86864	5.41676	5.48434	5.31947	6.36011	5.62918	5.48695	5.9015	5.93236	6.27903	5.45422
hsa-miR-3621	5.62326	6.03383	5.10361	5.20176	5.826	5.19125	4.91799	4.92949	5.28966	5.71811	6.3693	5.4369	6.1672	6.64378	6.27239	5.6318	6.612	6.28711	5.82226
hsa-miR-3622a-3p	1.40292	6.17754	5.49468	5.94994	4.29816	5.69632	4.44642	4.36935	0.686157	4.05116	4.47327	4.46279	4.40565	4.85699	4.84559	4.13107	4.45778	4.43766	4.60666
hsa-miR-3622a-5p	1.15391	0.490389	4.06749	0.249248	0.445257	4.43009	3.97377	3.63306	4.55239	3.88379	4.69528	4.26017	4.27688	4.53345	4.4859	4.28268	3.99961	3.62182	4.13674
hsa-miR-3622b-3p	5.67405	6.93891	6.59465	7.90655	6.55899	7.18421	6.13658	6.23664	6.56343	6.56449	6.79342	6.99965	6.7559	6.43373	6.68337	6.39372	6.45532	6.57767	6.58534
hsa-miR-3622b-5p	-1.1444	-1.38251	-1.45897	-1.46508	-1.3981	-1.42451	-1.59432	-1.56245	-1.37029	-1.61319	-1.60628	-0.365535	-1.61199	-1.60133	-1.61044	-0.155213	-1.59654	-1.60841	-1.61427
hsa-miR-362-3p	1.04137	0.430715	0.232349	4.04006	0.390581	0.322187	3.74576	3.92725	4.61433	3.78579	4.05026	3.77316	3.52377	3.70472	3.39591	4.24457	3.49978	3.71732	3.23802
hsa-miR-362-5p	2.14212	6.48481	6.32296	5.91028	6.34979	6.63597	8.3336	8.5324	6.25672	6.69797	7.1588	8.19952	7.09432	7.03271	6.96796	7.39378	7.08266	7.12959	7.30712
hsa-miR-363-3p	1.53182	4.9446	4.77539	6.43581	4.32059	0.608798	8.66007	8.97926	5.17239	3.41078	4.79122	2.78701	5.46332	5.00451	3.28948	9.42477	3.15213	5.67147	3.01915
hsa-miR-363-5p	5.98688	6.49999	6.63244	6.38649	6.03068	6.37245	6.78915	6.96135	5.8784	6.7373	6.57704	6.52731	6.3873	6.29172	6.17616	6.3171	6.26643	6.57026	6.41853
hsa-miR-3646	1.32326	0.586886	4.26008	0.320291	4.83135	4.71508	4.27573	4.9087	5.12572	4.64198	4.94411	4.0774	5.26665	4.49773	4.73648	4.63844	5.10625	4.96614	4.62073
hsa-miR-3648	1.91018	5.70321	5.78489	5.38655	6.01754	5.85595	5.51977	5.60852	5.45073	6.67448	7.01005	6.59368	6.81999	7.19766	6.74768	6.3061	7.01566	6.93768	6.8212
hsa-miR-3649	1.46954	5.25491	4.98569	4.65228	4.43792	4.64934	4.40432	4.03647	4.56028	4.39519	5.23619	4.47021	5.20868	5.29462	4.44462	4.80029	4.94316	4.63977	4.67348
hsa-miR-3650	1.10082	0.494076	4.1888	4.50182	0.453579	0.38462	3.09821	3.45021	4.21386	3.4971	3.52377	4.05519	3.21268	3.9018	3.96735	3.91958	3.59823	3.42175	3.56334
hsa-miR-3651	1.87924	5.85586	5.97161	5.53293	7.92053	6.35714	5.49166	5.63723	7.35892	6.05809	6.35135	5.93379	6.1953	6.22537	6.36363	5.94354	6.16663	5.96574	6.23465
hsa-miR-3652	1.4415	4.62122	5.0511	5.02385	0.628366	4.74076	4.67804	4.37466	5.30802	4.72307	4.55914	5.02916	4.71893	5.02069	5.04228	5.14694	5.27141	5.07208	4.86364
hsa-miR-3653-3p	1.52744	4.51825	5.60802	5.28095	4.56769	5.15312	3.69448	4.53208	4.69121	5.02768	5.68743	4.4031	5.15449	5.45027	5.5139	4.63439	5.25857	5.48013	4.76869
hsa-miR-3653-5p	6.03111	5.83116	5.83701	5.64468	5.70998	5.73784	4.97383	5.20125	5.0192	4.71981	5.11044	4.95623	4.92037	4.88965	5.30898	4.64971	5.47941	4.89968	5.23383
hsa-miR-3654	1.73249	5.93591	5.59011	5.06672	5.61096	5.37572	4.79493	5.02307	5.4938	5.90837	6.01822	5.70442	6.228	6.04325	6.17414	5.81938	6.16933	6.15876	5.70343
hsa-miR-3655	1.78565	4.88764	4.54596	4.78343	5.23684	5.55218	7.1084	7.3874	5.1251	5.85896	6.69756	5.96427	6.43351	6.64069	5.97329	5.53182	6.09787	6.26069	5.77896
hsa-miR-3656	5.58031	6.25286	6.74463	6.75847	7.31719	7.32752	7.3176	7.79035	7.70274	7.17343	7.44472	7.37508	7.01337	7.32216	7.52906	6.54936	7.00624	7.23984	6.63394
hsa-miR-3657	0.482778	-0.00667283	-0.110845	-0.117704	-0.0387084	-0.0718096	2.25193	-0.224826	0.0184598	2.81984	2.51571	2.29973	-0.423978	2.43062	2.36205	-0.389414	2.32036	2.1811	2.30443
hsa-miR-3658	1.04183	4.24304	0.245994	3.91678	0.401194	0.334095	3.66626	3.41517	0.471369	3.4037	3.94289	3.85171	3.91089	3.96809	4.01565	3.83199	3.93612	3.23599	3.22968
hsa-miR-3659	1.44312	0.680698	4.58856	5.025	5.50963	4.74165	4.79928	4.77131	5.63406	4.8906	5.16143	4.63894	4.92037	5.05164	5.1665	4.54647	4.14366	5.31788	4.51592
hsa-miR-365a-3p	1.41882	4.50131	4.16208	4.25363	0.601716	5.14	5.55871	5.87743	4.67501	5.06442	4.77888	6.76196	4.58967	4.05992	3.36205	5.4928	3.55393	4.63718	6.31389
hsa-miR-365a-5p	1.66997	6.33233	5.32869	5.24431	5.29285	5.82913	4.61931	4.74284	5.41807	5.20324	5.63233	5.92831	5.53347	5.22198	5.6909	5.25309	5.57207	5.74027	6.25754
hsa-miR-365b-3p	1.55985	0.770966	4.93408	4.97781	0.717854	5.08914	5.5995	5.35483	4.57816	5.72576	5.89742	7.34555	5.3736	5.95	5.4048	6.2165	5.51654	5.78091	6.91134
hsa-miR-365b-5p	6.03092	6.8041	6.08594	5.45776	5.29142	5.48288	5.58615	6.39434	5.01823	3.97909	4.46009	5.28349	5.30138	4.95523	4.00011	5.43595	4.33687	5.41327	4.4716
hsa-miR-3660	1.1359	4.35986	4.15674	0.254511	0.444855	0.370139	3.60412	3.92479	4.28696	4.00072	4.13864	4.47285	3.65331	3.96157	3.65869	3.62691	4.42287	4.15089	4.47811
hsa-miR-3661	1.6201	5.60999	5.32222	5.5016	5.06075	4.76975	5.2522	4.85252	5.10165	5.54042	5.50815	5.0284	4.91559	5.57135	5.42967	5.11933	5.4262	5.73451	5.79067
hsa-miR-3662	1.38971	0.643467	5.38307	4.63688	4.293	5.53622	4.28626	4.36455	4.54353	4.62134	4.92519	4.34496	4.76788	5.03736	4.61577	4.53587	4.58785	4.62669	4.43874
hsa-miR-3663-3p	1.66337	5.21591	5.67235	4.99043	5.35973	5.64151	5.04158	4.91208	5.72813	5.32624	5.40596	5.17528	5.99749	5.85974	5.94893	5.59907	5.43107	5.91624	5.1714
hsa-miR-3663-5p	1.82323	5.69196	5.40172	5.57284	5.67618	5.97081	5.43517	5.92281	5.95358	6.14547	6.22764	5.96826	6.30942	6.4085	6.52757	6.29925	6.52456	6.27656	6.09289
hsa-miR-3664-3p	0.933958	0.344018	3.73569	0.147903	0.307287	0.244705	3.64996	3.97835	4.30346	3.38632	-0.490347	3.41946	3.69286	3.48302	3.55166	3.58591	3.33303	3.08062	3.81251
hsa-miR-3664-5p	0.991111	0.358383	0.154038	4.25085	0.317084	0.246654	4.45933	4.69244	0.39065	4.05115	3.75826	3.38639	3.84689	3.57967	4.31342	4.22352	3.72092	3.54041	4.34191
hsa-miR-3665	1.74899	5.22687	4.44115	5.56278	5.07854	5.03882	4.15907	4.92322	0.98463	6.14687	7.53168	5.52195	7.2183	7.50343	7.25156	5.89841	7.11602	7.1148	6.35517
hsa-miR-3666	5.59521	5.04914	5.87131	5.72546	5.14201	5.63743	4.74445	5.0119	5.88207	5.11081	5.31094	4.92663	4.77347	5.01633	4.75049	4.97988	5.32598	4.95728	4.3621
hsa-miR-3667-3p	1.72224	6.06822	5.91951	5.85449	5.29952	5.10958	5.26308	5.51909	4.60361	5.66454	6.12866	5.24727	5.96435	6.13018	6.14923	5.46361	5.96404	6.05177	5.77378
hsa-miR-3667-5p	1.46566	6.02993	4.91861	4.73777	5.51542	5.27599	4.9144	4.37863	0.738198	4.92056	4.91213	4.93314	5.02757	4.43274	4.96806	4.92941	5.01287	4.81313	5.20991
hsa-miR-3668	1.73714	5.43925	5.39122	5.73771	5.81848	4.87474	5.08222	4.7511	5.02929	5.98531	6.10283	6.07314	6.184	6.25362	6.48332	6.07569	5.76582	6.53764	5.49971
hsa-miR-3669	0.609275	0.0339738	3.5793	3.3464	0.00387048	-0.0429205	-0.500241	-0.289866	0.0635147	3.24636	3.07151	2.70441	2.92108	3.51309	2.97724	-0.583036	2.54731	-0.591644	3.10998
hsa-miR-3670	1.10908	0.481263	0.272846	4.2935	0.43908	4.26203	3.79615	4.34796	4.76969	3.01256	3.54613	3.42782	3.78983	3.81591	3.9037	3.94925	3.69412	4.07287	3.41046
hsa-miR-3671	0.838005	0.290334	0.138324	0.126134	3.78349	0.206981	3.3531	-0.0698705	0.314504	3.33534	3.58534	3.2072	2.81973	3.70147	2.87594	3.1102	3.01816	3.22576	2.73374
hsa-miR-3672	1.33126	4.99742	4.56976	4.63135	0.53621	4.62756	3.38848	3.91378	0.626125	4.48526	5.88538	3.82028	5.17065	5.60807	5.19626	4.74979	5.25569	5.32317	4.87428
hsa-miR-3673	0.792363	0.101412	-0.116576	-0.134248	0.0574793	-0.0175864	-0.784489	-0.422928	0.135692	5.04553	5.22065	4.43613	5.05843	5.01396	4.84468	5.18593	5.31372	4.49841	4.74705
hsa-miR-367-3p	0.612533	0.0613481	-0.0620307	-0.0718808	0.0362151	3.52357	-0.415328	-0.229174	0.0855358	3.3392	2.72934	2.64588	2.8567	2.86829	-0.52212	2.79384	2.93067	2.91282	2.50341
hsa-miR-3674	0.861026	0.20236	4.60336	-0.021369	0.160599	0.0892981	-0.634738	-0.294441	0.234964	4.42254	4.71009	4.4285	4.17613	4.53757	4.70875	4.26286	4.61296	4.39143	4.24935
hsa-miR-3675-3p	1.93184	6.72382	6.23767	6.4291	6.51243	5.94301	5.86152	5.70713	5.76129	6.63827	6.70938	6.40002	6.46493	6.92897	6.42026	6.48494	6.58882	6.69984	6.4368
hsa-miR-3675-5p	0.940503	0.353575	3.73455	0.158264	4.08584	0.254656	3.2821	3.65071	0.38218	3.54638	3.41093	3.57961	3.49003	3.5474	3.60443	4.05812	3.67876	-0.495994	3.39695
hsa-miR-367-5p	0.931864	0.245347	0.0209741	0.00281408	6.4785	0.122775	4.43451	4.70499	5.74799	3.5859	3.30847	3.56053	4.51282	-0.745498	3.93278	3.98098	3.70935	3.84697	3.70752
hsa-miR-3677-3p	1.28843	5.69208	4.24969	4.69508	0.514803	0.431025	3.82171	3.79651	4.51782	4.80218	4.84086	4.36408	4.62406	4.72207	4.52448	4.55346	4.38429	4.83648	4.66805
hsa-miR-3677-5p	1.4566	4.73483	4.49673	4.96085	0.637631	4.19124	4.45376	4.37735	4.78912	4.86686	5.65967	4.98352	5.47034	5.64946	5.40816	4.86639	5.22161	5.38735	4.96671
hsa-miR-3678-3p	1.76628	0.954599	4.72516	5.6556	5.66879	5.54973	6.94273	7.03869	6.2089	5.92336	6.48356	5.72232	6.52262	6.37878	6.31135	6.13093	6.03281	6.04052	6.31261
hsa-miR-3678-5p	1.13183	0.410545	4.11615	0.147993	4.71843	0.27772	3.87735	-0.171182	0.448909	4.88213	6.05544	4.81344	5.41496	6.13893	5.55724	5.00638	5.48359	5.53084	5.06685
hsa-miR-3679-3p	1.73667	6.15212	5.72364	5.96511	5.55458	4.95804	4.75512	4.97308	5.11803	5.69669	5.84958	6.07317	5.9391	5.90068	6.38432	5.88428	6.19863	5.86157	6.08567
hsa-miR-3679-5p	1.63727	5.82805	5.71228	4.59041	5.75764	4.67743	5.13519	5.15379	5.41368	5.24238	5.13465	6.46793	5.02291	5.21856	5.65363	5.34466	5.50018	5.38925	5.47297
hsa-miR-3680-3p	1.23873	4.64834	4.42131	4.39531	0.502581	0.422788	3.727	3.8808	4.3526	4.99939	4.45335	4.43875	3.91723	4.32118	3.87855	4.18249	4.3981	4.11282	4.04702
hsa-miR-3680-5p	0.720574	0.200336	0.0761163	3.43752	0.174986	0.132033	2.68643	-0.0912713	0.220222	2.81265	3.06282	2.77712	-0.404754	2.85472	3.08615	2.7812	2.65838	2.5092	3.09966
hsa-miR-3681-3p	5.46906	5.03266	4.77905	0.310998	4.70378	4.26788	4.19896	3.99343	0.604696	3.65377	3.46619	3.80675	4.12235	3.96912	4.23447	3.99253	4.5909	3.97091	3.97248
hsa-miR-3681-5p	1.3497	0.594421	4.97633	5.60506	0.543269	5.13073	4.04361	-0.00950453	4.77487	5.23189	5.87061	4.86863	5.30884	5.541	5.73613	5.21787	5.68335	5.48268	4.90827
hsa-miR-3682-3p	1.4974	5.33364	5.64405	4.96511	4.31468	5.07528	4.88087	4.94131	4.79443	4.70043	4.91455	4.57949	4.84424	5.05806	5.28589	4.66696	4.56197	4.36321	4.23045
hsa-miR-3682-5p	1.6061	6.8228	5.42818	5.50037	5.75388	5.01954	5.80965	5.92692	5.77577	4.58664	5.1043	4.81168	5.16464	4.94972	4.611	4.88464	5.06295	4.54316	5.00878
hsa-miR-3683	0.807197	0.239401	0.0817033	4.11198	0.207423	0.153008	-0.383425	-0.135381	0.264419	3.90744	3.44691	3.16037	3.62617	3.76703	3.45489	3.63991	3.63788	2.94975	3.14501
hsa-miR-3684	1.32002	4.33596	4.63613	4.10779	5.05993	4.60561	3.74935	0.0258609	4.84046	4.28743	3.89993	4.39996	4.62062	4.56718	4.28964	3.88709	4.23025	4.67149	4.48331
hsa-miR-3685	1.86711	6.57644	6.45028	6.17302	6.4759	5.97532	4.60009	5.30952	5.57548	6.22465	6.72183	6.02299	6.1374	6.65719	6.54879	6.14059	6.75796	6.32613	6.26383
hsa-miR-3686	1.34123	4.88931	4.01369	4.98587	5.06896	0.482778	4.56367	4.27186	4.52372	4.50792	4.71359	4.25117	4.1395	4.65168	4.25259	4.26441	4.34016	4.14595	4.07835
hsa-miR-3687	1.54201	0.757897	5.36735	4.27193	6.05814	5.22491	5.76337	5.78297	5.09079	5.46327	5.47932	4.86205	5.13473	5.36117	5.13407	5.28786	5.08734	5.28876	5.33798
hsa-miR-3688-3p	1.35712	4.91397	4.66352	4.71986	4.28983	0.469956	3.49173	4.36241	0.646953	5.16289	5.27289	5.15793	5.57589	5.09788	5.50715	4.97293	5.14964	5.43466	4.32967
hsa-miR-3688-5p	0.469526	-0.00646826	-0.101402	-0.107661	-0.0376231	-0.0656833	2.38164	-0.204558	0.0179734	2.41388	2.3204	2.17785	2.19001	-0.332512	1.98684	2.68983	2.17733	2.04204	-0.396769
hsa-miR-3689a-3p	0.633234	0.057132	-0.0810512	-0.0921401	0.0290847	-0.0186133	3.05174	3.40408	0.0837775	2.76951	3.21615	-0.645569	2.88165	3.75065	2.72137	-0.570263	3.02194	3.1291	3.58203
hsa-miR-3689a-5p	-0.549398	-0.846635	-0.942081	-0.949705	-0.86609	-0.899069	-1.09396	-1.05221	-0.831372	-1.11394	0.628953	-1.11238	0.571173	-1.09964	0.708124	-1.10408	-1.09579	-1.10509	0.48498
hsa-miR-3689b-3p	0.86698	0.273856	0.0975122	0.0833017	0.238165	3.82401	3.05856	-0.146796	0.301757	3.50606	3.61189	3.259	3.20963	4.10092	3.75774	3.97678	4.00232	4.03596	2.97804
hsa-miR-3689b-5p	-1.74902	-1.88106	-1.92346	-1.92684	-1.8897	-1.90435	-2.04723	-1.98123	-1.87428	-2.07289	-2.06818	-2.07216	-1.18672	-2.06176	-2.07046	-2.06844	-2.05183	-2.06887	-2.07388
hsa-miR-3689d	1.1378	4.26488	0.243981	0.225845	4.43944	0.345786	4.85992	4.86194	5.16784	4.22664	4.11603	3.71058	3.72727	3.86407	4.00445	4.05375	3.8087	3.92725	3.83553
hsa-miR-3689e	-0.865062	-1.12594	-1.20971	-1.2164	-1.14302	-1.17196	-1.35116	-1.31126	-1.11255	0.0056841	-1.35761	-1.36362	-1.36312	0.0737913	-1.36112	-1.35802	-1.3524	0.141805	-1.36606
hsa-miR-3689f	1.10737	4.72049	0.268979	0.252105	4.25904	0.36372	3.8614	3.591	4.25033	3.68737	3.96177	3.9624	3.88775	3.68966	4.16844	3.72865	3.07896	4.1181	3.41047
hsa-miR-3690	1.56223	4.75275	5.70384	5.75865	4.88014	6.16432	4.30915	4.31251	0.815823	5.43003	5.41788	5.50488	5.67417	5.66706	5.55805	5.60807	5.98147	5.26783	5.3027
hsa-miR-3691-3p	6.99812	6.26695	6.16311	6.34009	6.61396	6.34909	5.61129	5.16856	5.83562	7.10266	7.35993	6.72143	6.88447	7.15054	7.13019	6.71825	7.16031	6.98882	6.66081
hsa-miR-3691-5p	1.8668	5.45645	5.45985	5.62368	4.83218	5.85051	5.2511	5.603	5.63688	6.7955	6.83123	6.17632	6.82394	6.9711	7.0117	6.45773	6.88636	6.74543	6.41287
hsa-miR-3692-3p	1.54476	5.41407	5.47103	5.34006	0.707548	5.76887	5.0937	4.60184	4.69467	5.37185	5.37089	5.90133	5.31013	5.31226	5.22918	5.3575	5.36819	5.28897	5.30032
hsa-miR-3692-5p	7.69333	6.18073	6.46407	6.55764	6.33008	6.80874	6.59986	6.26853	5.77076	6.22752	5.8439	7.31147	5.91102	6.21143	5.9112	6.76332	6.10441	5.94966	6.09924
hsa-miR-369-3p	1.22045	0.537367	4.20954	4.72006	0.490949	5.33233	3.268	4.14669	4.58468	4.04642	4.18788	4.1264	4.05505	4.26699	3.9261	4.2217	4.08336	3.64326	4.08229
hsa-miR-369-5p	1.40605	5.08206	5.56939	5.49718	4.84266	4.17918	4.3406	4.02546	4.76984	4.1421	4.33813	4.65871	4.19739	3.93488	4.22207	3.9636	4.07685	4.15942	4.47271
hsa-miR-370-3p	6.3563	5.21076	6.04782	5.40267	5.35464	5.68541	4.65918	4.67652	5.18647	4.88688	5.13345	4.66071	4.13309	5.16246	5.21456	4.8869	4.66448	5.20102	5.08017
hsa-miR-370-5p	1.22829	4.30419	0.301044	4.57726	5.2936	0.406668	3.80273	3.66227	4.98428	3.58144	4.1979	4.40801	3.7556	4.57634	4.42052	4.13664	4.14924	4.38316	4.17223
hsa-miR-3713	0.865695	4.02441	0.0727379	0.0578988	0.219393	4.18614	-0.480696	-0.183072	0.285583	3.72606	4.02683	3.7599	3.63626	3.8749	3.83754	3.73984	3.05007	3.66786	3.68037
hsa-miR-3714	0.790865	0.278897	3.80055	0.138741	0.252414	0.207532	-0.220342	-0.0260748	0.299669	2.99673	3.49165	2.90603	2.85432	3.3093	3.03622	3.28728	3.12661	2.74856	2.83648
hsa-miR-371a-3p	1.54424	4.74896	4.85533	4.90263	5.20242	5.22281	5.09192	4.46373	5.25197	5.00513	4.89034	4.86131	5.51706	4.57424	5.27199	5.1622	5.17572	5.23929	4.92824
hsa-miR-371a-5p	0.130639	-0.580595	-0.80898	-0.827224	-0.627147	-0.70606	-1.4757	-1.1202	-0.544074	2.53968	-1.60921	2.69976	9.59982	-1.55396	6.66054	-1.61803	-1.50046	9.56826	-1.80446
hsa-miR-371b-3p	1.50283	5.3419	5.69754	5.28141	5.27179	0.5805	4.64542	4.38367	5.53007	4.92731	4.85544	4.51152	6.91175	4.61145	5.60622	3.8469	4.69242	6.98491	4.92575
hsa-miR-371b-5p	1.19769	0.471477	0.22705	4.32597	0.422058	4.14579	7.55162	7.29825	0.510099	4.24426	4.60452	4.60746	4.6881	4.98926	4.48717	4.39044	4.90975	5.39322	3.53006
hsa-miR-372-3p	1.49658	6.72231	5.061	0.44647	0.672245	5.00182	4.9178	5.0414	4.79526	4.57467	4.04597	3.95055	9.09434	4.38965	7.20315	4.2934	4.47001	9.19271	3.50127
hsa-miR-372-5p	1.08562	4.22585	0.218052	4.22461	0.390655	0.316074	4.16899	3.81802	0.468594	4.3321	4.34306	4.0692	4.38469	4.33925	4.74925	3.96963	3.90813	3.99961	3.89836
hsa-miR-373-3p	1.31062	4.91004	0.313778	5.40917	0.513388	0.427115	3.66554	-0.0342565	0.603599	4.41425	5.38485	4.77736	9.27635	5.44628	7.78652	5.02735	4.92813	9.28862	4.92596
hsa-miR-373-5p	1.22225	5.78197	4.51724	4.19394	4.7785	0.400121	3.802	4.15633	0.564682	3.81182	3.68175	4.25903	4.31488	4.36986	4.26279	3.80173	4.2558	4.38311	3.59238
hsa-miR-374a-3p	1.2255	5.3525	0.255535	0.235838	0.450225	4.79078	4.60286	4.17866	4.94123	4.83111	4.44631	6.02785	3.50437	3.97175	4.19846	5.9106	4.80306	4.45206	4.85697
hsa-miR-374a-5p	7.17371	8.08742	7.33576	7.42669	7.80982	7.70411	7.50308	7.20023	7.45787	7.37643	6.89611	9.36986	6.70984	6.97832	6.32411	8.49339	7.44243	6.76238	7.35735
hsa-miR-374b-3p	0.684331	0.0970979	3.60461	-0.0660839	0.0665015	3.61984	3.14094	3.5011	0.121024	2.85181	-0.590843	4.09025	-0.674096	2.79003	-0.643023	3.6485	2.64879	2.59665	2.87863
hsa-miR-374b-5p	1.65022	4.65612	5.32631	4.98876	5.65586	5.30378	6.24246	6.10309	5.18995	5.17957	4.90256	8.19055	4.68046	4.58553	4.10518	6.62861	5.0676	5.01687	5.75295
hsa-miR-374c-5p	5.75856	6.85093	6.07822	6.01702	6.62478	5.93958	5.63358	5.31409	6.41107	5.96291	5.79902	5.96307	6.14142	6.17436	6.33544	6.44117	6.28307	6.10872	5.46547
hsa-miR-375	2.58017	6.37104	5.59841	5.83769	6.03576	6.32679	9.37871	9.71796	5.5031	9.86993	7.01666	10.9471	7.93022	7.16392	6.98043	9.89609	8.64042	7.94918	8.08214
hsa-miR-376a-2-5p	-0.163191	-0.519499	-0.633913	-0.643053	-0.54282	-0.582353	-0.834313	-0.781331	-0.501203	-0.871116	-0.851735	1.27863	1.62194	-0.84469	1.41004	-0.852838	-0.837647	1.38427	1.75087
hsa-miR-376a-3p	0.216003	-0.24167	-0.388633	-0.400373	-0.271626	-0.322405	-0.616667	-0.513002	-0.218169	2.38024	2.55841	-0.687481	1.9103	-0.637923	2.03764	2.11094	2.5692	-0.658754	1.91376
hsa-miR-376a-5p	1.32689	4.58162	4.79674	4.77017	0.55929	4.15717	4.21281	4.41653	4.74215	4.39993	4.92657	3.81828	4.74263	4.646	4.24816	4.00517	3.71477	4.77098	3.5521
hsa-miR-376b-3p	-0.136875	-0.51849	-0.64103	-0.650819	-0.543467	-0.585808	-0.871025	-0.805756	-0.498894	-0.917206	1.66031	1.65813	-0.911792	1.71483	1.88505	1.72057	-0.87517	-0.896475	-0.922111
hsa-miR-376b-5p	1.14812	0.507114	4.67642	4.0167	5.0668	0.389537	4.49329	4.09332	4.40537	3.11596	4.13496	3.57682	3.24831	3.57288	3.05152	3.69149	2.97904	3.79261	3.29844
hsa-miR-376c-3p	5.46713	5.42831	4.62582	4.76936	4.89656	5.36605	8.93301	8.8125	4.47071	4.56399	4.70357	5.40271	4.51522	4.92515	4.54887	4.65346	4.71347	4.19736	4.89323
hsa-miR-376c-5p	0.816044	0.263433	3.7614	4.00136	0.232643	0.180296	-0.332059	-0.0960622	0.287534	2.84024	3.24371	3.25178	2.63698	3.43254	3.37722	3.09891	2.91662	2.75786	3.00333
hsa-miR-377-3p	0.577501	0.0236467	-0.104622	-0.114394	3.78759	-0.0494719	3.13769	2.90517	0.0520863	2.35553	-0.522858	2.9348	2.30606	2.60305	2.45073	2.96966	-0.468093	-0.53468	2.86431
hsa-miR-377-5p	1.39033	5	4.575	4.71887	4.9313	4.89782	4.62397	4.50781	0.684808	4.14044	4.69699	4.65873	4.61232	5.25286	4.17431	4.41237	4.99336	4.85845	4.33131
hsa-miR-378a-3p	11.7025	9.04339	9.70899	9.42065	9.82144	9.52626	11.4352	11.5285	9.88925	10.2077	9.35155	10.5235	10.5452	9.16596	9.04902	10.8451	9.89952	10.3095	10.3908
hsa-miR-378a-5p	7.58876	6.63069	5.50437	6.83436	6.24078	6.35207	6.73292	6.90651	6.36653	4.76773	5.18109	5.68117	5.18718	4.72745	4.56344	5.72493	5.08681	5.14513	4.80138
hsa-miR-378b	5.94269	6.50232	5.84279	5.56029	6.55143	5.03367	5.14312	5.06958	6.07939	5.31125	5.14239	4.76333	5.10479	5.08505	5.3355	5.80094	5.07416	4.63216	5.31747
hsa-miR-378c	9.50628	6.56152	6.83793	6.27977	6.29957	6.7631	8.6792	8.63916	6.07368	5.1909	5.19269	7.00151	5.22441	5.32697	4.41414	7.23675	5.09502	5.07589	6.87993
hsa-miR-378d	9.10868	6.78148	6.90663	6.21845	5.81858	6.37213	7.13785	6.74374	5.84436	4.35519	4.47646	4.80135	3.57611	3.77299	3.96389	5.62626	4.30068	4.64105	5.22363
hsa-miR-378e	6.52734	4.43042	4.10213	0.22813	0.434443	4.25004	4.69298	4.70109	4.70808	3.696	3.5281	4.04434	3.56337	3.14706	2.9552	4.08408	3.22389	3.03364	3.45919
hsa-miR-378f	7.35169	5.03221	5.60897	4.82546	5.33973	5.08213	4.64693	4.72453	4.44188	4.15622	4.10389	3.89768	4.29917	4.6925	4.19088	4.55656	4.47299	4.78767	4.55826
hsa-miR-378g	7.43778	5.25422	4.83698	4.80966	4.6591	5.70322	5.01212	5.16926	0.685144	4.27157	3.91437	4.08974	4.05891	3.47303	4.02697	4.28264	3.87591	4.16129	4.25971
hsa-miR-378h	6.9039	0.827134	4.942	4.39257	5.06171	4.94302	4.56865	4.73735	0.869054	5.91162	6.34232	5.63056	6.01965	6.17693	6.14041	5.61471	6.61816	5.91299	6.0418
hsa-miR-378i	7.11406	5.75184	5.55894	6.28945	5.62742	5.20101	7.66211	7.84882	5.63712	5.47886	5.95595	5.55296	5.67176	5.79112	5.88187	5.39181	5.7785	5.01327	5.65689
hsa-miR-378j	0.985376	0.361793	0.161692	0.145537	0.321341	0.252367	3.26461	3.92079	4.61343	3.95288	4.09001	3.85928	3.9623	4.1209	3.7448	4.16244	4.05033	3.76533	3.90585
hsa-miR-379-3p	0.585847	0.0241909	-0.108465	-0.11863	-0.00726499	-0.0511453	2.80974	-0.281442	3.92782	-0.631214	2.65424	2.72091	2.98016	2.71844	2.38443	3.0014	3.00998	2.98372	-0.648899
hsa-miR-379-5p	7.82308	7.16745	7.49967	7.62193	6.54789	7.07452	6.647	6.72007	6.54984	6.6217	7.48091	6.80522	7.22886	7.18568	6.96408	6.66339	6.94671	7.18403	6.92315
hsa-miR-380-3p	0.601278	0.0455731	-0.0782869	-0.0881805	0.0203514	-0.0224484	-0.433667	-0.246274	3.71641	2.61296	2.46732	2.64239	2.65595	2.93596	2.78	-0.506405	3.18919	2.84361	3.08519
hsa-miR-380-5p	1.63309	5.92394	5.794	4.49537	5.65341	5.47947	4.89874	5.15327	6.06965	5.39992	5.31088	4.92621	5.64863	5.04669	5.43123	5.24921	5.4278	5.38874	5.12526
hsa-miR-381-3p	1.75853	5.79155	5.92314	5.85817	5.498	5.74874	4.79801	4.86915	5.20463	5.50273	6.145	5.61002	6.10485	6.44954	5.92972	6.07755	6.24277	6.38472	6.28478
hsa-miR-381-5p	1.07349	0.431503	0.219232	4.20672	0.38857	0.315391	4.51113	3.59095	4.25773	4.37864	4.24391	3.92217	4.39886	4.14249	3.43806	4.23162	4.01022	3.88123	3.96956
hsa-miR-382-3p	5.46028	5.04584	0.552494	4.58671	4.33294	5.23416	7.73669	7.57425	5.18465	4.44764	4.61871	7.20616	4.61007	4.49444	4.29223	6.69682	5.37574	4.07712	5.18733
hsa-miR-382-5p	6.31771	6.87559	6.94401	6.72431	6.13902	6.01974	5.89605	5.6407	6.47966	5.50104	5.83329	5.89669	6.09446	5.88347	5.85655	5.60472	5.89477	6.14863	5.87231
hsa-miR-383-3p	1.5472	4.39201	5.56883	4.5781	4.78294	0.618096	4.30741	4.78737	4.80523	5.29503	6.2637	5.20831	6.08494	6.27384	5.89531	5.40309	5.66683	5.74515	5.54743
hsa-miR-383-5p	1.47417	5.40277	4.59469	4.14364	0.649885	4.44216	3.76939	4.65695	4.56402	5.28499	5.64627	5.4014	5.84058	5.53262	5.52751	5.04782	5.25326	5.59178	5.08549
hsa-miR-384	1.06445	0.421419	4.22951	4.38933	0.378466	4.03331	3.79682	-0.0870752	0.454982	4.65976	4.19941	3.82465	4.57808	3.93374	3.63211	3.5313	4.11539	4.40218	3.63874
hsa-miR-3907	5.95691	5.99056	5.732	5.82579	5.675	5.12165	6.36651	6.61709	6.00006	5.508	5.70176	5.87362	5.64973	5.8039	5.25669	6.02646	5.29081	5.66565	5.60477
hsa-miR-3908	1.51604	5.1126	4.92494	5.43471	4.95955	5.21724	5.02266	4.30735	4.9945	4.6725	4.97778	4.54774	5.00748	5.06105	4.79931	5.15752	5.04999	4.49317	4.65094
hsa-miR-3909	1.37234	0.621002	4.6654	4.54969	4.9356	0.483504	4.39164	4.7017	5.36804	4.82736	4.73477	4.72275	4.98822	4.98095	5.20244	5.21283	5.36502	5.00848	5.21503
hsa-miR-3910	1.33874	0.582465	4.57802	4.72442	7.6001	4.73225	4.10688	3.55789	7.62981	4.04363	4.28922	3.87627	4.4012	4.59453	4.26363	4.22706	3.86685	3.93153	4.2924
hsa-miR-3911	1.59959	4.64853	4.41646	4.67397	6.64981	5.29759	5.86603	5.79041	6.82825	4.51788	5.20946	4.75159	5.99156	4.70125	5.03856	4.39623	4.6183	6.01221	5.03176
hsa-miR-3912-3p	-1.22836	-1.43288	-1.49856	-1.5038	-1.44627	-1.46896	-1.62945	-1.58805	-1.42238	-1.64418	-1.63838	-1.64362	-0.529302	-1.63469	-1.64227	-0.503463	-1.63111	-1.63996	-1.64493
hsa-miR-3912-5p	1.46846	4.83478	5.11672	5.26603	4.55571	4.19302	3.92361	4.82882	5.15552	4.69534	4.84578	4.64053	4.75131	4.96038	5.166	4.19172	4.41714	4.67539	4.78614
hsa-miR-3913-3p	1.81631	5.38186	5.85306	5.86366	5.00528	5.96943	5.35617	4.87742	4.84649	6.43448	7.25993	5.77271	6.68536	7.0516	6.51656	5.68833	6.46467	6.88633	5.82285
hsa-miR-3913-5p	0.470516	0.0015444	-0.0874949	-0.0934788	-0.0266206	-0.0533	2.35954	-0.185834	0.0256254	2.39144	-0.320698	2.52826	1.92194	2.10278	2.14088	2.21213	-0.29306	2.11344	2.16705
hsa-miR-3914	1.33829	0.608848	5.01792	4.11558	4.63184	4.29162	3.75344	3.91292	5.19651	3.72623	5.20211	3.82126	3.94681	4.61692	4.96024	4.63446	4.94504	4.90283	4.20492
hsa-miR-3915	6.16159	5.52109	5.40186	4.88867	5.03346	5.39252	4.24204	4.03532	5.07351	3.96111	4.71148	3.58921	3.02642	4.12513	4.18523	4.42498	4.46535	4.00712	4.3052
hsa-miR-3916	2.23905	5.71175	6.36593	6.49295	6.88283	5.91383	9.96947	9.787	7.46538	6.90291	7.01521	6.76111	7.48049	7.35033	7.76708	6.9587	7.03416	7.50612	6.77159
hsa-miR-3917	1.08543	0.431679	0.214364	0.196824	0.387738	4.29267	3.94564	4.00586	4.62314	4.03644	4.56552	4.11376	4.04626	4.21019	4.19628	4.07271	4.5394	4.09911	4.02917
hsa-miR-3918	0.994838	0.376134	0.177461	3.80142	0.335961	0.267474	3.86034	3.99816	0.407528	3.82113	3.99552	3.94237	3.32066	4.39841	3.97919	4.02934	4.04601	4.09603	3.94199
hsa-miR-3919	0.960131	0.350127	0.157698	4.50269	4.03132	0.244869	3.41127	-0.109732	0.380542	3.78816	4.13303	3.98851	3.59444	3.93884	3.70951	3.80238	3.00119	4.10111	3.32703
hsa-miR-3920	1.39751	5.15187	4.96028	4.24319	4.53421	4.17548	3.91326	3.8173	5.20544	3.95254	4.42209	4.08682	4.19451	4.50352	4.34838	4.12754	5.0473	4.38711	4.29154
hsa-miR-3921	1.1388	0.418818	0.176284	0.156695	4.38386	0.286207	4.55351	4.84131	0.457122	4.82757	5.9115	4.63391	5.6474	5.77245	5.44521	4.72819	5.31342	5.65345	4.74867
hsa-miR-3922-3p	1.07853	4.46528	0.2873	4.03808	4.40327	0.375364	3.18623	3.54552	0.512818	3.14645	3.3597	2.93014	3.69022	4.0295	3.33037	3.34811	3.2505	3.92404	3.82777
hsa-miR-3922-5p	1.13896	0.442122	4.9049	4.39459	0.394714	0.313878	3.79159	3.76386	0.479167	4.17693	5.18186	4.33222	4.87483	5.0053	4.56109	4.93918	5.13959	4.77082	4.48504
hsa-miR-3923	1.87861	5.6989	5.73951	5.48415	6.01407	6.05411	6.06544	6.16969	5.86059	6.37548	6.60346	5.83751	6.31381	6.67781	6.77769	6.36132	6.56234	6.66917	6.43216
hsa-miR-3924	0.889711	4.73493	3.82695	0.102209	0.259528	0.197768	4.00819	4.27081	0.324096	3.03832	2.99985	2.99449	-0.630365	3.15843	3.21853	3.37666	3.45986	2.96961	3.13411
hsa-miR-3925-3p	1.12724	5.37932	5.11158	4.12963	4.17061	4.06196	3.60196	-0.0383649	0.513604	3.71115	3.15385	3.44712	2.8814	3.64438	3.22712	4.02872	3.20213	4.00789	3.36386
hsa-miR-3925-5p	5.94667	6.30428	5.6811	6.38644	5.7192	4.95854	6.13267	5.91497	6.28585	5.02647	4.81373	5.08964	5.35055	5.14607	5.27203	5.10463	5.41407	5.46375	5.04565
hsa-miR-3926	1.12977	0.497195	4.23842	4.3967	0.454471	0.381683	3.99498	3.71231	4.26469	3.40352	4.24924	3.97479	3.75009	3.94401	4.2592	3.91008	4.17425	3.37667	3.65141
hsa-miR-3927-3p	1.17947	4.73705	0.264734	4.0651	4.76276	0.369079	3.92989	3.86871	0.531455	4.61337	4.4828	4.07964	4.66741	4.52384	4.36964	4.30802	4.19069	4.72397	4.07893
hsa-miR-3927-5p	1.04872	4.73715	4.72783	3.86914	0.356811	0.283064	3.57744	-0.112232	0.433841	3.57558	4.76008	2.83997	4.15143	4.28046	4.21707	4.23331	3.95308	4.25366	3.63943
hsa-miR-3928-3p	1.55031	5.34746	4.05304	4.8301	4.45285	0.621167	5.27349	5.78467	4.90768	5.78135	5.522	5.20843	5.31123	5.99446	5.71181	5.42487	6.0127	5.72808	5.39428
hsa-miR-3928-5p	5.65238	5.33535	5.62004	5.54584	5.89358	6.17334	5.62011	5.32442	5.59088	6.49296	7.36328	6.66485	7.01972	7.24265	6.88256	6.28902	6.78582	7.07006	6.68796
hsa-miR-3929	1.31358	0.56624	5.16324	4.1181	0.515569	0.429232	3.66588	4.50334	5.05477	4.76813	5.55013	4.83481	5.49048	5.72742	5.86243	5.13533	5.36345	5.60805	4.90197
hsa-miR-3934-3p	1.67447	4.41249	5.21327	5.18572	6.48898	5.73945	6.20176	6.08254	6.67385	5.76525	5.63285	5.15366	5.47966	5.37535	5.56931	5.07025	4.90177	5.07528	5.12944
hsa-miR-3934-5p	7.20276	7.65359	7.41851	7.24132	7.45208	7.47935	6.58894	6.66671	7.41391	6.96389	7.50255	7.02107	7.18625	7.34043	7.35908	6.94643	7.21062	7.31034	7.07273
hsa-miR-3935	6.02704	6.3624	6.38935	6.41495	6.71434	6.99932	6.31805	6.12404	7.49103	7.37408	7.74384	6.90389	7.61819	7.64918	7.77584	7.49827	7.71988	7.48592	7.28417
hsa-miR-3936	1.62315	5.82583	5.42991	5.05283	5.48089	5.63619	5.93941	5.64124	5.41153	5.03897	5.30972	4.66005	5.3387	5.2697	5.16679	5.36575	5.06463	5.1498	4.9622
hsa-miR-3937	5.71745	5.49196	4.791	4.04141	6.1484	5.02458	5.79385	6.14687	5.66834	4.99214	5.13534	5.15055	5.27867	4.85294	5.47173	4.64732	4.5339	5.15207	4.7245
hsa-miR-3938	1.75388	5.06559	5.49634	5.31113	5.72067	5.8814	6.73917	6.45844	5.56105	5.44874	6.222	5.57582	5.9136	6.07496	5.61277	5.86996	5.80584	5.93982	5.44972
hsa-miR-3939	1.48589	4.93713	4.68493	4.56892	0.660798	5.21528	4.3009	4.88961	4.89648	5.07044	5.269	5.10912	5.195	5.49008	5.61702	5.02048	5.4092	5.25697	5.41983
hsa-miR-3940-3p	6.62786	8.03754	7.62261	7.90488	7.52168	8.80451	7.45764	7.4342	7.58476	7.85074	7.48498	8.05214	7.58844	7.77845	7.97912	7.65634	7.8974	7.7391	7.70268
hsa-miR-3940-5p	1.59831	4.52973	5.31941	5.72111	4.97391	5.232	4.56617	4.54112	4.81246	4.9104	5.66159	5.14567	5.70831	5.76389	5.74802	5.36299	5.37377	5.76585	5.00781
hsa-miR-3941	2.22608	7.46454	8.89803	9.25734	5.5258	10.4086	7.11674	6.57273	4.73998	7.70082	7.03541	8.83344	6.5314	6.83238	6.61794	5.70128	6.24033	5.94388	6.18669
hsa-miR-3942-3p	0.315337	-0.108312	-0.219942	-0.224601	-0.136041	-0.183046	-0.371792	-0.295777	-0.0865584	-0.425603	1.82266	1.69129	1.70247	-0.38687	2.05718	1.90144	2.09966	1.96736	1.87056
hsa-miR-3942-5p	0.747331	0.225	0.096291	0.086032	0.19875	0.154253	2.90158	-0.0774536	0.245587	3.17858	2.74763	3.15985	3.48078	2.72528	2.38189	3.02778	3.09922	3.07284	2.87038
hsa-miR-3943	1.59194	5.87064	5.86626	5.34568	4.88398	4.67098	4.77969	4.14542	4.70184	4.96146	5.50501	4.86716	5.52485	5.52572	5.7788	5.16903	5.54075	5.06653	5.53458
hsa-miR-3944-3p	1.53465	0.752061	4.69245	5.10598	5.34242	5.15584	4.92412	4.66494	5.25289	5.18906	5.79507	4.99427	5.51884	5.70129	5.53574	5.02716	5.62216	5.56228	5.40967
hsa-miR-3944-5p	1.06193	4.19228	0.216865	0.199956	0.383976	0.311775	3.56891	3.97325	4.47657	3.91886	4.1434	3.60218	4.01376	3.67969	4.31251	4.08623	3.75303	4.27642	4.34596
hsa-miR-3945	1.84618	5.99379	6.82623	6.36932	6.67276	5.97322	5.27681	5.8155	6.0033	5.85142	6.2295	5.81994	6.17038	6.16867	6.49152	5.81332	6.00846	6.31327	5.97899
hsa-miR-3960	6.49149	6.34573	6.5273	5.93964	7.02537	7.15286	5.6625	6.17532	7.19143	7.14047	7.09191	7.02752	6.83997	6.83731	7.55175	6.66007	7.0507	6.65585	6.48215
hsa-miR-3972	1.90266	4.90838	5.74251	6.23572	6.24879	6.09357	4.81906	5.43181	6.69248	6.43249	7.20973	6.12269	6.83358	7.03466	6.83927	6.11714	6.915	6.82992	6.46804
hsa-miR-3973	-1.14716	-1.41384	0.103011	-1.50632	-1.4313	-1.46089	-1.6663	-1.61617	-1.40015	-1.69429	-1.68141	-1.6931	-1.69255	-1.67515	-1.69029	-1.68241	-0.224983	-1.6841	-1.69586
hsa-miR-3974	5.87974	8.49998	7.6056	6.88258	7.27911	7.64771	7.02774	7.42354	8.05357	8.55765	9.14775	8.75337	8.92481	9.18511	9.37048	8.69954	8.74099	8.97882	8.5576
hsa-miR-3975	0.828724	0.251014	0.0860169	3.71193	0.217593	3.86522	-0.404725	3.62865	0.277148	3.28393	3.54435	-0.604094	2.7748	3.31046	3.59604	3.29686	3.62746	3.4593	3.12362
hsa-miR-3976	1.89878	6.96374	7.15436	8.34302	5.78793	7.76553	6.33146	6.43188	5.75617	5.78626	6.07469	6.73345	5.60884	5.79417	5.66261	5.66068	5.15967	5.5019	5.88365
hsa-miR-3977	0.79029	0.270811	3.82052	0.127059	0.243676	0.197662	-0.24329	-0.0425094	0.292087	3.31461	3.14396	3.34521	3.05568	2.67361	3.273	3.30424	3.14254	2.48297	3.27333
hsa-miR-3978	6.00425	5.36417	5.16065	5.94018	5.9151	5.17838	4.607	4.82185	5.26863	7.43039	8.28659	6.77484	8.10382	8.38966	8.08005	7.07979	8.21383	8.14078	7.43926
hsa-miR-409-3p	6.97497	6.84514	6.34234	5.97478	6.24262	6.04947	5.77306	5.81406	5.85514	4.70727	5.50893	5.66621	5.80732	5.48445	5.2815	5.67184	5.49638	5.68553	5.6066
hsa-miR-409-5p	1.35156	0.617383	4.37081	4.62556	5.41655	4.16785	4.04115	4.56474	5.59782	4.58001	4.53938	4.08041	4.39247	4.49875	4.57123	3.76574	4.24135	4.96491	4.42992
hsa-miR-410-3p	0.952657	0.374961	0.197304	3.81768	0.338966	0.277683	3.92261	4.22374	0.403112	2.9825	3.53046	3.35456	3.53638	3.25893	3.74411	3.5775	3.7293	3.49994	3.01439
hsa-miR-410-5p	1.32626	4.80747	4.26136	4.44409	0.53784	4.80539	3.75136	4.1939	0.627022	4.70348	5.41516	4.68173	5.16355	5.38886	5.02068	4.67581	5.13757	4.75564	4.46392
hsa-miR-411-3p	1.4774	5.10414	4.0433	4.73729	4.86285	4.65131	4.24384	3.82936	4.56227	5.08824	4.64009	4.90535	5.33546	4.7598	5.2815	5.20076	4.91099	4.60451	4.96634
hsa-miR-411-5p	7.43353	6.82811	6.29598	6.78629	6.38887	6.16886	6.02147	5.79651	6.37836	5.00023	5.88477	6.02974	6.20107	6.33386	5.42254	6.18625	5.89723	6.11138	5.78027
hsa-miR-412-3p	1.81544	6.31134	5.77382	5.82592	6.47192	6.22487	5.43431	5.34316	5.68945	6.22074	5.99623	5.91471	6.15646	6.2471	6.15702	6.04063	6.24754	6.07347	5.82325
hsa-miR-412-5p	1.4534	5.32086	4.98152	4.64863	4.66107	4.19002	4.29614	4.12742	4.67456	4.8348	5.15719	4.27363	5.0199	4.64145	4.75705	4.2875	5.21363	4.77461	4.05332
hsa-miR-421	6.64435	4.88533	5.16391	5.07204	5.3062	4.87992	6.8383	6.47847	5.99591	5.52171	4.97759	9.18188	4.93139	4.55674	3.56502	6.96853	5.28676	4.60048	6.39824
hsa-miR-422a	5.97651	1.13438	5.31255	4.64803	5.746	4.99679	4.66507	5.19744	5.76454	7.07597	8.05195	6.45583	7.73502	8.03375	7.68994	6.74652	7.58522	7.50221	7.10685
hsa-miR-423-3p	8.12966	7.15836	7.98194	7.83087	8.20245	8.14336	10.0021	10.5139	8.46889	8.75717	7.82944	10.7137	7.94522	7.77094	6.03105	10.0597	7.90718	7.92655	9.77752
hsa-miR-423-5p	10.1261	10.059	10.345	9.8498	9.88617	9.99134	10.9661	11.1643	9.97203	9.77434	8.85407	10.6482	9.21295	8.94291	7.75702	10.4387	9.05267	9.38937	10.9801
hsa-miR-424-3p	1.5396	5.81165	5.19416	5.22584	4.45115	4.93004	4.55953	4.31038	5.25162	4.51206	5.36805	5.38875	4.73208	5.40588	5.18023	4.96845	4.9559	4.6864	5.21903
hsa-miR-424-5p	5.63804	6.72099	5.78273	6.61562	6.24859	6.75421	5.83803	5.31267	6.44405	4.65347	6.52616	5.78079	6.38569	6.8775	5.04432	5.91456	5.35412	6.71477	5.93446
hsa-miR-4251	0.813128	0.232474	3.83179	4.54314	0.199149	0.142397	2.78501	-0.159483	0.258533	3.21941	3.23357	3.56072	2.76697	3.23199	3.68029	3.41336	-0.439277	3.20377	2.67848
hsa-miR-4252	1.33125	5.98673	4.14341	0.328818	4.91967	4.80341	4.65636	5.58117	5.34893	4.25769	3.90469	3.82042	4.04777	4.10481	4.38267	3.95209	4.23966	4.1485	4.16557
hsa-miR-4253	1.8095	5.15755	4.89434	5.07812	8.08153	5.3849	7.90165	8.15258	8.14873	5.19677	5.48515	4.92028	5.56359	5.58958	5.52589	5.11368	5.29109	5.73438	5.28884
hsa-miR-425-3p	7.04017	5.21118	5.68573	5.86281	7.0566	6.04339	8.8215	8.89559	6.79059	6.79723	5.25126	9.05474	5.297	5.25551	4.9154	8.06934	5.90071	5.62923	7.06235
hsa-miR-4254	1.75254	5.62679	6.12792	6.03504	6.33871	6.57168	5.20802	5.25393	6.2091	6.04753	5.69598	5.46921	5.77016	5.30882	5.87136	5.68256	5.55777	5.95457	5.34039
hsa-miR-4255	0.634829	0.106249	-0.00998064	-0.0192252	0.0825094	0.0423068	-0.337733	-0.166076	0.124879	2.44382	3.08777	2.75476	2.76818	2.76694	2.68846	3.07749	2.57217	3.30449	2.80467
hsa-miR-425-5p	9.03466	8.27328	8.65778	8.87881	8.92085	9.02402	12.0011	11.9198	9.01365	8.9868	8.56863	11.9721	8.4091	8.67344	7.34209	11.9341	9.20131	8.54029	10.4539
hsa-miR-4256	1.36271	0.601846	4.02391	4.64327	4.29412	0.462602	3.38696	4.20373	0.642118	5.48268	6.46895	4.72825	6.0801	6.26961	6.02799	5.12106	6.2056	6.22276	5.76769
hsa-miR-4257	8.13688	6.75727	6.51382	6.58064	6.73857	5.07996	6.7678	7.12666	6.06807	5.30573	6.41992	6.08648	6.25223	6.37727	5.85252	5.63618	6.99133	6.29335	6.0996
hsa-miR-4258	1.58352	5.66152	5.20118	5.23287	5.13451	6.23106	5.12893	4.73246	5.25925	4.64929	5.15514	5.25403	5.16172	5.38885	5.36401	4.71403	4.99519	5.09256	4.7751
hsa-miR-4259	2.12872	6.51417	7.61465	7.26426	4.79338	8.75343	6.12878	6.32617	5.68129	7.25484	7.44253	7.44184	7.56032	7.49364	7.38649	6.53649	7.24039	7.62578	6.91142
hsa-miR-4260	1.44311	5.51074	4.67329	4.46443	5.38016	4.9085	5.1329	4.767	4.42513	4.80535	4.4762	4.39144	4.1126	4.71589	4.27366	4.18806	4.31129	4.52164	4.1403
hsa-miR-4261	1.34133	0.620805	4.25452	4.22817	4.40073	4.28697	4.03597	4.18844	4.39318	4.29118	4.74348	4.12072	4.90788	4.79106	4.29343	4.43677	4.6089	4.60573	4.54998
hsa-miR-4262	1.20505	4.90502	4.66085	0.282399	0.482169	4.45218	4.37112	3.76333	4.68129	3.74652	4.27168	3.88791	4.29644	4.11002	4.7256	3.3516	3.75493	3.24142	3.89971
hsa-miR-4263	1.05132	0.352615	3.95619	0.100242	0.305448	0.224985	2.9916	3.50575	0.389459	4.98719	5.53463	4.20682	5.13106	5.2152	5.17888	4.3958	5.19267	5.44331	5.00292
hsa-miR-4264	0.810665	0.294998	0.161026	3.81358	0.267683	0.221373	2.95898	-0.0200854	0.316417	2.69627	2.71816	3.05664	2.48332	3.3413	3.28784	2.87387	3.01089	2.49787	2.57788
hsa-miR-4265	1.19682	0.497571	0.262301	4.88317	0.449994	4.12608	3.8729	3.77386	5.0741	4.82403	4.64664	4.69876	4.53121	4.18009	4.69525	4.9429	4.09307	4.42655	4.42614
hsa-miR-4266	1.21102	0.509926	4.61081	4.95193	4.59395	0.380971	4.13169	4.24164	0.547193	4.30355	4.71679	4.04966	4.77484	4.79761	4.34932	4.63623	4.31137	4.8081	4.36109
hsa-miR-4267	1.38035	4.60656	4.27101	4.87085	5.65254	0.497959	4.53483	4.43695	5.49278	4.38191	4.38115	4.49237	4.73711	4.4184	5.10284	3.95983	4.70983	4.66124	4.50461
hsa-miR-4268	1.96689	6.90328	6.73538	6.53058	6.39241	6.84873	6.53947	6.99397	6.30887	6.33574	6.42734	6.93091	6.3923	6.53266	6.57575	5.70593	6.0853	6.43433	6.39586
hsa-miR-4269	1.50508	5.11403	4.77178	5.10161	4.44572	4.84222	4.24666	4.59673	0.768699	5.64071	5.53544	5.08876	5.51483	5.47177	5.54999	4.96536	5.65976	5.61458	5.42338
hsa-miR-4270	1.40628	4.49483	4.48624	4.35837	4.65375	0.515747	3.84091	4.44239	4.66706	4.82947	4.80461	5.18209	4.71244	5.01311	4.78258	5.23799	5.34074	5.14206	4.97925
hsa-miR-4271	6.64203	4.67208	5.6826	5.51765	5.43572	4.78848	5.64008	6.04273	5.35769	5.29507	5.78442	5.35413	5.95407	6.08987	5.82656	4.62069	5.87981	5.87893	5.46714
hsa-miR-4272	0.665268	0.0979652	-0.040543	-0.0516469	0.0698323	0.0220111	-0.444065	-0.23001	0.119989	3.14304	3.04868	3.44859	3.46305	2.97449	3.29577	3.38075	2.78946	3.31181	3.15138
hsa-miR-4273	0.488157	-0.0152962	-0.129358	-0.136813	-0.0482483	-0.0870337	-0.387155	-0.253923	0.0105554	2.31816	2.49444	2.10523	-0.476026	2.39722	2.8776	2.55566	2.27063	2.98651	2.4159
hsa-miR-4274	5.64848	6.61486	6.64884	6.1826	6.32477	6.61503	5.04326	5.51066	6.41589	6.86548	6.33605	5.94174	6.21425	5.97072	6.68768	6.25099	6.47755	6.27656	6.17019
hsa-miR-4275	6.00472	7.59496	7.57253	7.60134	7.33911	7.04395	6.45918	6.24031	6.62832	6.6166	6.42137	5.97531	6.39851	6.29071	6.67785	6.51416	6.71187	6.62783	6.86674
hsa-miR-4276	0.837994	0.171746	-0.0371167	-0.0540311	0.129619	0.0576776	3.15223	-0.32992	0.204629	3.93024	4.93506	4.05099	4.78099	5.0138	4.2135	4.10279	5.04007	4.60033	4.29159
hsa-miR-4277	0.614542	0.114033	0.0126514	0.00464467	0.0932227	0.0580996	2.5115	-0.121287	0.130398	2.19458	2.45521	2.59924	2.61218	-0.295004	2.72663	3.02687	2.38829	2.65753	2.76338
hsa-miR-4278	0.884981	4.21591	0.118398	0.104152	4.04863	0.198431	2.9634	-0.126663	4.15622	3.51247	3.30891	3.13356	3.50961	2.75362	3.76383	-0.524017	3.81319	2.65475	3.30794
hsa-miR-4279	6.23025	6.41823	5.34998	6.07724	5.73123	5.75852	6.56448	6.69781	6.53872	6.14766	5.92331	5.32301	5.56803	5.63538	6.02011	5.41094	5.44965	5.49499	5.29202
hsa-miR-4280	1.5571	4.52326	5.13715	5.58839	5.64483	6.49847	4.96239	4.89984	0.811028	5.6487	5.30357	6.83133	5.08936	5.50159	4.60588	5.21706	5.15029	5.16917	5.26344
hsa-miR-4281	1.66661	4.86962	5.15052	5.12299	5.29242	5.30584	4.90229	4.85801	5.19219	5.32661	5.99746	5.1062	6.15497	6.2472	5.86337	5.45813	6.00854	5.97587	5.79606
hsa-miR-4282	0.655818	0.0950882	-0.0389207	-0.0496491	0.0678428	0.0215602	-0.426992	-0.221631	0.116426	2.89072	3.36074	3.45729	3.20909	2.87056	3.05113	3.19213	2.56471	3.42659	3.12249
hsa-miR-4283	1.1355	4.25603	0.250229	4.35105	4.19109	0.351059	3.34644	-0.0597333	4.30699	4.29144	4.78079	4.00809	4.27144	4.67058	4.37502	3.56727	3.99412	4.02541	4.09221
hsa-miR-4284	1.34954	4.98673	4.56387	4.7851	4.91839	4.41235	3.75544	0.0283126	4.85817	3.99453	4.91263	3.82323	4.46568	4.54009	4.88295	4.48607	4.81214	4.65146	4.4293
hsa-miR-4285	1.6445	5.21357	4.86977	4.98809	4.33827	4.34955	4.47515	4.54649	4.46192	5.5266	6.321	5.38308	6.34525	6.55931	6.0021	5.74346	6.3269	5.83716	5.98522
hsa-miR-4286	5.83298	5.13736	5.21238	5.84861	5.22135	5.69122	5.99657	5.93388	0.906653	5.72044	4.41679	7.15782	4.68215	4.81986	4.8774	7.01689	5.32968	4.86827	5.68268
hsa-miR-4287	1.15479	0.492557	4.91533	4.15416	0.447512	0.370736	3.77209	3.74471	4.31187	3.67404	4.33557	3.86981	4.34857	4.45443	4.09541	4.10028	4.44813	4.21722	4.21056
hsa-miR-4288	1.60995	4.86164	5.62244	4.83792	4.69005	5.02032	4.00637	4.3183	0.856494	5.48883	7.01147	5.29973	6.15023	6.81317	6.08988	5.79146	6.49551	5.9854	5.8315
hsa-miR-4289	0.926665	0.26653	0.0542792	0.0371088	0.223685	0.150558	3.3768	3.55894	0.299987	3.99585	5.11694	4.03191	4.72803	4.49983	4.96125	4.12537	4.5756	4.52656	3.94714
hsa-miR-429	2.38683	4.96319	4.36543	4.45107	1.67211	1.5976	10.4008	9.97009	1.75061	9.85199	4.446	12.5813	4.28425	3.87911	4.1494	11.0598	9.6127	4.92794	9.3112
hsa-miR-4290	6.47394	7.565	7.72036	7.37892	7.58235	7.39293	7.25499	7.50323	7.51081	7.59238	8.09471	7.10905	7.80747	7.99205	7.86665	6.98507	7.75151	7.7125	7.51237
hsa-miR-4291	1.62622	5.92313	6.14558	4.4944	5.94307	5.53335	5.36283	5.23967	5.48005	4.96508	5.18626	4.84252	5.58114	4.9839	5.14287	4.88672	5.09642	5.89704	5.28951
hsa-miR-4292	1.6376	5.04954	4.42191	4.67904	4.46626	4.57595	4.52314	4.40056	5.66816	5.83227	6.10721	5.78606	6.09393	5.89126	5.63676	5.70754	6.40202	5.78761	5.77963
hsa-miR-4293	1.80984	5.15745	5.55116	5.52366	5.24041	5.38525	5.45872	5.97178	1.03837	6.78245	6.92728	6.65715	6.66709	6.87616	7.1255	6.57253	7.04635	6.56906	6.4927
hsa-miR-4294	0.956416	4.22111	0.147066	0.131383	0.302102	0.235113	4.32207	4.76344	0.372099	3.49542	4.0138	3.21165	3.42737	3.13727	3.81572	4.00192	3.91407	3.12365	3.87555
hsa-miR-4295	0.369466	-0.120222	-0.260939	-0.267853	-0.152273	-0.206605	-0.497737	-0.37605	-0.095077	2.84064	2.13884	2.30372	-0.57765	2.36618	2.43279	2.29709	2.70042	-0.547268	2.42365
hsa-miR-4296	0.944788	0.377265	0.204813	4.08141	0.342301	0.282799	3.79141	3.78891	0.404619	2.96525	3.86477	3.1428	3.01194	3.31421	3.14578	3.60908	3.30597	3.47707	3.61155
hsa-miR-4297	1.18413	0.463933	3.99011	4.51662	4.81207	0.33132	6.47466	6.7641	4.73747	4.42872	3.4501	3.48093	4.51935	2.90041	4.14631	4.09977	3.98155	3.41506	3.2411
hsa-miR-4298	1.6608	4.96369	5.83706	4.99012	5.14556	4.8642	4.74674	4.40354	6.029	5.47576	6.06826	5.28369	5.86351	6.16629	5.90649	5.65543	5.9064	5.80625	5.1498
hsa-miR-4299	1.12007	4.94772	4.16851	4.02971	4.80181	0.33812	3.60904	-0.0706316	0.494145	3.66407	3.42214	3.90904	4.62489	3.91296	4.47414	4.04074	4.52004	4.3321	2.97567
hsa-miR-4300	7.27952	8.42648	7.86296	8.16105	8.24084	8.15826	7.9122	7.69705	7.66421	7.62737	7.62335	7.57588	7.48414	7.85653	7.7755	8.12245	7.73657	7.71824	7.42681
hsa-miR-4301	1.8738	5.52147	4.9781	6.23156	6.91342	5.20242	7.42041	7.53855	6.77098	5.5662	5.26479	7.77455	5.96365	5.46708	4.57314	6.9846	7.24015	6.00787	5.44516
hsa-miR-4302	8.91157	7.74519	7.64332	7.69291	8.51782	7.84054	11.3946	11.3364	7.9323	8.11319	8.26539	8.11607	7.88573	8.08638	8.67256	8.20329	8.10393	7.96199	8.15374
hsa-miR-4303	6.35055	8.02771	7.39437	7.04125	7.49447	7.93473	6.81746	6.76722	7.45891	8.17636	8.35829	7.92277	8.25255	8.36407	8.38518	8.05284	8.43756	8.16638	7.90338
hsa-miR-4304	6.82691	4.90578	5.90035	5.1535	5.39021	5.89673	6.63432	6.57349	6.09849	5.94897	5.76347	7.64964	6.00565	5.59983	5.62706	6.99697	5.80055	5.50077	6.2566
hsa-miR-4305	1.30838	0.573519	5.14814	5.66103	5.0798	4.6187	3.57943	-0.0152653	4.75569	4.5454	4.456	4.73829	4.72622	4.80275	4.4202	4.40065	5.0448	4.61453	4.64865
hsa-miR-4306	0.601276	0.102017	0.00285986	-0.00496408	0.0816506	0.0472909	2.49133	2.78173	0.118038	2.61286	2.34789	2.64099	-0.361094	2.72399	2.765	2.24379	-0.276982	2.63686	2.30425
hsa-miR-4307	1.50534	5.33506	4.59809	5.3819	4.67257	4.32838	5.08542	5.17793	4.79586	4.63986	5.00525	4.76979	4.45617	4.68949	4.99838	5.18113	5.04815	4.49177	4.99493
hsa-miR-4308	1.32676	0.607328	4.45839	4.61161	5.66393	4.15739	4.42096	4.41684	4.51801	4.03534	4.22571	4.40163	4.04267	4.15375	4.45048	4.4347	4.47797	4.03841	3.98484
hsa-miR-4309	0.876924	0.294981	0.122815	0.108956	0.260108	0.200722	3.38733	3.28133	0.322251	4.01106	3.64918	3.36511	3.72361	3.04358	3.59929	3.95748	3.11092	4.08958	3.44689
hsa-miR-4310	1.44129	5.63325	5.63434	5.31872	5.10858	5.60295	5.01143	4.65005	5.44577	4.31517	4.47759	3.51634	4.44784	4.23191	4.31775	4.02631	4.55421	4.11384	3.35354
hsa-miR-4311	1.17078	0.477494	0.244023	5.67223	4.58246	5.17945	4.06252	4.30808	0.514386	4.29398	4.67302	4.43908	4.52368	4.61134	3.92661	3.66074	3.5163	4.15794	4.12665
hsa-miR-4312	1.65229	4.65648	5.48457	5.05666	6.11173	5.48207	4.2042	4.79971	6.11559	5.30531	5.80845	5.19661	5.87659	6.10913	5.65531	5.29959	5.4052	5.47585	5.66624
hsa-miR-4313	6.15152	1.08949	6.26199	5.83523	5.45623	4.98586	9.49605	10.146	6.00865	5.89704	5.98873	5.89535	6.52322	5.40106	5.8251	5.81885	5.76262	6.19692	5.70549
hsa-miR-431-3p	5.46454	4.65363	4.70591	5.40432	7.95115	4.94427	4.20174	4.85417	7.4297	5.08769	4.73255	5.19492	4.80289	5.13527	4.96052	4.4866	4.82408	4.73185	4.69372
hsa-miR-4314	0.716773	0.206143	3.526	0.0772997	0.181743	0.140448	-0.248193	-0.0731003	0.225296	2.72389	2.51402	2.53504	2.76625	2.75103	2.81957	2.83017	3.03434	2.81318	2.61703
hsa-miR-4315	1.01871	5.1573	0.16342	3.9742	0.331661	4.14053	4.57185	3.88112	0.407546	3.1557	3.20953	-0.741484	4.21031	3.60513	4.44876	4.17329	3.60582	3.49623	4.14645
hsa-miR-431-5p	1.60353	5.20749	5.42731	5.29254	4.57968	5.01895	5.22152	4.73494	4.70363	5.17455	5.76869	4.69009	5.57834	5.63084	5.28033	5.57297	5.89936	5.68035	5.00835
hsa-miR-4316	1.49033	5.18681	5.24356	5.21624	4.86617	5.39769	5.05145	5.73956	4.79328	4.3982	4.64242	4.23618	4.66227	4.38879	4.85607	4.33945	4.94812	4.67963	4.10224
hsa-miR-4317	1.49703	4.93722	4.17471	4.14772	4.86788	4.55436	4.12672	4.38292	4.99162	5.28463	5.38326	4.47443	5.36077	5.63335	5.37136	4.19501	5.3582	5.13283	4.92193
hsa-miR-4318	0.304654	3.07238	-0.319165	-0.327253	-0.198445	-0.250836	-0.539296	-0.427035	-0.143293	1.96618	2.29096	2.14479	2.15727	-0.562421	2.20709	-0.580887	-0.54668	2.02553	1.75544
hsa-miR-4319	1.18241	0.534772	4.16767	4.03101	4.94554	0.415859	4.08088	4.18534	4.6372	3.28493	3.35016	3.64834	3.66464	3.50806	4.03932	3.82603	3.5818	4.11547	3.87403
hsa-miR-4320	1.07135	4.35262	4.81795	4.22706	0.371083	0.295987	3.50841	-0.106568	0.449525	4.15578	4.69361	3.84205	3.85858	4.34241	3.92444	3.74452	4.28466	4.69017	4.0279
hsa-miR-4321	7.81373	8.45944	8.00329	7.78726	8.27658	8.05328	6.78474	7.15163	8.12317	5.98582	6.0686	5.76058	5.82325	6.01727	6.22125	5.93693	6.31417	5.78515	5.9214
hsa-miR-4322	1.65628	5.49369	5.67141	5.24255	5.54467	5.78283	5.19794	4.74126	5.41613	5.62646	5.53265	5.66539	5.4212	5.42081	5.68932	5.5593	5.3284	5.51673	5.06041
hsa-miR-4323	1.36238	5.07199	4.37259	4.86118	5.0817	5.1765	4.57255	4.49987	0.666106	4.64354	4.3305	4.29855	4.35548	4.45686	4.85675	4.6401	3.72134	4.24927	4.12709
hsa-miR-432-3p	1.56744	5.2766	5.3145	4.48632	4.88004	4.76202	5.50501	5.60107	5.47052	5.3151	5.17905	5.48538	4.93679	4.49024	4.95301	5.1396	5.26391	5.11702	4.82796
hsa-miR-4324	8.29534	8.13136	7.13593	7.8072	7.58631	7.35234	5.53829	5.69127	7.07667	5.48454	6.13239	5.48663	6.25605	5.86529	5.37711	5.41643	6.29632	6.17519	5.75214
hsa-miR-4325	0.93863	0.382417	3.67368	3.65084	0.348554	0.290959	2.84883	-0.0136936	0.408919	3.44149	3.29309	3.57154	3.7615	3.42892	3.49556	3.13721	3.02617	3.32986	3.62869
hsa-miR-432-5p	9.61637	8.71701	8.54151	8.47987	7.87606	7.79273	6.98508	7.18071	7.53398	6.96025	7.27475	7.65633	7.23786	6.93666	7.05897	7.26772	7.18493	7.41471	7.49473
hsa-miR-4326	1.85961	7.11402	6.23011	6.4965	6.41332	6.52739	5.90902	6.25394	6.60129	5.5978	6.04362	6.32486	5.60427	5.96097	5.72558	6.07242	5.85317	5.6704	6.15044
hsa-miR-4327	1.82024	5.44984	5.77407	5.90152	6.74723	5.50218	4.99146	4.87776	7.26461	6.31241	6.21435	5.49423	6.27739	6.40769	6.51738	5.8757	6.16156	6.19083	6.12523
hsa-miR-4328	1.02013	0.434375	3.78623	3.87863	0.396561	3.91971	3.24086	-0.0106015	0.463946	3.37429	3.58599	3.28089	4.13881	3.82821	3.05657	3.69008	3.3803	3.28629	4.14191
hsa-miR-4329	5.58244	6.93107	7.60265	8.03097	5.57634	9.02122	7.26084	7.16951	6.30781	7.20378	7.11535	8.16355	7.62009	6.83193	6.55086	6.53927	6.42532	7.24992	6.28723
hsa-miR-4330	1.34758	5.29049	4.56278	4.92752	4.40902	0.480498	4.4307	5.00345	5.34425	4.13228	4.65001	4.37364	4.04909	4.10588	4.16585	4.56313	4.06669	3.87186	4.67751
hsa-miR-433-3p	1.42202	0.665118	4.0334	4.55713	4.75931	4.43191	4.29226	4.4456	5.14989	5.01142	5.49708	4.66708	5.13753	5.43154	4.93211	4.50292	5.15656	4.92841	5.02944
hsa-miR-433-5p	1.49198	4.38224	4.84583	5.32655	4.66993	5.79664	4.68455	4.71874	4.79307	4.6061	4.97368	4.96021	4.84315	4.72531	4.59749	4.666	4.60491	4.8777	4.64753
hsa-miR-4417	5.6732	5.67288	5.49252	6.61119	5.81432	7.11244	5.93514	5.59935	5.25888	7.40589	7.49263	7.40296	7.84944	7.40825	6.98217	6.18969	7.04573	7.7419	6.60749
hsa-miR-4418	0.938668	0.364928	0.190314	4.32705	0.329541	0.269301	3.49105	4.01651	0.392607	3.61784	3.00626	3.6039	3.95231	3.39127	3.07464	3.08163	3.45945	3.14359	3.07125
hsa-miR-4419a	1.00534	4.44105	0.205427	4.3723	4.05031	0.293295	2.93803	-0.0639214	0.430129	3.04034	3.7242	3.59672	2.9164	4.18387	3.72735	3.39512	4.07709	3.89957	3.21647
hsa-miR-4419b	1.57191	5.03938	5.1375	4.67009	4.88072	5.47017	4.73703	4.60522	5.53597	5.63178	4.76127	5.09572	5.20516	5.23718	5.42346	5.26603	5.20861	5.26732	5.11821
hsa-miR-4420	1.19513	4.31049	0.253983	4.1993	0.443035	4.92369	3.36845	3.66011	0.528402	4.77837	5.36921	5.08199	4.88566	4.89782	4.31087	4.63959	4.26208	4.75041	4.09525
hsa-miR-4421	1.20082	4.30652	5.1573	4.66381	0.453753	0.372637	4.0075	4.64646	0.538531	4.05597	4.33698	3.73677	4.56416	4.50193	4.60006	5.04956	4.4513	4.30238	4.82388
hsa-miR-4422	0.96187	0.378608	0.197698	3.94107	0.341966	0.279568	3.52328	3.83246	0.407261	3.55473	2.93861	3.63716	3.74552	3.10308	3.3832	3.94182	3.68706	3.92229	3.81907
hsa-miR-4423-3p	1.0303	0.405227	4.36733	4.16036	4.32965	3.99161	-0.411357	-0.0815598	0.437393	3.35997	3.76415	3.8361	3.80448	4.00094	3.71364	4.01097	4.26256	3.89322	3.24596
hsa-miR-4423-5p	1.47381	5.58106	4.84262	5.61126	5.11342	4.44075	4.06042	4.03687	5.15825	4.57105	5.00004	4.90512	4.84046	4.89802	4.66408	4.24232	4.60227	4.36007	4.645
hsa-miR-4424	0.477967	0.00131917	-0.0912825	-0.0975576	-0.0275678	-0.0554655	-0.301414	-0.194709	0.0257944	2.4777	2.16471	2.18492	2.11991	2.2217	2.45005	2.58486	2.27719	-0.343999	2.04655
hsa-miR-4425	1.3094	4.98106	0.334648	5.05407	0.529834	4.61473	4.60852	4.74067	4.7511	4.4752	4.4109	4.84607	4.89019	4.15594	4.63383	4.26348	4.94448	4.93107	4.20193
hsa-miR-4426	1.14555	0.476823	4.07066	4.76555	4.32617	0.353888	3.35147	-0.0606847	4.55786	4.22784	3.90649	4.78857	4.61365	3.80163	4.34801	4.10477	3.9414	4.42604	4.0186
hsa-miR-4427	1.487	0.713905	5.18728	5.03361	5.26603	4.92262	4.64273	4.13176	5.08103	5.36333	4.78573	4.98789	5.51123	4.99874	5.19789	5.51844	5.48096	4.99806	5.25322
hsa-miR-4428	1.52144	5.33857	5.19015	5.43583	4.9606	4.65963	4.30559	4.78241	5.08453	4.79145	5.03657	4.8856	4.98281	5.03205	5.05349	4.5954	4.91849	4.97212	4.73936
hsa-miR-4429	7.74461	7.72204	7.38324	7.42302	10.0309	7.70654	8.2404	8.33303	9.99025	8.04577	8.55234	8.1932	8.63631	8.48758	8.85503	8.2191	8.60324	8.51824	8.66689
hsa-miR-4430	1.41469	4.609	5.27413	5.19114	5.09248	5.05012	4.34175	4.28895	4.6624	3.95548	4.51009	4.04268	4.32454	4.27745	4.3532	4.57514	4.01516	3.81991	4.47371
hsa-miR-4431	1.17285	4.40202	0.272582	3.93023	0.453373	4.22525	4.31672	3.95711	0.535035	4.1184	4.50678	4.34693	4.65254	4.54856	4.50064	4.29612	4.12587	3.93719	4.36409
hsa-miR-4432	0.366283	-0.110082	-0.244485	-0.250947	-0.141261	-0.194115	-0.464765	-0.351804	-0.0856214	2.41625	2.26345	1.95634	2.33774	2.46686	-0.52597	2.25408	-0.472171	2.44698	2.53523
hsa-miR-4433a-3p	0.443993	-0.0362256	-0.143536	2.89205	-0.0676569	-0.106724	-0.361215	-0.250287	-0.011567	1.89716	2.23979	1.92292	2.02563	-0.383747	2.50331	2.30951	2.50869	-0.405741	1.95241
hsa-miR-4433a-5p	6.53838	4.93822	5.35885	5.27679	0.664909	5.00259	5.54254	5.85727	4.79556	4.39841	5.06288	3.89488	4.41671	4.68896	4.94439	4.14165	4.26431	4.64491	4.4545
hsa-miR-4433b-3p	1.28684	0.562034	4.63954	4.6128	4.62333	4.60866	3.16362	-0.0191986	4.74467	4.69069	4.74454	4.022	4.80306	4.95385	4.90018	4.79667	4.93856	4.80605	4.41909
hsa-miR-4433b-5p	1.77229	4.67549	5.92436	6.25261	5.67004	5.60333	5.93667	5.83614	4.94001	5.80264	6.77604	4.85789	6.44277	6.41591	6.20073	5.40338	6.28476	6.54978	5.64726
hsa-miR-4434	1.17738	0.489805	4.82315	4.99407	0.443005	4.11387	4.67985	3.52583	0.526382	4.08885	4.69874	3.83909	4.5171	4.16859	4.02609	3.91283	4.64396	5.13096	4.12241
hsa-miR-4435	1.70221	5.14197	4.71532	5.12733	4.80501	4.86989	5.28918	5.44508	5.19687	5.34956	5.87832	6.81646	7.27419	5.62121	5.43813	6.91691	4.62966	7.0915	5.19624
hsa-miR-4436a	1.24331	4.81863	4.09172	4.55549	4.22199	4.6416	3.04127	0.0282974	4.33798	3.95293	3.60746	3.4848	2.91257	4.35211	4.28751	4.0737	3.96098	4.00132	3.70311
hsa-miR-4436b-3p	1.39399	4.7179	4.82575	4.87288	5.01638	4.30682	4.74856	3.81632	0.686596	4.65288	4.89552	4.75094	4.79751	4.50885	5.32783	4.81971	4.13625	4.59065	4.95105
hsa-miR-4436b-5p	1.49578	5.33432	5.80912	4.56965	4.86754	5.45612	3.99602	4.52741	5.24297	4.47174	4.94536	4.47425	4.72626	5.0286	5.32937	4.87036	4.0258	4.74992	4.7642
hsa-miR-4437	1.17735	4.95284	3.94277	4.68128	0.474852	4.52227	3.25349	-0.00838072	4.54708	3.78317	4.20435	3.46495	3.83553	3.51217	3.73576	3.9459	4.05563	3.62299	3.9271
hsa-miR-4438	1.52222	5.03284	4.2963	4.97187	5.40532	0.599577	5.12229	5.34853	4.57203	5.34996	5.55775	5.18263	5.17809	5.60158	5.31524	5.42075	5.78079	5.44055	5.27823
hsa-miR-4439	0.808298	0.254473	0.103222	3.52106	0.223764	0.171552	3.19386	-0.104121	4.08614	2.75824	3.17346	3.19106	3.08568	2.75035	3.00937	3.0208	-0.355787	3.6329	2.7937
hsa-miR-4440	6.06975	8.2729	7.19651	7.2998	7.37232	7.02528	6.73983	6.996	7.22673	7.62117	8.35752	7.68268	8.05609	8.1805	7.9236	7.54791	7.85839	8.18641	7.63121
hsa-miR-4441	1.47491	5.58851	5.18597	6.03205	5.57547	0.562348	4.24318	4.21832	5.16352	4.97321	4.91409	4.64393	5.07863	4.83353	5.26494	5.15497	4.6468	5.49487	4.84421
hsa-miR-4442	1.60753	5.045	4.86481	4.98311	5.05893	5.09431	4.69958	5.00841	5.54189	5.65244	5.81942	5.19172	5.47222	5.56982	5.74891	5.17067	5.34904	5.44985	4.98485
hsa-miR-4443	6.01523	6.45503	6.98565	6.50642	6.92337	6.75937	6.66188	6.80184	7.1349	6.71605	7.6466	6.25474	7.28715	7.52259	7.34741	6.3816	7.14736	7.35468	6.79969
hsa-miR-4444	1.50647	5.11196	5.558	4.47711	4.86985	4.75219	4.24736	4.13488	6.08974	4.92506	5.06331	4.9892	5.17381	5.40075	5.02612	4.29458	4.42277	4.68223	4.76589
hsa-miR-4445-3p	0.896618	0.282566	0.0936239	0.0783718	4.11785	0.179241	3.3809	-0.169257	0.31241	4.10466	3.88309	3.65173	3.61694	4.04934	3.87041	4.24209	3.7026	3.85137	3.98897
hsa-miR-4445-5p	1.05536	0.431823	4.09328	4.06862	0.390527	0.320162	3.0891	3.44611	0.464105	4.02525	4.16584	3.84524	4.59276	4.32368	4.14047	4.02013	4.03143	3.34222	3.50586
hsa-miR-4446-3p	1.29214	4.47682	0.303876	0.283855	4.52726	4.80613	4.65837	4.35275	0.591319	4.92234	5.46162	4.58683	5.3527	5.29931	5.60415	5.04848	5.27856	5.31969	4.81903
hsa-miR-4446-5p	2.07802	6.41023	6.54684	6.22868	6.64206	5.79237	5.6592	5.78898	6.84604	7.37335	7.3753	7.34035	7.26703	7.39055	7.25145	7.56293	7.51146	7.03057	7.47936
hsa-miR-4447	1.26522	4.41886	4.21203	4.07335	4.46736	4.35651	3.27876	0.0430217	4.47008	4.21366	3.75026	3.49062	4.30485	3.95249	4.40859	3.91988	4.2469	4.05902	3.53557
hsa-miR-4448	6.27441	8.09507	8.35628	8.63792	8.4851	9.94799	8.25241	8.19095	8.64175	10.0398	10.0679	10.1771	10.9492	9.98243	9.63963	8.64799	9.44433	10.9815	9.0667
hsa-miR-4449	1.73633	5.68176	5.09473	5.77821	5.86583	5.18237	4.98127	5.16504	6.7083	5.8137	5.94424	5.6572	5.6589	5.72283	6.02377	5.78631	6.079	5.86155	6.0518
hsa-miR-4450	5.41846	5.01449	4.67578	4.64873	5.10746	0.550812	4.45127	4.37501	4.97996	4.49976	4.87477	4.27313	3.91002	4.82584	5.04058	4.69496	4.90593	4.48349	4.5795
hsa-miR-4451	6.11077	7.09195	7.18642	6.85156	7.45311	7.13962	6.85436	6.84768	7.1663	8.46672	8.66583	8.28019	8.47674	8.50777	8.66284	8.39238	8.91074	8.53159	8.44292
hsa-miR-4452	1.07771	0.479868	3.95599	4.03956	0.440333	0.373026	3.81061	3.65284	4.9267	3.28984	3.69335	2.93041	3.40492	3.27084	3.17923	3.34886	3.57793	3.82642	3.48913
hsa-miR-4453	1.08345	4.7717	4.3596	4.33399	0.378544	0.302734	3.51515	-0.103653	0.457733	4.34501	4.23089	4.23912	4.00928	4.39398	4.28416	4.42094	4.54968	3.95853	3.952
hsa-miR-4454	6.66543	5.47932	6.30239	4.97608	6.36221	7.11969	7.91403	7.90772	6.38441	6.31852	5.57305	8.94561	5.14524	5.46307	4.40045	8.08232	5.26421	5.1472	6.93426
hsa-miR-4455	1.02533	4.63795	3.82454	0.205325	0.377677	0.310019	4.0247	3.63831	0.448415	3.67862	3.7375	2.91179	3.25331	4.2794	3.79129	3.33308	4.35173	3.52454	3.29433
hsa-miR-4456	5.4879	5.30529	5.49866	6.00357	5.67045	4.69724	4.7996	4.63026	4.94001	5.52164	6.62514	5.57776	6.23163	6.26997	6.0919	5.62892	6.2855	5.80053	6.13291
hsa-miR-4457	1.60013	5.35323	5.26275	4.83641	4.88514	5.09331	4.78059	4.79349	4.91454	5.0122	6.08811	4.92275	5.7084	5.63037	5.71587	5.09	5.26829	5.44905	5.43406
hsa-miR-4458	7.45138	8.18326	8.20182	8.03568	7.96294	7.74625	7.07037	7.07207	7.37944	7.00358	7.8817	6.97206	7.77805	7.83357	7.82574	7.12309	7.57563	7.73285	7.42728
hsa-miR-4459	8.14416	7.12644	7.25054	6.85795	7.03657	7.4751	6.78364	6.51393	6.60618	7.45824	7.90252	7.38596	7.92106	7.93843	8.18164	7.478	8.03804	7.76795	7.52525
hsa-miR-4460	1.38517	4.3514	4.56366	4.9917	4.52777	4.5208	3.68118	4.19782	5.26959	3.79162	4.61355	3.88375	4.10063	4.16474	4.6376	4.12385	4.24296	4.33928	4.12809
hsa-miR-4461	6.88207	6.92312	6.45513	6.01755	6.09972	6.33072	5.95008	5.35477	6.30271	5.85781	6.13182	4.98384	5.95504	6.47321	6.09125	6.00648	5.82119	5.89362	6.05576
hsa-miR-4462	1.86919	6.08316	5.73829	6.31731	5.24902	7.02195	5.38896	5.53539	5.44431	6.31652	6.47183	6.24248	6.42172	6.51301	6.83019	6.33754	6.37116	6.64114	6.14042
hsa-miR-4463	1.70854	6.06675	4.7994	5.55982	5.86279	5.48887	5.6574	5.40869	5.42303	5.78282	5.59769	5.38922	5.58949	5.93118	5.85254	5.84982	5.68301	5.70937	5.65667
hsa-miR-4464	0.851704	0.296838	0.13988	0.12728	0.264984	3.83014	2.77778	-0.0756718	0.321767	3.25873	3.34464	3.0485	3.59614	3.41316	3.61086	3.27146	3.28107	3.43087	2.97502
hsa-miR-4465	5.56909	4.84638	4.17993	4.82416	5.73473	5.15032	4.88451	4.78251	4.90065	4.9004	4.68383	4.61641	4.69853	4.39349	4.83063	4.14734	4.15504	4.81935	4.23416
hsa-miR-4466	5.83136	6.29671	6.25444	5.93166	5.39907	6.3771	4.89927	5.70178	5.924	7.51726	8.84831	7.06341	8.42971	8.7417	8.38497	7.46472	8.52608	8.46178	7.99684
hsa-miR-4467	1.32069	4.57231	4.85883	4.10353	0.563431	4.15084	4.02866	4.33661	4.38209	4.11984	4.26644	3.81538	4.64409	4.6369	4.64973	4.34299	4.17096	4.32134	3.9806
hsa-miR-4468	1.21196	4.83271	4.8216	4.18512	4.3541	5.16574	3.37009	-0.0248682	0.562586	4.32613	3.9287	4.0392	3.56539	4.3154	4.29507	3.66413	4.39231	3.77462	4.27638
hsa-miR-4469	2.07812	6.65701	6.47362	6.00632	5.95546	6.08064	7.0758	7.07588	6.53115	7.13057	7.45684	6.99211	7.07142	7.56108	7.20111	6.93075	7.46039	7.13767	6.86954
hsa-miR-4470	1.41464	4.60771	4.57544	4.00416	4.84199	4.18016	4.78474	4.63806	5.48757	4.26869	4.50911	4.22398	4.4018	4.22561	4.68163	4.23172	4.67	4.30352	4.00142
hsa-miR-4471	1.01751	4.08184	0.244742	0.229713	0.39359	0.329213	3.48905	3.38353	4.12942	3.43202	3.31593	3.46533	3.82999	3.77303	3.05546	3.22723	3.66478	4.16537	3.54833
hsa-miR-4472	1.14951	4.61401	4.98831	4.45432	0.434578	0.35698	3.1377	3.51229	0.515679	4.11113	4.53516	4.33932	3.98843	4.37996	4.62216	4.48627	4.27373	3.87421	3.62819
hsa-miR-4473	1.72177	5.36959	5.27809	5.1298	6.30176	5.59761	6.23493	6.49114	7.16012	5.55084	5.43383	5.39045	5.96419	5.08596	5.39954	5.04686	5.85855	5.60118	5.21894
hsa-miR-4474-3p	1.24138	4.76148	4.33384	0.286737	0.493375	5.18977	4.84374	4.64913	4.36375	4.37779	4.05244	4.41499	4.65966	3.69472	4.38971	3.92832	3.43956	4.43019	3.81942
hsa-miR-4474-5p	1.4143	0.662091	5.04291	4.8781	4.93873	4.53809	4.82969	4.5803	4.66782	4.52871	4.805	5.04591	5.08718	4.74953	4.51312	4.68958	4.45729	5.01032	4.7781
hsa-miR-4475	1.16312	0.450992	5.0607	4.41351	4.37759	0.319768	3.7249	-0.123411	0.488901	4.67739	5.4683	4.31056	5.33947	5.14062	4.54605	5.12254	5.08089	4.76143	5.11406
hsa-miR-4476	1.30637	5.13939	4.13655	0.31506	4.82191	4.6125	4.60646	4.84773	0.617256	4.63441	4.32121	4.9961	4.45859	4.5736	4.75913	4.51845	4.80482	4.37413	4.48892
hsa-miR-4477a	0.652576	0.106848	-0.0196604	-0.0297631	0.0810816	0.0373643	-0.382507	-0.191173	0.127043	3.01872	2.97779	3.32801	2.8936	2.7497	3.21923	3.03028	3.22946	2.73855	2.86852
hsa-miR-4477b	0.97925	0.327552	4.30956	0.0987565	0.284796	4.62763	-0.525772	-0.179722	4.67827	3.86745	4.59213	3.70372	3.91965	4.12495	4.34778	4.29635	4.24721	3.96544	3.81917
hsa-miR-4478	1.82455	6.34758	6.03606	5.61861	5.82822	5.70897	5.64702	6.04907	5.95376	6.11183	6.15059	5.42014	6.20244	6.15296	6.3601	5.95381	6.55854	6.48456	5.91536
hsa-miR-4479	5.48097	5.0626	5.59013	5.06675	5.4331	6.00095	5.50007	5.62131	5.84395	5.39101	5.39046	5.37194	5.57454	5.60392	5.72989	5.23461	5.6853	5.6761	5.30006
hsa-miR-448	1.4724	5.01917	5.34892	4.56476	4.55671	4.44019	3.85042	4.13041	4.56104	4.94345	5.08295	5.00682	4.5932	4.92962	5.36415	4.62591	4.87478	4.67624	4.75966
hsa-miR-4480	1.30919	4.44828	4.84909	4.09728	0.560198	4.38465	3.89095	4.40144	4.50029	4.35011	4.16491	4.19344	4.25144	4.55216	4.14696	3.75448	4.04946	3.73308	4.50093
hsa-miR-4481	1.69173	4.87322	4.42985	4.84847	7.25669	4.2287	5.69815	5.36854	7.11581	5.49633	5.97021	5.06044	6.06272	5.81024	6.10946	5.46057	5.57418	5.70765	5.13111
hsa-miR-4482-3p	0.889842	0.303136	0.127442	0.113292	0.26756	0.206965	3.54715	3.78597	0.330951	3.7382	3.77014	3.59255	3.21522	3.30595	3.88881	4.01948	3.51527	3.40963	3.84944
hsa-miR-4482-5p	1.62166	5.6674	5.32256	5.45299	5.5971	5.58534	4.1398	4.47324	5.66553	5.48915	5.569	5.10159	5.66357	5.71103	5.34756	4.9176	5.27085	5.64666	5.0569
hsa-miR-4483	1.38961	4.60874	4.82582	5.01057	5.5486	0.504797	4.66762	4.36493	5.43102	4.74182	4.42636	4.08743	4.64599	4.55098	4.71595	4.57511	4.19391	4.89057	4.50627
hsa-miR-4484	5.99261	6.18664	6.09522	6.13217	6.36908	5.58929	6.33493	6.48525	6.20148	6.47428	6.91873	6.71902	6.69798	6.72162	7.06597	6.9434	7.1214	6.7705	6.94237
hsa-miR-4485-3p	2.1392	5.94452	6.40396	5.79427	8.17741	6.16266	5.71371	5.47303	7.4788	7.27063	8.20278	6.63364	7.79357	8.14825	7.5305	6.90503	7.66835	7.77534	7.39672
hsa-miR-4485-5p	1.18493	0.49403	4.09726	0.242752	0.447011	4.24419	3.79488	3.52838	4.47559	4.39991	4.73577	4.36637	4.41924	4.90911	4.80155	4.62323	4.44136	4.88111	4.38372
hsa-miR-4486	1.7043	4.66439	4.87758	5.46306	5.07231	5.17827	5.69947	5.96331	4.60071	5.59905	6.30297	5.3087	6.21457	6.19777	6.24136	5.18088	6.33235	6.43374	5.70082
hsa-miR-4487	1.54577	5.9555	5.31128	4.57767	5.74306	5.22374	4.25184	4.60182	4.90576	5.00574	4.89085	4.86178	4.73287	5.43017	4.92227	5.21373	5.05521	5.33327	4.59297
hsa-miR-4488	5.65058	5.26009	5.31159	4.34619	5.89224	5.72671	5.40132	5.64788	6.54887	6.46534	7.23314	6.45891	7.08548	7.38286	6.95878	6.39123	6.92033	7.00696	6.8906
hsa-miR-4489	1.56377	5.41693	5.78593	5.44617	5.05326	4.66701	5.24644	5.53605	0.817681	5.51804	5.6212	5.18757	5.73624	5.23751	5.83768	5.05879	5.51558	5.24378	5.20318
hsa-miR-4490	1.10992	4.22251	4.73836	4.40597	0.422887	4.65785	3.74326	-0.0471469	0.500214	3.64734	4.45103	2.9594	3.52042	3.8922	3.9214	4.06672	4.18169	3.37642	3.75653
hsa-miR-4491	1.81407	5.31082	4.45043	5.47574	5.87376	5.04797	6.89405	6.69375	4.94686	5.83424	6.87603	5.39975	6.53584	6.69157	6.35838	5.98213	6.48825	6.49289	6.28839
hsa-miR-4492	1.63579	5.55293	5.26753	4.49576	5.89971	5.36362	5.67113	5.43776	6.1131	5.28336	5.16109	5.56418	5.21272	4.85194	5.23874	5.34443	5.49991	5.32177	5.30977
hsa-miR-4493	1.41447	0.660531	4.83212	5.25809	4.94011	4.31188	4.39657	4.64503	5.22575	5.34667	4.87041	4.8419	4.28614	5.13016	4.5864	5.03407	4.63588	4.73726	4.25965
hsa-miR-4494	1.1072	4.9746	0.204576	0.186291	0.385246	0.307197	3.97525	4.27902	4.44472	4.33844	4.25746	4.74172	4.55715	4.19666	4.35004	4.28844	4.4575	4.46627	4.38997
hsa-miR-4495	1.16507	4.3124	4.43642	0.198687	0.408399	0.326126	5.08197	4.24481	0.494363	4.6132	5.15413	4.68117	5.08575	4.99551	5.13258	4.57274	5.13203	5.01716	4.13817
hsa-miR-4496	6.36556	7.67577	7.23304	7.12997	7.61947	7.50086	7.01834	7.0565	7.42492	6.74545	6.97512	6.9698	6.83795	6.99733	6.92269	6.82088	6.85908	7.01903	6.77223
hsa-miR-4497	5.68051	4.83811	5.5039	0.432052	4.76897	4.55045	4.68263	4.37967	4.98723	4.78525	4.39597	4.57672	5.00179	4.64656	4.69819	5.09914	4.87676	4.81295	4.61524
hsa-miR-4498	1.07824	0.428839	4.43093	3.88077	0.385292	0.311056	4.16418	3.4781	0.46287	4.36006	4.45138	3.36399	4.82856	4.24742	4.26681	4.40226	4.02144	4.13672	3.70233
hsa-miR-4499	1.6315	5.21156	5.62405	5.68386	5.28771	5.09771	4.47401	4.79727	5.93156	5.38096	5.91837	4.66084	5.61548	5.85626	5.65295	5.19908	5.35195	5.573	5.0113
hsa-miR-449a	5.46703	4.40994	5.21045	5.9553	5.1444	4.86327	4.52555	4.47771	4.59305	4.77786	5.33638	5.36392	5.5314	5.5538	5.45301	5.63556	5.4541	5.53607	6.03163
hsa-miR-449b-3p	5.61582	6.07201	6.44156	5.6553	6.27091	5.74871	5.64037	5.25437	6.12735	5.31552	5.56284	4.70634	5.57686	5.28356	5.42344	4.93176	5.39052	5.96982	5.13756
hsa-miR-449b-5p	1.36334	4.80685	4.37248	4.99748	4.52986	0.49318	4.48139	3.56868	4.86031	4.54898	4.65291	4.71125	4.81516	4.6608	4.25929	4.60341	4.39703	4.75461	4.4649
hsa-miR-449c-3p	1.55147	4.64097	4.18282	4.82959	5.05057	5.81227	4.19362	4.72838	4.80506	4.61386	5.56003	4.89022	5.53711	5.56268	5.46074	4.51981	5.72496	5.58195	5.37458
hsa-miR-449c-5p	1.37356	0.620353	4.57789	0.34817	5.49965	4.30617	4.49109	4.20361	5.22405	5.26904	5.43214	4.89418	4.96433	5.26157	5.31402	5.26276	5.12345	4.76802	4.66339
hsa-miR-4500	-0.174508	-0.537114	-0.65355	-0.662852	-0.560847	-0.601079	1.62008	1.79063	-0.518495	1.26381	-0.884361	-0.901942	-0.90049	-0.876853	1.55702	-0.885537	-0.869358	-0.887512	1.37867
hsa-miR-4501	2.43157	6.7148	7.25834	7.1424	6.91911	6.89043	7.1117	6.69719	6.87376	8.05482	9.21396	7.75806	8.69394	9.12214	8.60927	7.95056	8.472	8.66501	8.362
hsa-miR-4502	1.27191	0.540521	0.29505	4.77977	4.51927	5.03363	4.56466	4.55753	0.579337	5.10115	5.36611	5.30473	4.66138	5.1347	4.76229	5.09211	4.38791	4.45762	4.93522
hsa-miR-4503	1.33167	0.590628	4.01666	3.98993	4.53069	0.454836	5.70026	5.10413	4.65293	4.7057	4.69118	4.74393	4.90116	4.66331	4.70879	5.42618	4.78094	4.46672	5.18474
hsa-miR-4504	1.31261	4.45326	4.12689	4.82904	0.55805	4.49581	4.67081	4.5398	4.82755	4.24102	4.39566	3.86766	4.44426	4.29701	3.58826	4.05293	4.11173	4.03137	3.88318
hsa-miR-4505	1.88642	6.16691	6.59654	5.98027	5.62991	6.26412	4.89294	4.99402	5.96062	6.42228	7.02315	5.82398	6.70649	6.78025	6.45552	6.23174	6.66939	6.797	6.69493
hsa-miR-4506	1.3966	4.49932	0.374589	0.353963	6.26795	0.490446	3.6744	3.56625	5.80572	5.21995	5.92795	5.62569	5.65965	5.37252	6.19041	5.59326	6.27762	5.71484	5.96264
hsa-miR-4507	1.44638	5.45212	4.58665	4.01107	5.10606	5.26534	4.63423	5.47381	4.7828	4.31538	4.7422	4.27272	3.6725	4.64075	4.69226	4.08328	4.90485	4.48286	4.48147
hsa-miR-4508	1.55146	4.75051	5.13473	5.90562	5.47002	5.15714	4.51397	4.46461	6.0565	4.82385	4.79332	5.13998	4.63757	4.80723	5.03251	5.58527	4.88806	4.68789	5.17993
hsa-miR-4509	1.00531	4.34235	0.204023	4.6558	4.05211	0.292078	3.2561	-0.0659301	0.429194	3.50926	4.11139	3.15315	3.66633	3.68142	2.66397	3.71393	3.22357	3.69404	3.927
hsa-miR-450a-1-3p	0.330404	-0.161613	3.19799	-0.328859	-0.193816	-0.248407	-0.569787	-0.441201	-0.136349	2.39328	2.21378	1.88626	2.30551	-0.596618	-0.641022	2.28585	2.49151	2.41684	-0.678872
hsa-miR-450a-2-3p	0.936994	4.32641	0.183692	0.169527	0.324053	0.263332	2.87187	4.02306	0.387612	3.71212	3.45755	3.21848	3.57553	3.16633	3.53182	3.86759	3.14688	3.48825	3.20578
hsa-miR-450a-5p	1.14696	4.61365	4.92614	4.61954	0.431894	0.354301	4.03869	3.63492	0.512988	3.88704	4.60464	3.15667	3.54689	4.14737	4.76787	4.10586	4.27336	4.63698	3.88569
hsa-miR-450b-3p	1.04837	4.41254	0.210238	4.91256	0.375381	0.304029	4.22363	4.12079	0.449938	3.95075	3.94193	3.75414	3.82004	3.3717	3.88428	3.82386	3.05741	3.62645	4.2048
hsa-miR-450b-5p	1.12677	0.46732	0.24644	4.67474	4.71636	4.51471	3.52674	3.62268	0.502231	3.1964	4.40499	3.23209	4.5359	4.76143	4.33197	3.41107	3.92825	3.86028	4.49357
hsa-miR-4510	5.82677	5.61185	5.14657	6.08629	4.97942	5.42263	4.97073	5.15357	5.26694	5.19969	4.41477	4.92671	4.71165	4.95301	5.34887	5.24939	5.12816	4.95736	4.86212
hsa-miR-4511	0.827537	0.280726	0.130372	0.118318	0.250183	0.198272	-0.308547	3.27736	3.87263	2.913	2.95905	2.94378	3.15161	3.17642	3.14738	2.86566	3.6584	3.3898	3.12219
hsa-miR-4512	1.74681	5.79027	5.63743	5.25359	5.23166	5.96295	4.71486	5.21043	5.35677	5.96113	6.43087	5.57516	6.17359	6.14638	6.25628	5.94688	6.21374	6.09458	5.74789
hsa-miR-4513	1.28242	4.45777	0.325114	4.10137	0.516934	4.14905	4.08886	4.26015	4.83628	4.71148	4.66833	4.85805	4.97632	4.48093	4.4445	4.58386	4.4719	4.82803	4.34343
hsa-miR-4514	5.56984	5.14744	5.61007	5.08142	5.83262	5.93904	8.72286	8.52814	5.85532	7.05804	8.00549	6.68528	7.66521	7.95583	7.20751	6.72847	7.68104	7.68612	7.2612
hsa-miR-4515	7.36764	6.08407	6.74656	6.98456	6.97249	6.4006	8.88158	8.96954	7.59586	7.62745	6.63592	9.4048	6.6121	6.77353	5.95219	9.31719	7.39011	6.73654	7.62188
hsa-miR-4516	7.82421	5.45217	5.69182	5.62008	5.87686	5.66167	5.27562	5.8146	6.65946	5.9045	5.82588	6.37292	5.65215	5.55119	5.99229	5.65392	5.44897	5.17261	5.65363
hsa-miR-4517	5.77315	4.61404	5.10713	5.14129	0.610569	5.43701	4.82975	5.07128	4.7771	3.84978	4.19711	3.51445	4.10844	4.46916	4.87217	3.96464	4.13948	4.59476	4.13625
hsa-miR-4518	1.03836	0.403732	0.195871	4.1804	5.07578	0.290065	3.63567	-0.0936106	4.23047	4.03446	3.83679	3.40697	3.86895	4.11763	3.78332	4.12071	3.60186	4.05522	3.45125
hsa-miR-4519	1.32997	0.576145	5.04308	4.63761	0.525065	5.69711	5.92564	5.73039	0.616082	5.0793	4.58858	6.96765	3.94758	4.55076	4.26216	5.63867	5.31967	4.25189	5.21958
hsa-miR-451a	6.86814	7.19502	7.86031	7.40849	7.48798	7.66987	7.92283	8.1253	8.45864	7.82714	8.57959	8.92329	9.7509	8.9499	7.67218	8.58052	7.70158	9.99586	7.784
hsa-miR-451b	1.57229	5.41883	5.13914	5.04692	0.729136	4.20928	4.65284	5.14681	5.40587	5.05816	6.72479	5.09703	5.95041	6.45534	5.5226	4.88129	5.96659	5.99578	5.41484
hsa-miR-4520-2-3p	0	0	0	0	0	0	0	0	0	0	0	0	0	0	0	0	0	0	0
hsa-miR-4520-3p	1.24272	4.85878	4.61549	5.01886	0.491155	4.76437	3.56687	-0.0261916	4.81847	4.27009	4.34357	4.26834	3.70202	4.1875	4.90121	4.0418	3.91372	4.4334	4.29454
hsa-miR-4520-5p	0.899125	0.353051	3.72926	0.182159	0.320913	0.266291	3.01036	-0.021671	4.16364	2.82526	2.64591	3.26097	2.87041	3.49918	3.07825	3.29824	3.37773	3.34197	2.78355
hsa-miR-4521	1.04292	4.29005	3.86089	0.195174	0.375099	0.304497	3.29234	-0.0732566	4.33953	3.71112	4.46588	3.88925	4.11384	4.28197	3.82589	3.57458	3.73418	3.79501	3.85152
hsa-miR-4522	1.00818	0.335345	0.113544	0.0956162	4.17126	0.21411	3.21358	3.47677	0.37034	4.5679	4.91376	3.99046	4.90832	5.23787	4.97599	4.07917	4.14527	4.90601	4.03497
hsa-miR-4523	1.41035	5.01405	4.75699	4.46262	6.58907	0.510602	5.01073	4.87906	6.27486	4.72096	4.47488	4.69907	4.89087	4.37905	4.51557	4.58224	4.13936	4.52073	4.09211
hsa-miR-452-3p	0.62522	0.109926	0.000844579	-0.00780334	0.0875952	0.0498375	2.64876	-0.14455	0.127466	2.61884	2.41167	2.82806	2.44559	2.92844	3.23216	2.65112	-0.313247	2.55746	2.81416
hsa-miR-4524a-3p	1.21855	4.45421	0.258738	5.21598	0.45143	4.14247	5.43629	4.83662	0.538453	4.35548	4.92485	5.1881	5.32541	4.39105	4.32363	4.42663	4.32611	5.2706	2.98811
hsa-miR-4524a-5p	1.51326	4.93952	4.59946	4.66074	5.19616	5.14911	4.24845	4.52984	4.79742	4.95071	5.19582	5.01431	4.95552	4.87092	5.22168	5.34927	5.08071	4.75203	4.68039
hsa-miR-4524b-3p	1.33033	0.590142	4.891	0.322239	5.23141	5.30731	4.81714	4.86055	5.60715	4.94688	4.50154	4.21409	4.70081	4.77296	4.6084	4.64153	4.18528	4.54482	4.4312
hsa-miR-4524b-5p	-0.846011	-1.11341	-1.19928	-1.20614	-1.13092	-1.16059	-1.33912	-1.29785	-1.09968	-1.3534	-1.34594	-1.35229	-1.35177	-1.34319	0.186772	0.115489	-1.34043	-1.34708	0.0824765
hsa-miR-4525	0.860432	0.284272	0.116552	0.103061	0.250283	3.99769	3.43442	-0.114796	0.310856	3.41583	3.76899	3.02296	3.23831	3.4028	4.09125	3.55882	3.53462	3.08961	3.20776
hsa-miR-452-5p	1.35716	4.89739	4.14575	3.9921	4.40991	4.52014	4.81114	4.19537	0.664227	4.51372	4.75399	4.44794	4.66525	4.76739	3.96575	4.56353	5.29176	4.57886	4.24726
hsa-miR-4526	1.37838	4.8135	4.15214	0.368285	4.64424	4.7231	4.57747	4.36132	4.96144	4.73716	4.85954	4.2196	5.09965	4.46138	4.71137	4.32151	4.58421	4.91487	4.71406
hsa-miR-4527	0.828823	0.23743	3.65425	0.0520948	0.202726	3.78555	4.08281	4.0312	0.264558	3.42026	3.62936	-0.657595	2.96211	3.64721	2.94034	3.56466	-0.466556	3.43151	3.14927
hsa-miR-4528	0.215995	-0.219322	-0.359107	-0.370273	-0.247815	-0.296114	-0.547462	-0.460094	-0.196969	2.14241	2.18982	1.90855	1.99184	-0.565079	2.17113	1.87913	-0.553102	-0.582235	2.10621
hsa-miR-4529-3p	0.309796	3.23517	-0.335954	-0.345993	-0.21099	-0.265223	2.24486	-0.454546	-0.153899	2.3679	2.34639	-0.661605	2.13595	-0.602496	2.10564	2.0925	2.21822	-0.627319	-0.679157
hsa-miR-4529-5p	1.05078	4.38173	4.17575	0.219993	0.395999	0.326912	3.61653	4.23442	0.468224	3.699	3.91832	3.39234	3.79832	4.17967	3.99849	3.80205	3.72177	3.54398	3.49346
hsa-miR-4530	2.18008	5.99851	6.85854	6.18521	7.14971	6.02204	6.84458	6.77483	7.21616	7.18312	8.27555	6.70325	7.90485	8.36441	7.6696	7.05645	7.81214	7.77619	7.30655
hsa-miR-4531	1.65198	6.36475	5.79643	5.59901	5.90195	5.73659	4.74583	4.91075	5.34438	5.08938	5.47	4.92812	5.54925	5.51089	5.41311	5.14942	5.27418	5.75537	5.12719
hsa-miR-4532	5.87579	5.53263	5.79008	5.49409	6.32484	6.17122	6.4043	6.56259	6.34455	6.04207	6.55171	6.5736	6.40101	6.54265	6.22878	6.27534	6.15985	6.40122	6.54044
hsa-miR-4533	1.83644	6.12151	5.60197	5.57441	5.62333	6.2267	5.62623	5.63224	6.33212	6.3042	6.7636	5.80447	6.28961	6.70363	6.55602	5.77863	5.99096	6.16731	6.08279
hsa-miR-4534	1.67678	5.78226	4.87397	5.18599	4.59058	6.42783	5.07585	5.24551	4.46726	6.02882	5.77713	5.49839	5.71713	5.89511	6.07042	5.39397	5.77947	6.01973	5.45981
hsa-miR-4535	1.73766	4.77868	5.28001	5.4162	5.07684	5.49224	4.91	5.83287	5.11816	6.90923	6.11641	6.19941	6.10304	5.83223	5.8249	6.19449	6.29553	6.02518	5.70382
hsa-miR-4536-3p	0.199189	-0.232957	-0.371723	-0.382808	-0.261241	-0.309189	-0.561323	-0.47556	-0.210766	1.86315	2.29465	2.20597	1.74303	1.92466	1.78977	-0.592286	2.21608	-0.595413	-0.630089
hsa-miR-4536-5p	-0.88023	-1.12972	-1.20983	-1.21623	-1.14605	-1.17373	-1.3544	-1.31732	-1.11691	-1.36673	0.0620201	-1.36577	-1.36533	-1.35793	0.00709684	-1.36067	-1.35554	-1.36129	0.019179
hsa-miR-4537	6.99561	6.67555	6.47212	6.65845	6.54882	7.02313	9.84353	9.55156	6.41266	7.59555	7.30706	7.64959	7.37751	7.51855	8.80245	7.50628	7.46315	7.37379	7.74483
hsa-miR-4538	1.46568	5.10553	5.12097	4.81616	5.18995	0.557838	4.76371	4.65482	5.38538	4.69722	5.03005	4.73575	5.05161	5.24863	4.99453	4.98807	5.07551	5.12947	5.01453
hsa-miR-4539	1.98947	5.71496	5.62388	5.45262	5.12191	4.92345	5.50831	5.6528	1.21168	7.34795	8.3738	6.91205	7.93743	8.21271	7.69084	7.28367	8.02396	7.94967	7.74366
hsa-miR-4540	0.745302	0.189954	3.4766	0.0345969	0.160736	0.111076	-0.373026	-0.150598	0.212831	3.15297	2.523	2.94625	2.96037	3.4187	3.14195	3.39337	3.53787	2.94211	3.51719
hsa-miR-454-3p	6.94253	6.37419	6.0683	6.51642	5.55174	5.02915	7.65091	7.45015	5.6145	7.83624	4.70308	10.0861	5.75124	5.31085	4.0965	8.23355	6.57826	5.77342	8.53385
hsa-miR-454-5p	1.1757	0.477964	3.9749	0.224044	0.430458	4.47429	4.34226	3.87664	4.48299	4.71577	4.57324	5.82793	4.23556	3.68381	4.08238	5.04774	4.35524	3.83777	4.87023
hsa-miR-455-3p	0.957762	0.353928	0.164387	4.07922	0.315583	0.250233	4.02963	4.09515	0.383899	3.01413	3.22621	4.50544	3.73387	3.65014	3.20197	4.02385	3.36856	3.1952	4.20207
hsa-miR-455-5p	0.996764	4.84894	0.0576524	0.038688	0.24479	0.164	5.04199	4.05311	0.329107	3.79009	3.42026	6.68532	3.67015	4.26948	3.73957	5.20469	3.88599	4.102	6.58087
hsa-miR-4632-3p	1.66275	5.42981	5.83705	5.24337	5.48621	5.36709	5.90849	5.73837	5.01874	5.30628	5.7755	5.30456	5.45977	5.59693	5.67322	5.20232	5.65751	5.20487	5.12825
hsa-miR-4632-5p	6.50199	6.92671	6.83977	6.57958	6.32066	6.829	6.25514	6.20739	6.57631	7.20637	7.61091	7.0886	7.1181	7.47538	7.33327	7.22139	7.24195	6.93468	7.39604
hsa-miR-4633-3p	0.835434	0.222055	0.0393026	0.0245435	0.185122	0.122133	4.10672	-0.21523	0.250907	3.91614	4.0945	4.24925	3.76301	4.24361	3.73379	3.56327	3.52903	3.60067	4.3857
hsa-miR-4633-5p	0.847446	4.34396	0.0989648	0.085416	0.23316	0.17512	-0.401718	3.46853	0.293888	3.24763	3.51164	3.39239	3.03352	3.46329	3.71061	3.31813	3.25207	3.64014	3.3685
hsa-miR-4634	1.90286	5.75652	6.00989	5.91101	6.94096	5.20647	6.47402	5.93115	6.74924	6.31964	6.71585	6.01414	6.44363	6.54812	6.41756	6.07664	6.47246	6.67092	6.51898
hsa-miR-4635	2.09285	6.30733	6.31552	5.93815	5.95794	6.67881	6.02573	5.98281	6.56415	7.13056	8.11416	6.57005	7.74095	7.90902	7.54175	6.85359	7.68648	7.78987	7.03352
hsa-miR-4636	1.14198	0.499023	4.15348	4.78939	0.455443	4.49446	3.88809	3.72571	0.53309	3.95438	3.70333	4.15648	4.00632	3.95901	3.82824	4.21216	3.97612	3.9565	3.66367
hsa-miR-4637	0.498429	-0.0309787	-0.163324	-0.17194	-0.0656295	-0.114589	2.87943	2.77891	-0.00379435	2.88194	3.07058	-0.582235	2.58455	2.64707	-0.55816	2.41295	2.91647	-0.535382	2.50362
hsa-miR-4638-3p	1.75971	5.44207	5.72606	5.36631	5.23336	4.69531	5.17878	5.41418	5.73958	6.10631	6.28373	6.42411	5.95434	6.44957	6.22311	6.30587	6.38805	5.89475	5.66132
hsa-miR-4638-5p	1.62537	4.86364	4.78836	5.05311	5.48118	5.77876	4.9694	5.19654	5.1863	5.28219	5.73662	5.45642	5.43693	5.44055	5.84367	5.2483	5.47511	5.59121	5.05725
hsa-miR-4639-3p	1.33311	5.70524	0.353509	4.23333	5.22324	4.51883	3.82973	4.74503	5.47698	3.99229	4.07831	3.98061	4.27148	4.45332	4.70312	4.63694	4.91558	3.74072	3.78728
hsa-miR-4639-5p	1.59569	4.95462	4.51734	5.84045	5.70208	5.29703	6.54226	6.62857	5.77485	4.71241	4.31668	4.86767	5.88492	4.13832	4.746	4.52424	4.85727	6.06676	4.80407
hsa-miR-4640-3p	1.30465	0.576795	4.80384	4.22689	4.62726	0.443301	4.91186	5.40394	4.52202	4.43882	4.64393	4.81665	4.49408	4.40277	4.72846	4.83154	4.76843	3.98271	4.35222
hsa-miR-4640-5p	1.42045	4.61672	4.03312	4.00629	5.71671	4.82494	4.7946	5.07468	0.70426	4.68974	4.70521	4.87095	5.13683	5.04636	4.95895	4.79448	4.79539	4.92781	4.78069
hsa-miR-4641	0.670852	0.126672	3.35251	3.71383	0.100527	0.0561643	2.67829	2.9862	0.147161	2.2419	3.23123	-0.512681	2.91271	-0.4122	2.76873	2.69447	-0.383692	2.75734	2.20339
hsa-miR-4642	1.82168	4.8933	5.50431	5.61819	6.31101	5.44584	6.85897	6.67976	6.68657	6.44472	5.75597	6.19513	6.12181	5.97336	6.08283	5.87598	6.13209	5.86913	5.79649
hsa-miR-4643	0.757121	0.222991	0.087559	0.0767383	0.195415	0.14862	2.75552	-0.0962881	0.244602	3.11704	2.93805	3.09338	3.40069	3.52905	3.36721	2.92767	2.99021	2.66755	3.02198
hsa-miR-4644	6.35029	6.74612	6.52975	6.80667	6.38081	6.66006	6.44958	6.32603	6.71875	6.74226	7.61177	6.42219	7.30505	7.44905	6.97553	6.46495	6.93742	7.32978	6.76875
hsa-miR-4645-3p	1.25697	4.40546	4.20045	4.46454	0.54398	4.54415	3.86368	3.53561	4.33269	3.85437	3.19225	3.55171	3.50226	4.05639	4.53371	4.45746	3.75935	3.57444	3.64756
hsa-miR-4645-5p	0.865186	0.30812	0.148721	0.135929	0.275766	0.220746	3.58892	3.22559	0.333442	3.43075	3.16416	3.2515	3.14484	3.88583	3.43483	3.71741	2.76313	3.20454	3.56704
hsa-miR-4646-3p	5.47634	4.87528	4.79908	5.41247	6.07808	5.64645	4.9427	4.33119	5.67629	5.53228	5.95645	5.17948	5.57191	5.64187	5.79106	5.50376	5.61934	5.58053	5.17557
hsa-miR-4646-5p	1.4556	5.17996	4.39431	4.81269	4.30699	4.83102	4.54789	3.70874	5.44772	4.2359	4.67427	4.43199	4.9983	4.5622	4.55671	5.06855	6.19595	3.94774	4.64271
hsa-miR-4647	1.63623	5.49165	5.66969	5.35195	0.783955	4.34825	4.20205	4.1504	5.98058	5.9257	6.08013	5.69553	6.34463	6.13649	6.02797	5.67164	6.43888	6.31864	6.16337
hsa-miR-4648	0.82658	0.263691	0.106083	4.04255	0.231709	0.177312	3.37598	-0.110302	0.288719	2.51989	3.45522	2.73724	3.4046	3.40776	3.85052	3.19951	3.84261	2.78429	2.4786
hsa-miR-4649-3p	0.915058	3.92655	0.202723	3.73082	0.331743	0.275858	2.82401	-0.019204	0.390343	2.84357	3.33064	3.33849	3.10993	3.02546	3.74752	3.38224	2.99986	3.63565	3.02148
hsa-miR-4649-5p	1.70891	5.8859	5.63328	4.92532	5.6082	4.95424	5.37151	5.83014	5.49088	5.51547	6.03052	5.7633	5.97623	5.93122	6.21895	5.5843	5.41095	5.65578	5.54689
hsa-miR-4650-3p	0.625257	0.0377034	-0.107245	-0.118774	0.00708804	3.55001	-0.53039	-0.304762	0.0678735	2.559	4.02262	2.95521	3.43479	3.42145	2.89284	3.44284	-0.546009	3.09325	2.6772
hsa-miR-4650-5p	1.65519	6.18284	5.9487	6.18287	5.94708	6.17506	5.67355	4.96357	6.19868	5.15804	5.64977	4.11584	4.86327	5.63705	5.32985	4.57079	5.06815	5.12714	5.12755
hsa-miR-4651	2.18769	7.5553	6.84066	6.83263	6.39056	7.49492	5.74336	5.86605	6.93434	7.45523	7.8881	7.23877	7.68065	7.65353	7.83405	7.39914	7.83613	7.90881	7.13793
hsa-miR-4652-3p	1.76759	6.23294	5.76859	5.56637	5.23441	6.83331	5.08559	5.12311	5.5627	6.14082	6.26016	5.64384	6.10558	5.85239	5.98607	5.90265	6.31134	6.08284	5.28395
hsa-miR-4652-5p	1.57099	4.85551	4.85982	5.495	5.20779	5.01433	4.36494	3.72265	4.91012	5.73861	5.30372	4.68667	5.88034	5.70468	5.53915	4.9427	5.39564	5.5657	5.18254
hsa-miR-4653-3p	1.64752	5.61413	5.87394	5.88365	4.89198	6.73271	4.52427	4.32338	5.18961	5.24349	5.73952	5.2182	5.80485	5.73303	5.47242	5.22606	5.50141	5.25252	5.19094
hsa-miR-4653-5p	1.02188	0.420628	0.227387	0.211811	0.381519	4.27384	3.90349	3.72546	4.75146	3.39376	3.3357	3.54424	3.71707	3.40837	3.72903	3.39799	3.47881	3.80171	3.28568
hsa-miR-4654	1.51714	4.63461	5.06346	5.03614	4.56556	5.45945	4.50973	5.09069	4.57022	4.8999	5.00728	4.47686	4.9822	4.90504	5.22249	4.7751	5.43469	5.08279	4.76685
hsa-miR-4655-3p	1.94787	6.36	6.0497	6.08834	6.02265	6.45305	6.49042	6.57829	6.57911	6.31422	6.60936	6.30257	6.68064	6.75861	6.75962	6.22575	6.4408	6.66596	6.57952
hsa-miR-4655-5p	5.83063	7.00575	7.19288	7.02191	7.38728	7.00475	6.13298	6.38525	7.81371	7.47774	7.52085	6.90921	7.59757	7.4327	7.94571	7.16729	7.71893	7.44956	7.18931
hsa-miR-4656	1.12368	0.463222	3.93204	0.224023	4.30939	4.19924	-0.426712	3.9343	4.83377	3.82425	3.94909	4.7699	3.87691	4.52176	3.89183	4.43084	4.04688	3.38972	4.16393
hsa-miR-4657	1.12627	4.33224	0.285828	4.10722	4.26884	0.38096	4.38742	4.0732	0.529191	3.97905	3.62258	3.8322	4.07228	3.82479	4.095	3.796	3.63061	3.2933	3.79758
hsa-miR-4658	1.99041	6.58868	6.24442	7.18186	5.75135	7.2571	6.48228	6.59863	5.97457	6.74165	6.60341	7.58145	7.00808	6.38796	6.33263	6.01568	6.29134	6.84563	6.5104
hsa-miR-4659a-3p	1.39569	4.92557	4.58414	4.72989	4.65823	4.18152	3.28517	0.0247231	0.673522	5.21663	6.13219	4.72995	5.92902	5.92884	5.48333	5.04025	6.05703	5.44777	5.10021
hsa-miR-4659a-5p	-0.540355	-0.861741	-0.964942	-0.973186	-0.882777	-0.918436	-1.12022	-1.07026	-0.845239	0.545204	-1.13179	-1.14268	0.613695	-1.12712	-1.13814	-1.13252	0.876099	-1.13375	0.712519
hsa-miR-4659b-3p	0.665598	0.0736428	-0.0770537	-0.0891818	0.043118	-0.0088645	-0.523489	-0.285094	0.0980101	3.2605	3.92453	2.8007	3.02357	3.84634	3.25966	3.16732	3.74477	3.27097	3.40397
hsa-miR-4659b-5p	-1.16974	-1.39432	-1.46643	-1.4722	-1.40902	-1.43394	-1.59429	-1.5647	-1.38279	-0.325691	-1.60491	-0.413607	-1.60979	-1.60052	-1.60848	-1.60561	-1.59626	-1.6068	-1.61172
hsa-miR-466	1.38696	0.637636	4.82724	5.19672	4.75173	6.15432	3.91159	4.64052	4.87454	4.38394	4.4269	4.56367	4.05665	5.12576	4.86909	4.75541	4.07486	4.55368	4.60216
hsa-miR-4660	6.04968	5.63156	5.16615	6.00545	5.67258	5.84267	5.66551	5.62751	5.68672	5.6554	5.2289	6.93342	5.27212	5.31285	5.34334	6.44293	5.60615	5.36031	5.86116
hsa-miR-4661-5p	5.97709	5.46932	6.04994	5.22514	5.74516	6.13579	7.25239	7.38956	5.8701	6.19029	6.39278	7.32267	5.81999	6.21969	5.7028	6.71569	6.14472	6.25243	6.19101
hsa-miR-4662a-3p	0.717922	0.202401	0.080699	3.31616	0.177541	0.135445	-0.262307	-0.0827111	0.22191	2.66717	2.61563	3.05698	2.55886	3.17243	2.95817	2.60571	3.23517	2.6732	2.39556
hsa-miR-4662a-5p	5.74985	5.45366	6.10549	5.52879	5.92411	6.05149	5.33252	5.03785	6.04978	6.137	6.20513	6.31475	6.17122	5.92778	6.30936	6.00084	6.16502	5.9032	5.59258
hsa-miR-4663	1.31592	0.58219	4.25793	4.33961	4.63309	0.447666	3.90032	4.27327	5.34611	4.66986	5.05378	5.00283	4.78391	4.69472	4.8247	4.56192	4.57496	5.2423	4.78695
hsa-miR-4664-3p	5.65432	6.17864	6.15188	5.594	6.83528	6.80745	5.82912	5.88702	5.92458	6.52038	6.45086	6.28551	6.67629	6.70635	6.93404	6.13937	6.48045	6.33759	6.65245
hsa-miR-4664-5p	1.48053	4.83738	4.98791	4.81584	5.18805	5.33433	4.45597	4.71628	4.43349	4.78467	4.60244	4.98299	4.92297	4.28906	4.69783	4.46927	4.72644	5.07538	4.48654
hsa-miR-4665-3p	5.49875	5.94754	5.2925	5.70717	5.56685	5.97269	5.15682	5.59954	6.00279	6.03117	6.27867	5.94367	6.01352	6.20957	6.48218	5.65396	5.86956	6.31331	5.69861
hsa-miR-4665-5p	1.61982	5.04685	4.86649	5.2379	5.80414	5.36145	5.19397	4.95938	5.92975	5.36055	5.46637	4.87007	5.63064	4.9511	5.99845	5.1721	5.18583	5.49259	5.01007
hsa-miR-4666a-3p	1.01729	0.408218	4.24214	4.1248	0.368532	4.69799	3.1668	-0.0603677	0.439238	4.13071	3.61703	3.85133	3.72622	3.86438	3.31265	3.16718	3.63166	3.86225	2.73387
hsa-miR-4666a-5p	0.662833	0.0934991	-0.045644	-0.056802	0.065243	0.0172057	-0.451496	-0.236106	0.115617	3.14543	2.98275	3.12383	3.19077	3.76909	3.43854	2.97216	3.24728	2.95427	3.20201
hsa-miR-4666b	1.54132	5.20013	5.52101	4.66628	0.702818	4.75906	3.51111	3.94262	4.80447	5.33417	6.42261	5.09395	6.19919	6.33574	5.64474	5.21557	5.94653	5.87418	5.74272
hsa-miR-4667-3p	1.56748	4.7531	5.005	4.97758	4.32644	4.85102	4.13418	4.60465	5.17758	5.51706	5.50169	5.43097	5.15986	5.96255	5.34104	5.58763	5.46797	5.44496	4.85464
hsa-miR-4667-5p	5.63479	6.45416	5.93549	6.17459	6.13536	5.56334	5.75729	5.90159	5.75338	5.93435	6.0877	5.87938	6.22927	5.8627	6.30056	6.24398	6.01147	5.84266	5.80175
hsa-miR-4668-3p	1.38511	0.639789	4.15422	4.87118	5.1675	4.63242	4.89601	4.75734	5.77614	4.34479	4.58691	4.42048	4.57908	4.70691	4.58015	4.68382	4.35403	4.25498	4.50503
hsa-miR-4668-5p	1.74199	6.33995	5.15987	5.65363	6.43461	5.747	5.7031	5.71665	5.11877	5.6026	5.94477	5.2706	5.99212	6.07399	5.76302	5.52781	6.03192	5.69485	5.64459
hsa-miR-4669	1.46243	4.7318	5.05072	4.25935	4.55418	4.43789	4.29756	4.37696	5.37751	4.3176	4.70958	4.31596	4.59121	4.71963	5.25501	4.79861	4.79961	4.87154	5.05476
hsa-miR-4670-3p	1.13793	4.30039	4.09883	0.183432	5.68516	0.309264	5.12548	5.0515	5.60338	4.09467	3.98628	4.08773	4.7998	3.60227	4.03091	3.79307	-0.538188	4.86496	3.06829
hsa-miR-4670-5p	1.3048	5.9329	5.67548	6.31446	0.503073	7.72729	4.16466	4.19636	0.593619	4.4528	3.90202	5.85281	3.6493	4.78246	3.78405	3.95029	4.4497	3.9868	3.47397
hsa-miR-4671-3p	1.09033	0.488144	4.07684	0.274672	0.448117	4.31402	3.54704	3.44105	4.42997	3.42823	3.2915	3.52214	4.05975	4.09063	2.91861	3.85813	3.72587	3.2602	3.44224
hsa-miR-4671-5p	1.2318	4.32637	0.271583	0.252089	4.25873	0.381012	5.00087	5.46272	4.62686	4.82244	4.44045	4.80658	4.92965	4.56303	4.65448	4.85218	5.02657	4.59835	4.10702
hsa-miR-4672	1.53618	5.59607	5.56333	5.38909	4.32143	5.46426	4.41337	4.89587	5.46507	5.02862	5.14875	4.83238	4.70043	5.03487	5.2263	4.51811	5.11568	4.94548	4.27445
hsa-miR-4673	1.65354	6.18229	4.5255	4.68124	5.85622	5.10065	5.44288	5.73743	5.48374	5.34487	5.70444	5.24046	5.58404	5.80641	5.54874	5.09579	5.45441	5.32369	5.65125
hsa-miR-4674	1.79004	5.8459	5.77111	5.70183	5.91747	6.31925	5.35323	5.56077	6.08758	6.05078	6.07999	6.0039	6.04687	6.17794	6.01516	5.64927	5.88304	6.02989	5.92493
hsa-miR-4675	1.19756	4.65485	4.83647	0.247737	0.453601	0.372819	3.87155	4.75526	4.3556	4.44053	4.24437	4.60635	4.23596	4.61595	4.52912	4.44555	4.86961	4.50085	4.1715
hsa-miR-4676-3p	1.55354	6.51274	6.19678	5.28609	6.01797	5.41185	4.73506	4.72879	5.25531	4.61409	4.4491	4.83489	4.67061	4.87742	4.67517	5.19047	4.47675	4.61496	4.79961
hsa-miR-4676-5p	5.50005	5.94837	5.64859	4.87071	5.96792	6.26115	5.77448	6.05139	6.47382	5.80968	5.96938	5.81999	5.70149	6.03829	5.77274	6.30168	6.3315	5.91813	5.54362
hsa-miR-4677-3p	1.23512	4.32694	0.274458	4.90997	4.71603	4.69457	4.36406	-0.0618666	0.554296	4.31932	4.738	5.16718	4.48402	4.78603	4.74942	4.94111	4.96452	4.73585	4.87321
hsa-miR-4677-5p	1.56631	5.65861	5.70176	5.94327	4.96893	5.15933	4.92726	4.53719	5.09334	5.03257	5.12637	4.99717	5.22665	4.73573	4.98059	5.2894	5.29106	4.32549	4.98022
hsa-miR-4678	0.924349	0.349417	0.175517	3.78964	0.314189	0.254205	-0.341754	3.52071	4.25857	3.46292	3.31217	3.64179	3.28435	3.57547	3.62154	3.07298	3.45053	3.41354	2.91682
hsa-miR-4679	0.729559	0.156063	4.13474	-0.00648144	0.125551	0.0736328	2.90241	-0.201362	0.179934	3.06429	-0.525119	2.82714	3.04831	2.98235	3.16766	3.96665	3.20043	2.80276	3.4682
hsa-miR-4680-3p	0.827846	0.341036	0.217825	0.208057	0.315814	0.273166	2.64729	3.33277	0.360848	2.80664	2.84995	2.61823	2.849	3.24119	2.83397	2.83995	2.61977	2.7451	2.94945
hsa-miR-4680-5p	1.18164	4.53765	4.09562	3.94366	0.445287	0.365301	3.79363	3.52727	0.528881	4.73194	4.91346	4.1702	4.38171	5.04889	4.58748	4.31326	4.82608	4.63365	4.20306
hsa-miR-4681	1.69197	5.49838	5.43855	4.50351	5.22454	5.95718	4.9765	5.20428	4.92801	5.5979	6.24152	5.36801	6.09912	6.19667	5.69307	5.63993	6.01109	5.94911	5.72864
hsa-miR-4682	1.65754	5.29018	5.48523	6.45415	6.96489	4.35165	7.17543	7.1133	6.67185	4.77801	4.8384	4.56259	5.07492	5.16585	5.26385	4.7914	4.10612	5.07356	4.89007
hsa-miR-4683	6.43078	7.65715	7.43305	7.50389	7.29476	7.84308	6.79613	6.92588	7.19739	6.44481	6.89282	6.59701	6.84642	6.70731	6.95213	6.11072	6.25948	6.9778	6.32757
hsa-miR-4684-3p	1.51473	5.02934	4.04906	5.03624	5.40058	5.71368	4.50948	4.59739	5.39274	4.67254	4.75405	5.01513	4.72883	5.22867	4.76825	4.29563	5.30941	4.85062	5.08833
hsa-miR-4684-5p	0.968842	0.376568	0.191152	4.15384	0.339033	0.275091	4.01323	3.93337	0.405913	3.92506	3.62443	3.91992	3.6228	3.57508	3.68425	3.72368	3.50998	3.01647	3.30818
hsa-miR-4685-3p	1.69874	6.14817	6.24475	5.88935	5.71441	6.45852	4.66656	5.40764	6.16289	5.40658	5.59675	5.40761	5.26286	5.22491	5.55329	5.43993	5.59704	5.56063	4.94501
hsa-miR-4685-5p	1.83387	5.69304	5.10814	5.52694	6.13019	5.61061	5.35819	5.2211	5.50663	6.22167	6.9011	5.80403	6.48396	6.91362	6.78183	6.0276	6.90227	6.41153	6.2902
hsa-miR-4686	1.52482	4.8476	4.9272	4.26987	5.46486	4.55913	4.5108	5.09282	5.08611	4.82044	4.82336	5.13608	5.6005	4.2423	5.13014	5.39689	5.61772	5.51925	4.14933
hsa-miR-4687-3p	1.80937	5.23569	4.81478	5.14146	5.37819	4.79808	4.72394	4.70078	5.29049	6.55449	7.0168	6.02939	6.9424	6.84365	6.8394	6.37667	7.13149	6.78213	6.56679
hsa-miR-4687-5p	5.51226	6.13023	6.20607	6.23784	6.59792	6.70982	5.69952	4.99659	6.48009	6.00147	5.94553	5.82682	6.34805	6.17523	6.42929	5.90108	6.15598	6.39773	6.11241
hsa-miR-4688	1.18671	0.504919	4.0896	4.64031	0.458536	4.3503	3.71486	4.05633	0.541171	4.45679	4.08499	4.3924	4.60479	4.48123	4.40479	4.50493	4.59802	4.32664	4.40701
hsa-miR-4689	1.86083	5.80306	5.65034	5.08486	6.27972	5.19982	5.12928	5.42605	6.05007	6.41073	6.97049	5.90502	6.62424	7.00951	6.97821	6.19155	6.92095	6.62169	6.19219
hsa-miR-4690-3p	0.874703	0.281186	0.103865	0.0895749	0.245298	4.05441	3.06464	-0.141831	0.309241	3.40797	3.67244	3.13265	4.01934	3.89346	3.71891	3.6072	3.3758	3.79021	3.99268
hsa-miR-4690-5p	6.57909	5.62657	5.02903	4.85639	5.07853	4.59356	5.50183	5.21077	5.62249	5.35432	6.00536	5.52326	5.91342	5.851	6.03831	5.18552	5.86137	5.84705	6.01844
hsa-miR-4691-3p	1.48029	4.7396	5.55738	5.57567	4.44166	6.18364	5.02052	5.22105	0.748041	5.32504	5.16926	5.85116	4.4535	4.64862	5.07629	4.7376	4.60483	4.56859	4.87107
hsa-miR-4691-5p	5.53425	5.82546	5.95373	6.67048	5.80569	6.14437	8.59804	8.09458	5.77443	6.48876	6.37707	6.81175	6.0199	6.46056	6.40867	6.62132	6.25338	6.25971	5.92405
hsa-miR-4692	1.29832	0.587234	5.11799	3.97485	4.71148	5.3257	3.48725	4.47676	4.92459	4.20192	4.21789	4.15514	3.98683	4.19876	3.71889	3.99826	4.71518	4.27607	3.18672
hsa-miR-4693-3p	2.1201	6.96448	6.97942	8.1622	6.47468	7.79241	7.88594	7.42764	5.94745	7.04809	6.87811	8.07223	7.28586	6.61194	6.2379	6.14456	6.25303	7.0819	6.54959
hsa-miR-4693-5p	1.53706	5.1201	4.85599	4.6657	4.67957	0.609254	4.06527	3.94207	4.90603	5.79482	6.17632	4.68326	5.85166	6.57949	5.57403	5.38017	5.80362	6.19039	5.77003
hsa-miR-4694-3p	6.13972	4.98272	4.54615	5.70238	5.67288	5.96814	6.42918	6.31038	5.85105	5.23695	5.5665	5.43595	5.91741	6.1508	5.70272	5.57295	5.67055	5.7691	5.9002
hsa-miR-4694-5p	1.36142	4.59697	4.81309	5.06014	4.41177	4.80379	4.04247	4.01693	0.666351	4.17765	4.45966	4.87828	5.06877	4.58205	4.70511	4.31682	4.34694	4.87831	3.99293
hsa-miR-4695-3p	1.93336	6.87584	6.57778	5.80067	6.73132	6.20297	4.74284	5.67614	6.77863	6.43558	7.0683	6.17179	6.82924	6.74756	6.7258	5.94956	6.70371	6.70819	6.18895
hsa-miR-4695-5p	1.56658	4.85467	5.25782	5.23035	5.2068	5.35357	3.781	4.73029	5.53546	4.95849	5.07168	4.74808	5.59037	5.5434	5.59232	4.84805	4.99311	5.42362	5.28237
hsa-miR-4696	1.26461	4.46814	4.00424	0.268433	0.48399	0.399392	4.42411	4.62088	4.52172	5.03351	4.90933	5.16103	5.45248	4.93046	4.87949	5.19256	5.29361	5.06962	4.64458
hsa-miR-4697-3p	1.5098	5.191	4.29467	5.27687	5.19622	5.92746	4.50883	4.66074	4.56903	4.60879	4.7182	4.77077	4.90199	5.20123	5.37318	4.66891	4.69168	4.84986	4.68015
hsa-miR-4697-5p	1.62457	4.40441	5.62366	4.28379	4.97783	5.02206	4.52172	4.39893	4.81649	5.28247	6.36449	5.17149	6.04413	6.37952	6.21087	5.22378	5.88516	5.9718	5.4018
hsa-miR-4698	1.48828	5.39879	4.84518	4.01822	4.86522	4.83651	4.18691	4.30332	4.98868	4.63741	5.11338	4.57812	4.925	4.64794	5.0219	5.25176	5.32943	4.74822	4.78996
hsa-miR-4699-3p	1.40803	5.07636	5.09242	4.24544	4.8381	4.52942	4.487	3.81939	4.41253	4.30608	4.08933	4.52547	4.36115	4.22367	3.91902	4.64487	4.54117	4.54922	4.2934
hsa-miR-4699-5p	0.476135	-0.0246731	-0.140659	-0.14801	-0.057452	-0.0989142	2.62557	2.94378	0.00104269	2.14958	2.54997	2.25635	2.65606	-0.421693	2.46425	2.54029	-0.403175	-0.448457	1.93557
hsa-miR-4700-3p	1.47849	5.33378	4.68352	4.01575	4.86601	5.27809	4.9857	5.03973	0.74895	5.069	5.26738	5.15336	5.32036	5.22515	4.91406	5.2298	5.2247	4.9086	5.19129
hsa-miR-4700-5p	1.8678	5.90403	6.23191	6.47418	5.97071	5.89422	5.92843	5.90121	5.75295	5.84015	6.08733	6.15514	6.02917	6.23908	6.42587	6.0459	6.21045	6.06505	8.24908
hsa-miR-4701-3p	1.37964	4.4898	4.6642	3.99884	4.29227	4.42344	-0.373338	3.81357	5.05662	4.71277	4.95613	4.56254	4.88154	5.23103	5.2442	5.23395	4.99592	5.25855	4.53832
hsa-miR-4701-5p	1.49106	5.46941	4.99414	5.09896	4.86858	5.14853	4.40788	4.03814	0.757831	5.30629	5.47141	4.98855	5.23949	5.03005	5.52892	5.34969	5.41014	5.0816	5.17299
hsa-miR-4703-3p	0.598058	0.0662744	-0.0463329	3.30118	0.0432626	0.00430628	2.81586	-0.197277	0.0881264	2.80413	-0.42211	2.94079	-0.476122	2.56433	2.90063	2.57655	2.86147	2.38619	2.19662
hsa-miR-4703-5p	0.346487	-0.123331	-0.260051	-0.266294	-0.154082	-0.206209	2.64745	-0.363608	-0.0992069	-0.553057	2.30575	1.83546	-0.543409	2.2904	2.41706	2.29635	2.18072	-0.516388	2.09778
hsa-miR-4704-3p	0.476412	-0.013944	-0.118372	-0.125208	-0.0460388	-0.0794471	-0.350301	-0.231698	0.0112351	-0.437885	2.44428	1.97004	2.37935	2.63974	2.03003	2.50447	2.6982	2.67404	1.99979
hsa-miR-4704-5p	0.690879	0.128004	3.64154	3.40858	0.0995639	0.0512194	3.16	3.16416	0.150268	2.87247	2.58443	2.83555	3.30576	-0.467891	2.67551	3.66593	-0.435716	2.45319	-0.617271
hsa-miR-4705	1.10928	4.26185	4.47538	0.193846	0.391565	0.313996	4.25421	4.03352	0.472609	4.6162	4.79211	4.10029	4.42167	4.14236	4.55544	4.62251	4.4944	4.30452	4.13656
hsa-miR-4706	6.25722	6.65275	6.80429	6.46629	6.07597	6.40568	5.89337	5.69073	6.15962	6.5599	6.90279	6.72621	7.03232	6.8299	6.92487	5.94704	7.13589	6.97193	6.05875
hsa-miR-4707-3p	5.75901	6.08777	6.04479	5.09143	5.63252	6.05744	4.96773	5.60775	5.58098	6.15304	6.89169	5.52185	6.70133	7.05929	6.89252	5.91599	6.51993	6.83986	6.05545
hsa-miR-4707-5p	6.18307	6.91673	6.66366	6.3701	6.91548	6.72769	6.16892	6.21662	6.68537	6.64664	7.47528	5.79187	6.85209	7.58441	7.33596	6.21745	6.52731	6.63531	6.76449
hsa-miR-4708-3p	1.37014	4.49075	4.57718	0.345854	4.84739	4.73012	5.03632	4.76108	0.657593	5.00672	5.60933	4.17729	4.98912	5.63575	5.10928	4.32409	5.23624	5.33078	5.13434
hsa-miR-4709-3p	1.41014	0.646398	4.0313	4.13363	5.11033	4.73957	4.34607	4.02648	0.686779	5.31805	5.6764	5.14772	5.53942	5.84718	6.03913	5.06884	5.76749	5.36359	5.35961
hsa-miR-4709-5p	1.13143	4.53796	5.08891	4.48279	0.390689	0.310289	3.78843	-0.120556	0.474683	4.65139	4.67084	4.16872	4.64714	4.75173	4.55613	4.55229	4.7957	4.91142	4.68465
hsa-miR-4710	1.42119	4.49564	5.04132	4.00631	4.29889	5.68614	5.44864	4.57991	5.22192	3.9049	4.47258	4.1831	4.6496	4.42412	4.65396	4.5402	3.95016	3.68462	4.60489
hsa-miR-4711-3p	1.13867	0.444165	4.41821	0.19158	5.29587	0.316368	3.93149	4.51416	0.481081	4.7905	4.83263	4.17051	4.34687	4.68416	4.62418	4.7892	4.8321	4.56853	4.51331
hsa-miR-4711-5p	0.97971	0.291139	3.93011	0.0454571	0.245254	0.166944	4.14572	-0.254161	0.326971	4.65281	5.23964	4.66169	4.84224	5.10715	4.30813	5.11214	4.80258	4.96526	5.15354
hsa-miR-4712-3p	1.07421	0.426201	0.211556	4.56501	0.382797	0.308803	3.73666	4.54984	4.2675	4.48073	3.55151	4.1426	4.50329	3.76354	3.64059	4.24099	4.0184	4.34013	3.89122
hsa-miR-4712-5p	1.63202	5.55233	5.32381	5.45421	5.28767	5.90897	4.89861	5.10741	4.9193	5.3809	5.35736	4.87132	5.2774	5.57275	5.82944	5.22427	5.63297	5.4527	5.27041
hsa-miR-4713-3p	1.63487	6.32778	5.66888	5.35137	5.28817	5.73439	4.82359	4.54552	5.72442	5.19967	5.40297	5.05474	5.56484	5.07694	5.76828	5.24943	5.32616	4.98648	5.45548
hsa-miR-4713-5p	1.61681	5.28446	5.66643	5.11659	4.97657	5.09569	4.65779	4.61072	4.45769	5.435	5.62641	5.47387	5.47344	5.87142	5.75025	5.24742	5.65238	5.60915	5.3456
hsa-miR-4714-3p	1.22847	4.78393	4.44936	5.68003	0.460701	5.21948	4.41333	-0.068472	0.547773	4.31889	4.52105	4.66236	4.41166	4.60288	5.14447	4.15342	4.68211	4.44624	4.84846
hsa-miR-4714-5p	1.44987	4.61927	4.49232	4.55923	5.50075	4.18913	4.49858	4.64848	4.883	4.62994	5.02107	4.50222	4.55457	4.2843	4.9318	4.54466	4.86886	4.52243	4.26404
hsa-miR-4715-3p	1.24752	5.02953	4.33833	0.286953	4.88011	4.58611	3.73403	-0.0231502	4.49587	4.06403	4.25508	4.22938	4.02575	4.70005	4.57416	4.24224	4.62791	4.58471	4.10043
hsa-miR-4715-5p	1.10102	4.38371	0.303027	4.0554	4.09414	0.392384	3.29668	3.94272	0.531841	3.49134	3.70755	3.5253	3.65293	3.44669	3.1918	4.00717	3.79222	3.67594	3.55722
hsa-miR-4716-3p	0.889083	0.270783	0.0804941	3.96581	0.232331	0.166747	-0.494031	3.35313	0.300823	3.92794	4.10698	3.83952	3.76633	3.96126	3.57474	3.6098	4.3698	3.64759	4.44081
hsa-miR-4716-5p	1.81844	5.99076	6.22634	6.16858	5.92037	5.92982	5.4598	5.45796	5.29184	6.09977	6.18911	5.68092	6.23484	6.36048	6.78932	5.57534	6.63383	6.00387	6.08126
hsa-miR-4717-3p	0.419234	-0.0422591	-0.190449	-0.202287	-0.0724648	-0.123669	6.94019	5.17124	-0.0185621	1.95123	-0.500004	-0.538671	2.19104	-0.483771	2.04656	-0.502562	-0.467717	2.40486	-0.554915
hsa-miR-4717-5p	1.3739	5.2287	4.81804	4.54292	0.585237	4.72086	4.38698	4.86132	4.53726	4.22249	4.54378	3.93573	4.31855	4.90785	4.7409	4.49106	4.44787	4.79053	4.71208
hsa-miR-4718	1.98089	6.0101	6.15119	6.7486	7.7752	7.37715	7.39733	7.02972	7.90085	5.58017	5.80859	6.28453	7.29424	6.02128	5.92364	5.68984	5.75307	7.17186	5.56108
hsa-miR-4719	0.198331	-0.243772	-0.385735	-0.397076	-0.272708	-0.321761	-0.5925	2.31282	-0.22107	2.09369	1.80601	-0.654862	2.24988	-0.611307	-0.641989	1.88824	2.09435	2.17597	-0.66769
hsa-miR-4720-3p	0.944746	0.326478	0.131623	3.89219	0.287086	0.21992	4.82288	4.72177	0.357257	3.96165	4.25802	3.47066	3.36246	3.99536	3.90796	3.30525	3.29681	3.20602	2.60089
hsa-miR-4720-5p	1.00053	4.88865	4.25721	3.80841	4.30703	0.269948	-0.423148	-0.0991158	0.410999	3.68562	3.18249	3.31027	3.8328	3.76145	3.79956	3.7332	4.05341	2.85536	3.6389
hsa-miR-4721	1.45122	0.680262	4.6811	4.65378	0.628198	5.80177	4.91501	4.59022	4.98843	5.34296	5.42702	6.13595	5.30026	5.8193	5.68399	5.59532	4.64479	5.23153	5.23179
hsa-miR-4722-3p	1.43459	5.01291	4.98068	5.72824	4.43183	6.0956	4.39953	3.82255	4.67269	4.46323	4.03874	4.4657	4.99451	3.93853	4.55346	4.0815	4.01815	5.2205	4.26239
hsa-miR-4722-5p	1.22936	4.4328	0.299558	3.95506	4.58911	4.57501	3.03376	-0.0256706	4.35816	4.18393	4.57298	4.13736	4.35455	4.79121	4.86393	4.36546	4.49327	3.84377	4.48853
hsa-miR-4723-3p	1.64216	4.5364	5.14754	5.45589	5.28935	4.67807	4.01057	4.32262	5.18894	5.52629	6.27329	5.26082	5.84767	6.00418	6.42619	5.61624	6.18983	5.95903	5.36711
hsa-miR-4723-5p	0.874775	0.286629	0.111801	3.66376	0.251233	0.190938	3.15083	-0.130138	0.314304	3.451	3.94125	3.25595	3.39028	3.73248	3.99583	3.79745	3.90289	3.91029	3.0476
hsa-miR-4724-3p	1.17388	0.476865	0.242143	4.65994	5.67777	0.348498	3.79662	4.6428	5.42203	4.05188	4.09609	4.08917	3.86113	4.32379	4.26167	4.55945	4.53485	4.34142	4.00152
hsa-miR-4724-5p	1.63062	0.832915	4.31186	4.76163	6.45418	4.57492	4.37093	4.85381	7.39505	5.59214	6.22347	5.14939	6.11712	6.19096	5.90382	5.51707	6.25889	5.71942	6.18354
hsa-miR-4725-3p	6.42163	5.62099	6.07216	6.37311	7.48172	6.60766	6.37042	6.38283	7.13002	7.00149	7.01511	6.77169	6.91667	6.85494	7.24575	6.77526	7.07457	7.0564	6.8611
hsa-miR-4725-5p	1.37907	4.815	4.66084	4.71672	5.01212	4.52957	3.83729	4.11453	0.675361	4.58721	5.09105	4.38143	4.39893	4.81219	5.66842	4.57207	4.4968	4.62411	4.43648
hsa-miR-4726-3p	1.78497	6.15699	6.51837	6.19572	5.91687	5.3822	5.52922	5.52574	5.36182	5.89979	6.27387	5.5266	5.88885	5.98614	5.79844	5.7037	6.14424	6.11117	6.16566
hsa-miR-4726-5p	1.77169	4.88532	5.4982	6.75257	5.16035	6.51937	4.79993	4.17094	4.94	6.17365	6.39923	6.23418	6.60144	6.56916	6.16478	5.3809	6.55371	6.32953	5.95987
hsa-miR-4727-3p	1.52059	5.03162	5.0658	4.57403	4.67626	4.20186	3.85368	3.94163	4.57145	4.76348	5.85622	4.19513	5.55039	5.67845	5.53228	4.84268	5.70079	5.63337	5.44143
hsa-miR-4727-5p	1.49744	5.64962	4.59814	5.16223	5.63429	4.19795	4.80802	4.66005	0.762374	4.60799	5.85475	4.64664	5.45955	5.47067	5.33324	5.20896	5.45995	5.30589	5.04327
hsa-miR-4728-3p	1.70608	5.14258	6.02431	5.6927	5.86252	5.83326	5.913	5.91156	5.55525	6.69109	5.41027	5.30888	5.44529	5.71999	5.51659	4.92631	5.50731	5.28231	5.40968
hsa-miR-4728-5p	0.801142	4.69441	4.0246	0.0338914	0.179996	0.122615	3.09041	-0.183045	0.240012	2.88693	3.23719	2.8389	2.76796	3.07899	3.49514	3.41792	-0.467118	3.20724	3.4892
hsa-miR-4729	2.01683	6.59097	6.1243	6.2491	5.7556	5.82729	5.46183	5.33322	5.97832	7.03208	7.81726	6.60338	7.36224	7.56525	7.10494	6.83784	7.54519	7.28862	7.23389
hsa-miR-4730	1.49898	5.02575	4.29291	4.89472	4.9564	5.61328	5.34327	5.37867	4.99125	4.54127	4.64356	4.32089	4.69525	4.93492	5.10055	4.29383	4.87996	4.75005	4.61823
hsa-miR-4731-3p	1.13435	4.93283	5.03378	5.23501	0.390499	0.309731	4.1782	-0.123103	0.474878	5.07582	4.60554	4.1289	4.52501	4.65035	4.52585	4.31644	4.39812	4.606	4.45225
hsa-miR-4731-5p	0.844509	0.284669	0.126255	3.78661	0.252533	0.197864	3.31506	-0.0915816	0.309816	2.79938	3.34822	2.56046	3.46324	3.73772	3.89572	2.90254	3.4837	3.12087	3.32417
hsa-miR-4732-3p	1.4473	5.389	6.00909	4.88409	4.66082	5.13489	4.05695	4.21416	4.42691	4.83492	4.25181	4.31398	4.62268	4.79056	4.51801	4.08335	4.59776	4.52317	4.44781
hsa-miR-4732-5p	5.83597	5.36538	5.21497	5.81235	5.2241	5.87419	5.31559	5.74118	5.11141	4.89303	4.96866	6.72044	4.94974	5.22389	4.87971	5.84776	4.93867	4.77215	5.01705
hsa-miR-4733-3p	1.30464	4.89208	5.08036	4.43641	4.27368	0.441309	3.96749	4.49104	0.613795	4.54135	5.2258	3.7584	4.86296	5.15782	4.84934	4.39719	4.69389	4.9305	4.52233
hsa-miR-4733-5p	1.20794	0.50924	4.68949	4.66308	0.461719	4.47729	4.12963	3.66033	0.546382	4.60211	4.33668	4.41134	4.71539	4.45989	4.81232	4.44825	4.83916	4.71166	4.28778
hsa-miR-4734	1.5383	5.708	4.77583	4.66512	5.58328	4.45207	4.41362	4.66499	4.44479	5.36885	5.12247	5.06755	5.34778	4.94124	5.22657	5.46282	5.23218	4.61315	4.97662
hsa-miR-4735-3p	0.497258	-0.0109676	-0.125909	-0.133564	-0.044232	-0.0824689	-0.391628	-0.254034	0.015129	2.40791	2.58627	2.4358	2.7467	2.49934	2.94716	2.16483	2.47559	2.69013	-0.508024
hsa-miR-4735-5p	1.23641	4.45507	0.277125	5.15854	0.469608	4.49875	3.65418	4.60778	0.556552	4.79498	5.1144	4.69155	4.44766	4.94623	4.74827	4.82051	4.71975	5.05355	4.4781
hsa-miR-4736	1.28155	4.98134	3.97272	4.28557	4.22469	4.45469	3.28197	3.77473	4.95304	3.06717	3.98515	3.3496	3.69705	4.00756	3.27151	4.0766	3.44355	3.34743	2.92581
hsa-miR-4737	1.38403	5.42441	5.26305	4.34822	4.74016	4.41704	5.19887	4.50148	4.65282	3.79123	3.78423	3.93688	3.84608	4.16651	3.60052	4.12538	4.24518	3.99519	4.68144
hsa-miR-4738-3p	5.95377	6.47851	5.81171	6.22611	6.23882	5.55308	5.70778	5.52629	5.50102	5.29868	5.37343	5.56212	5.50906	5.36256	5.9328	5.3134	5.93614	5.69944	5.26627
hsa-miR-4738-5p	1.53179	5.03245	4.40702	5.33545	5.3392	5.51762	4.46313	4.46204	5.46381	5.0278	5.09425	5.04222	5.10805	5.09328	5.05547	4.8108	5.17406	4.91478	4.23401
hsa-miR-4739	6.42442	7.76666	8.25844	8.23899	7.56403	8.59007	7.01021	7.28738	7.96584	8.53058	9.10549	7.48246	8.97402	9.16061	9.16414	7.94726	8.95025	8.87294	8.40837
hsa-miR-4740-3p	1.74107	5.37209	5.72412	4.60493	5.36956	5.49269	5.32095	5.71653	5.42714	5.72728	6.18281	5.88087	6.28215	5.95035	6.15083	5.99098	5.98254	6.41574	5.76149
hsa-miR-4740-5p	5.6202	5.06986	5.77059	5.19918	5.6171	5.96709	5.78849	6.18371	6.68455	5.23592	5.68074	5.41588	5.63045	5.64956	6.30398	5.73922	5.58334	5.35952	5.38082
hsa-miR-4741	1.74164	4.67028	5.39177	5.69654	5.15625	5.88013	5.5249	5.58932	5.84495	6.24611	6.20841	5.20546	6.13878	6.14597	6.16294	5.64464	5.9992	6.09417	5.78934
hsa-miR-4742-3p	1.182	0.526986	3.94106	4.35008	4.42822	4.60889	3.4497	3.8473	0.561779	3.12794	3.72125	5.25107	3.60948	3.51177	3.99927	3.643	4.05359	3.81095	3.96934
hsa-miR-4742-5p	0.920085	0.263971	0.0539579	0.0369697	0.221576	0.149219	4.76795	4.9024	0.297078	4.02667	4.29527	3.88878	5.06655	3.90217	4.18505	3.42167	3.97699	4.77969	3.54971
hsa-miR-4743-3p	1.57197	5.27768	5.8246	5.11036	5.47337	5.16033	5.27466	5.69658	5.71483	4.48027	4.65287	4.40775	4.93746	4.65914	4.67715	4.91208	5.44463	5.11782	5.56405
hsa-miR-4743-5p	1.3738	0.634995	4.74011	4.54296	4.41605	4.30089	4.10827	4.11285	4.40873	4.45075	5.06009	4.65389	4.92669	4.54524	5.27698	4.78046	4.88812	4.58466	4.36398
hsa-miR-4744	5.54802	4.61961	5.11213	4.6476	0.636021	4.31688	4.79639	4.51821	5.15063	4.69165	4.8419	4.18658	4.62202	4.38188	4.55413	4.0271	4.79717	4.92925	4.5786
hsa-miR-4745-3p	6.1755	6.88316	6.94022	6.96843	7.12374	6.75289	6.92545	7.14029	7.05319	8.88923	9.61561	8.23526	9.08785	9.46619	9.29727	8.49403	9.24026	9.1229	9.47016
hsa-miR-4745-5p	1.65767	5.13601	5.08482	4.49875	5.60188	5.36649	5.00734	5.40306	5.19092	5.61066	5.79205	5.34469	5.6675	5.84191	5.70617	5.49899	5.54829	6.15152	5.5741
hsa-miR-4746-3p	5.70461	5.03922	4.18426	4.15709	0.723915	5.22791	6.20397	6.68566	5.00474	4.82562	5.43934	5.18754	5.22745	5.41113	4.80618	5.03055	4.81666	4.889	5.13999
hsa-miR-4746-5p	1.67351	5.13821	4.3183	4.39978	5.22216	4.86592	5.8548	5.88154	5.19314	5.94183	5.81066	6.42627	5.42308	5.73569	5.55086	6.36711	5.48053	5.70603	5.76926
hsa-miR-4747-3p	1.77005	4.42941	5.39505	6.00258	4.90962	5.38023	4.98525	4.92507	5.56284	6.08381	6.46413	5.82699	6.42348	6.62036	6.55068	5.85507	6.54262	6.70511	6.36979
hsa-miR-4747-5p	0.833716	4.26441	0.119601	0.107056	0.24413	0.19021	2.76685	-0.0950379	0.300639	3.13336	3.39327	3.10299	2.9833	3.20447	3.10966	3.43881	3.58545	3.1768	3.0909
hsa-miR-4748	1.7983	6.51007	6.41904	5.65975	6.55885	6.04581	5.29938	5.72227	6.53397	5.33966	6.0805	5.39808	5.91745	6.41815	5.93319	5.59286	5.93655	5.91352	5.58753
hsa-miR-4749-3p	0.611102	0.0463076	3.44022	-0.0935943	0.0199681	-0.0247713	-0.458123	3.25679	0.0745796	2.64595	2.59247	3.36932	2.88948	-0.500909	3.44053	3.08777	-0.471704	2.56504	2.6759
hsa-miR-4749-5p	2.49855	6.62504	7.03899	6.41064	10.9073	5.71387	9.27158	9.49933	11.2916	6.58635	6.04351	6.52283	7.53559	6.3093	7.15073	6.0454	6.51589	7.60074	6.56117
hsa-miR-4750-3p	1.48125	4.62772	4.91847	5.56882	4.31168	5.4517	4.18595	3.82967	4.56327	4.81352	4.88071	4.61053	4.69257	4.60693	5.36708	4.86746	4.87696	5.02227	4.86826
hsa-miR-4750-5p	6.01605	6.82691	6.29746	5.87559	5.96963	6.7358	5.46241	5.4389	6.25969	7.09349	8.16168	6.562	7.70229	8.06315	7.95236	6.82168	7.86598	8.0279	7.2527
hsa-miR-4751	6.38317	5.99217	5.6009	5.52615	5.92171	5.93114	6.1093	6.02537	6.40388	5.34252	5.75673	5.63327	6.15791	5.484	5.45063	5.51581	5.54254	6.21728	5.60622
hsa-miR-4752	1.05882	4.82699	0.194601	4.3986	0.365943	4.16374	4.04953	-0.104745	0.443256	4.35363	4.16352	3.87931	3.14157	4.32769	3.36578	4.35801	4.07011	4.41151	3.93161
hsa-miR-4753-3p	1.56313	4.75284	6.1696	5.67609	5.84535	5.72598	4.81589	4.78917	0.81685	5.00872	5.65878	5.25278	5.73643	5.38776	5.38367	4.94228	5.39589	5.52724	5.24385
hsa-miR-4753-5p	1.63259	5.49049	5.26708	5.7256	4.97879	5.0978	5.44048	5.61024	5.34159	5.24179	5.3343	5.12621	4.97063	5.13489	6.15193	5.34404	5.47596	5.01502	5.61837
hsa-miR-4754	5.95741	7.40084	7.36006	6.94705	6.75917	7.197	6.83923	7.11911	6.69303	7.4108	8.18307	7.09674	8.03569	8.3178	7.81708	7.39597	8.03583	8.14756	7.6581
hsa-miR-4755-3p	1.16259	0.45544	0.217152	0.197912	4.79494	0.325135	5.01913	4.24359	5.00498	4.26832	4.82152	4.7091	4.63622	4.66599	4.93441	4.67796	5.18505	4.58573	5.08537
hsa-miR-4755-5p	5.47282	5.73021	4.6248	4.92241	5.48898	5.48593	4.78999	4.68357	4.82563	5.38636	5.77762	5.3474	5.40476	5.92854	5.64114	5.17898	5.77997	5.84059	5.15223
hsa-miR-4756-3p	1.26649	4.5222	4.09158	4.2821	0.551392	4.63782	3.93301	4.22048	4.57316	3.99894	3.92672	3.73461	4.0059	3.53632	3.97558	3.66763	3.76232	3.50393	3.59308
hsa-miR-4756-5p	1.50258	5.52988	5.18751	5.16016	5.51925	5.07709	4.60011	4.38372	5.24444	4.19908	4.52722	4.19369	4.29768	4.52642	5.26583	5.57624	4.80797	4.94058	4.61893
hsa-miR-4757-3p	5.58573	6.24786	6.69747	5.71878	4.78744	4.7642	5.24777	5.1469	5.0068	4.58424	5.07363	4.01021	4.34702	5.12916	4.86848	4.8498	3.82302	4.23131	4.4984
hsa-miR-4757-5p	1.43083	5.57786	5.87541	5.31958	0.617738	4.73987	4.49857	4.44767	4.98086	4.56645	5.25953	3.99462	4.77862	5.34281	5.01605	4.62195	4.41299	4.30956	5.07748
hsa-miR-4758-3p	1.40493	4.72237	4.90469	4.00347	5.2458	4.1813	3.98414	4.36825	0.692483	4.65645	5.15223	4.49725	4.36575	5.35784	5.08506	5.11312	5.123	5.11664	4.85668
hsa-miR-4758-5p	1.67441	5.78197	5.27243	6.06005	4.80095	5.59218	4.42819	4.91335	4.82382	5.72109	6.22746	5.15364	5.38421	6.00731	6.108	5.6003	6.07326	5.85578	5.33283
hsa-miR-4759	1.52616	5.19409	4.92706	4.15232	5.33801	5.15211	4.77138	4.94641	4.44262	4.64276	5.24827	4.441	5.38476	5.30708	5.02854	4.99564	5.22994	5.35194	4.62185
hsa-miR-4760-3p	1.95744	5.76385	5.42197	5.34093	5.46509	5.14732	5.1136	4.9027	5.38889	6.86767	8.06679	5.90171	7.78002	7.8771	7.32963	6.65897	7.7845	7.59784	7.19627
hsa-miR-4760-5p	1.56276	7.06549	5.42267	4.669	5.64453	4.85076	5.40788	5.14513	5.65803	5.95523	4.72519	4.5874	4.93685	4.39686	4.45594	5.00156	4.81647	4.41408	4.88053
hsa-miR-4761-3p	1.44584	5.63427	5.34695	5.20873	5.77099	4.43616	5.28168	4.88128	5.74347	4.10343	3.8573	4.53856	4.01449	3.93971	4.3608	4.02688	4.4629	4.2163	4.22403
hsa-miR-4761-5p	0.904479	0.268585	0.0689281	4.11818	0.22826	0.159459	3.03344	-0.209765	0.300081	3.71286	4.63658	4.32802	4.06698	4.42652	3.67243	3.82126	4.53547	4.20641	3.92919
hsa-miR-4762-3p	0.490712	-0.0429126	-0.181361	3.23303	-0.0778395	-0.131524	-0.494691	-0.33042	-0.0155118	2.33377	2.66793	-0.612822	2.59425	3.14791	2.25368	2.85401	-0.505787	2.83679	2.85334
hsa-miR-4762-5p	1.30042	0.565526	4.36565	4.23008	6.00039	0.430725	5.35928	4.907	5.60071	3.83369	4.23008	4.33248	4.75576	4.36034	4.29668	4.06184	4.73726	4.9363	4.49358
hsa-miR-4763-3p	5.6179	5.50797	6.09761	5.00407	5.43772	6.0433	4.53834	4.49217	5.49849	5.53847	6.19831	5.11655	6.14139	6.21715	6.06606	5.55069	6.40184	5.95628	5.53625
hsa-miR-4763-5p	1.93548	6.69637	6.55439	6.68317	6.32215	6.42239	5.04261	5.19221	6.18729	6.16655	7.10223	5.88583	6.9323	7.12419	6.71769	5.82304	6.89157	7.07293	6.17862
hsa-miR-4764-3p	1.79083	6.54035	6.31058	6.5386	6.08698	5.92696	5.55331	5.34025	6.21282	5.59079	5.82147	5.52716	5.9571	6.03309	6.02841	5.16386	5.71127	6.26212	5.82096
hsa-miR-4764-5p	1.62424	6.1789	6.04888	5.84347	5.94316	5.02196	5.48904	4.90752	6.41699	4.68465	5.5497	4.33326	5.07158	5.16239	5.23769	4.88652	5.18651	4.83182	5.12445
hsa-miR-4765	1.84154	6.20196	6.25807	6.28751	6.20701	6.19367	6.0783	5.56648	5.36965	5.95678	6.15207	5.6511	6.24768	6.16837	6.21837	6.01436	6.45587	6.35826	6.14907
hsa-miR-4766-3p	1.22395	0.549952	4.08808	4.55278	0.504176	4.34591	4.62573	4.2934	4.33462	3.99551	4.35571	3.67092	4.29545	4.30479	4.02131	4.38366	3.60374	3.94459	3.4623
hsa-miR-4766-5p	1.32342	4.46178	4.35585	0.347648	4.39482	5.08492	4.5551	3.68626	4.51432	4.16577	4.07105	3.81713	4.52108	4.71575	4.5896	4.3032	4.38178	4.36836	4.2739
hsa-miR-4767	5.67064	6.59775	6.19364	6.61061	5.99601	6.18553	5.67706	5.63009	6.62291	6.6514	6.73996	7.29138	7.07713	6.90023	7.30157	6.83612	7.36346	7.05137	6.59131
hsa-miR-4768-3p	1.29156	0.565974	5.25071	0.302993	4.62435	5.09643	4.68686	4.34401	5.46587	3.9851	4.44875	4.54262	4.38241	4.4884	4.29101	4.66393	3.99437	4.74324	4.38535
hsa-miR-4768-5p	0.773019	0.21242	0.0624674	0.0504324	0.181984	0.130225	2.91972	-0.14328	0.23624	3.34723	3.27933	3.42585	3.1259	3.2198	3.89057	3.43708	2.88993	3.36504	3.35148
hsa-miR-4769-3p	6.08031	6.22063	7.10439	6.64848	6.76481	6.69445	6.15799	6.13877	6.42195	6.20696	6.76047	6.01279	6.14022	6.63037	6.68412	5.95785	6.35926	6.63551	5.84369
hsa-miR-4769-5p	1.38416	4.36052	4.02616	0.366883	5.37109	4.53211	3.76039	4.28613	4.54315	4.76954	4.46788	4.72064	4.73822	5.06667	5.40796	4.78667	5.02646	5.00495	4.77308
hsa-miR-4770	0.96315	4.32276	3.71376	0.20776	0.36065	0.30056	2.98763	3.53611	4.16639	3.12243	3.10047	3.6095	2.85815	3.32638	2.91651	3.0894	-0.314303	3.15108	3.20891
hsa-miR-4771	1.26791	4.32126	0.322291	4.75393	0.511824	4.77071	4.14213	4.59899	4.50093	4.06813	4.82185	4.14943	4.1225	4.63134	4.54424	4.68007	4.41771	4.22473	4.18604
hsa-miR-4772-3p	1.62905	4.53432	5.94617	5.11851	5.14154	0.686512	4.86114	4.47381	4.81719	5.73187	6.78999	5.17205	6.26181	6.65865	6.11642	5.74209	6.48554	6.212	5.58761
hsa-miR-4772-5p	0.934324	0.349934	0.170985	0.156576	0.313693	3.8579	2.8781	-0.0765266	4.06678	3.92323	3.79867	3.35274	3.77271	3.65971	3.69666	3.83471	3.47471	3.07403	2.93493
hsa-miR-4773	1.23643	4.53071	4.74285	4.28789	0.510366	4.11531	4.17413	4.30078	0.592627	4.1311	4.36308	4.49488	3.9608	4.00692	3.8171	3.97171	3.96355	4.28729	3.99691
hsa-miR-4774-3p	1.02019	0.399637	0.198548	4.56087	4.5121	4.72605	3.61058	-0.081139	0.431416	3.41487	3.91393	3.5682	3.63968	4.17645	3.39694	3.17881	3.33583	3.83039	3.42913
hsa-miR-4774-5p	1.42202	5.37404	4.82613	4.45789	4.75139	4.42712	3.68612	4.29032	4.77254	4.90369	4.83284	4.49577	4.01183	4.46707	4.31246	4.72064	4.40739	4.21138	4.33465
hsa-miR-4775	1.68257	5.2185	5.63029	5.69006	5.48881	4.95071	5.0436	4.74434	5.19434	5.66079	6.26503	5.30658	5.587	6.27458	5.57004	5.52204	5.85489	5.63488	6.01224
hsa-miR-4776-3p	6.08693	6.40604	6.46954	6.77748	6.84162	6.94048	6.92267	7.08579	6.76424	6.6338	6.369	6.82265	6.54867	6.47524	6.23899	5.99283	6.25657	6.3331	5.92689
hsa-miR-4776-5p	1.51778	0.73499	0.474632	4.26804	4.77909	5.08379	6.94117	7.71309	4.44165	6.21572	4.60904	7.7843	5.03667	4.3429	5.6083	5.86401	5.08578	4.8847	5.71265
hsa-miR-4777-3p	0.947643	4.18473	0.158771	0.143645	4.00519	0.243731	2.90369	-0.101577	0.376037	3.41285	3.567	3.32469	3.6251	3.51093	3.78529	3.72663	4.03367	4.26052	3.92144
hsa-miR-4777-5p	-0.837296	-1.11143	-1.19946	-1.20649	-1.12937	-1.15979	-1.34035	-1.29706	-1.09735	0.14099	-1.3476	0.0694085	-1.35382	-1.34468	-1.35156	-1.34806	-1.34175	0.277621	-1.35714
hsa-miR-4778-3p	1.5506	4.64061	5.36603	5.28404	4.78233	5.08534	4.77463	5.2705	5.17409	4.93069	5.45664	5.06898	4.70208	5.28572	5.33798	4.90918	5.17674	4.45594	5.1153
hsa-miR-4778-5p	5.51573	6.72482	6.4573	6.50385	6.78264	6.36368	5.86117	5.79633	6.41378	6.17758	6.10686	5.76995	5.99669	6.09135	6.37993	5.50703	6.55642	6.02912	5.91323
hsa-miR-4779	1.367	4.70767	4.81542	4.62826	0.581088	4.52416	3.59045	4.11119	4.40639	4.37695	4.88565	4.55508	4.66913	4.54315	4.8578	4.77805	5.07716	4.68916	4.46598
hsa-miR-4780	1.72942	6.30293	6.85589	6.5332	4.59883	5.43445	5.01497	4.91988	5.42559	6.069	6.46133	4.90889	5.97789	5.94916	5.89841	5.25903	5.84088	5.58281	5.54873
hsa-miR-4781-3p	1.15884	0.449173	4.22784	0.190682	0.400823	5.00714	5.25323	6.04687	0.486956	4.48712	4.58732	4.49118	4.78713	4.42668	4.35537	4.84295	4.74849	4.93785	4.17962
hsa-miR-4781-5p	1.33511	0.583893	4.14872	4.35016	4.41808	4.63239	6.88226	7.07768	4.66077	4.13526	4.50786	4.52735	4.23537	4.21913	4.61566	3.45634	4.00459	4.15272	3.89239
hsa-miR-4782-3p	0.627921	0.110324	-0.0001198	-0.00888117	0.0877244	0.0495003	-0.308196	-0.147543	0.128073	2.8083	2.59239	2.44086	2.79341	3.11289	2.95896	2.49961	2.99925	2.7837	2.37492
hsa-miR-4782-5p	1.19759	0.494757	4.33225	0.239181	5.11025	0.365415	4.73807	4.46129	5.55047	4.545	4.50422	4.18245	4.59977	4.07505	3.93512	4.18945	4.70178	4.34814	4.36203
hsa-miR-4783-3p	1.87686	5.32024	5.93544	5.21249	7.04408	5.97649	5.73727	5.60427	7.08639	6.33676	6.61258	6.34613	6.29273	6.53515	6.29977	6.3722	6.63762	6.32698	5.88188
hsa-miR-4783-5p	1.59976	5.48558	5.00944	5.67914	5.35075	5.52925	4.9312	5.31822	5.18241	5.08376	5.39867	5.69019	5.37589	4.94883	5.21149	4.819	5.02984	5.31751	4.80443
hsa-miR-4784	8.46013	8.1553	7.65407	8.0474	8.17131	8.09094	8.12605	8.34455	7.83143	7.56362	7.38242	8.89541	7.31608	7.25874	6.84631	8.65879	7.71601	7.19378	7.79411
hsa-miR-4785	5.80926	6.24405	5.90226	6.48308	7.13134	6.58891	6.51568	6.80276	6.72362	7.16785	7.41294	7.36519	7.14028	7.27304	7.46803	7.52912	7.25466	7.19168	7.12119
hsa-miR-4786-3p	1.53737	5.11786	4.77589	5.38984	5.74196	5.85255	4.77319	5.18485	6.0095	4.36557	4.98178	4.68289	4.70067	4.34591	4.37196	5.02652	4.85015	5.03213	4.90273
hsa-miR-4786-5p	1.35999	6.0108	4.02271	0.337786	0.558381	4.42237	5.00223	5.20104	4.87394	5.32524	4.6989	5.36377	4.82733	4.7089	4.77959	4.61273	5.15052	5.16551	4.36706
hsa-miR-4787-3p	1.75473	5.89096	5.68265	5.51774	5.77153	6.07895	4.83666	5.48716	5.7391	5.75808	6.00564	5.43207	6.10465	6.21567	6.37556	5.87008	5.89767	5.9695	5.58343
hsa-miR-4787-5p	1.69842	5.62038	5.84125	5.51135	5.76517	5.99734	4.83035	4.74625	5.7873	5.64663	5.77919	5.44546	5.67159	5.47114	6.26334	5.46129	5.76221	5.82615	5.23712
hsa-miR-4788	1.79873	4.78887	4.64187	4.93793	6.16468	5.04568	5.66579	5.21665	5.12706	6.23946	6.95172	6.31933	6.70776	6.8779	6.51539	6.33135	6.51021	6.50173	6.15538
hsa-miR-4789-3p	0.882954	0.280191	4.45272	5.18989	0.24329	0.180393	3.35255	-0.155538	0.309031	3.43089	2.80931	2.73727	3.63545	2.76717	3.59522	3.51608	2.83532	3.36872	3.14342
hsa-miR-4789-5p	1.23076	0.48904	0.239751	0.21963	0.438627	0.352694	-0.513483	3.672	0.528443	6.11319	7.45193	5.43786	6.99437	7.53109	6.93104	6.22076	7.37518	7.06715	6.96219
hsa-miR-4790-3p	0.717767	0.068851	-0.118755	-0.13395	0.0310194	-0.0335985	-0.690631	-0.38175	0.0987295	4.19919	4.39003	3.79559	4.45077	4.55797	4.11323	3.29748	4.08488	4.29228	3.8383
hsa-miR-4790-5p	0.812077	0.253038	0.0988746	4.23219	0.221754	0.168546	3.84753	3.38852	0.27752	3.38376	-0.443474	2.95149	3.27614	3.18639	3.02288	3.10786	2.72001	2.76473	2.55726
hsa-miR-4791	0.989731	0.359745	0.156645	4.41555	0.318695	0.248692	3.36588	4.01593	0.391819	3.6935	4.57751	3.24348	4.20772	4.30559	4.23621	3.68269	3.90182	4.27437	3.95909
hsa-miR-4792	1.81948	6.11946	6.34037	7.14012	4.82338	6.85796	6.32606	6.31149	4.84682	6.40788	5.75567	6.33143	5.94607	5.9079	5.87712	5.67053	5.93826	5.64788	5.80985
hsa-miR-4793-3p	1.94425	5.33209	4.99144	4.55221	5.88916	5.62579	4.25546	5.23859	5.81649	6.74867	8.03522	6.28969	7.4431	7.84298	7.66965	6.58274	7.7926	7.4873	7.17976
hsa-miR-4793-5p	7.56214	7.64915	7.54926	7.13171	7.56521	7.93053	6.96057	6.95953	7.88702	6.63271	6.84443	6.53705	6.67268	6.94369	6.89597	6.6937	7.02403	6.71575	6.62023
hsa-miR-4794	0.905381	0.281585	0.0874119	0.0717277	0.242348	0.175426	3.12656	3.37209	0.312237	4.23182	3.80915	4.3872	3.96127	3.83028	4.06471	4.5032	4.19441	4.17767	3.59479
hsa-miR-4795-3p	1.16211	0.499201	4.06844	3.91945	4.19812	0.377235	4.20265	4.12039	0.534452	4.39979	3.90506	4.05864	4.31436	3.92503	3.95443	4.71377	4.75237	4.21903	4.1374
hsa-miR-4795-5p	0.36554	-0.120468	-0.263383	-0.270239	-0.152278	-0.206202	-0.499693	-0.377787	-0.0955118	2.26426	2.6849	1.89081	2.30447	2.56743	2.35511	-0.545151	2.68975	-0.549791	2.46708
hsa-miR-4796-3p	6.38806	5.32353	4.5848	4.95455	4.43009	0.513899	4.75743	3.57248	0.693138	4.77901	5.13328	4.42763	4.89092	5.16304	4.9059	5.01074	5.39872	4.39686	4.72694
hsa-miR-4796-5p	1.0274	0.435156	0.245246	4.27684	0.396704	4.05263	3.83462	3.96954	0.465222	3.83926	3.40174	3.29203	3.23844	3.23942	3.06623	3.58757	3.61355	3.43997	4.27924
hsa-miR-4797-3p	1.6539	5.42832	5.08417	6.9114	4.46906	5.48177	5.39167	5.73692	5.83389	5.34462	4.8709	7.01471	7.52777	5.16527	4.46568	3.99031	3.83141	7.81014	3.29417
hsa-miR-4798-3p	1.79571	6.03262	5.85133	5.13936	5.77598	5.55366	5.76946	5.69126	5.03802	6.34022	6.76936	5.52762	6.21101	6.49684	6.09338	5.70464	6.56729	6.32062	5.80779
hsa-miR-4798-5p	0.99558	0.297967	0.0663641	4.56	0.251208	0.171412	3.33084	-0.257611	0.334484	5.21202	5.17521	4.62376	4.8657	5.25718	5.12828	5.62165	4.85965	5.0418	4.83476
hsa-miR-4799-3p	-1.7431	-1.87754	-1.92072	-1.92416	-1.88634	-1.90126	-2.04675	-1.97955	-1.87064	-2.06724	-2.06244	-2.06649	-2.06615	-2.06079	-1.20329	-2.0627	-2.05143	-2.06315	-2.06826
hsa-miR-4799-5p	1.00087	0.359859	0.151456	4.07312	0.317748	0.245924	3.28885	4.04021	0.392758	4.49835	4.08392	3.98276	4.23375	4.65344	3.54494	4.02493	4.62962	4.26264	3.98234
hsa-miR-4800-3p	5.62749	5.15999	5.55406	4.94257	5.5659	5.55786	6.81344	6.6657	5.90563	6.52481	5.35464	6.69366	5.94747	5.1561	5.73903	5.72591	6.03981	5.72085	6.01356
hsa-miR-4800-5p	2.01145	6.4997	6.53916	6.43786	6.1126	6.91577	6.03108	5.83614	6.96257	6.47951	7.1871	6.38893	6.91929	7.29591	7.05571	6.68534	7.08715	6.65376	6.6471
hsa-miR-4801	1.23854	4.31522	0.296948	5.08065	0.485834	4.2623	3.73261	3.5422	4.49513	4.75246	5.09498	3.55747	4.286	5.27304	4.39347	3.52681	4.778	4.30956	4.22017
hsa-miR-4802-3p	1.10211	0.431745	4.91864	4.03594	0.386433	0.309174	3.69059	3.73728	0.467152	4.32963	4.72696	4.49908	4.38312	4.03292	4.34115	4.44075	4.71857	4.72347	3.92277
hsa-miR-4802-5p	1.10039	4.61696	0.195497	3.91833	0.376552	0.29834	3.53109	3.50428	0.458256	4.06815	5.06989	4.26671	4.67777	4.75579	4.82847	4.63012	4.27445	4.60857	4.54505
hsa-miR-4803	1.3132	5.14594	5.20398	5.11844	4.27655	0.446057	4.09893	3.90945	0.619266	4.83745	5.05272	4.44491	4.66348	4.83479	4.63618	4.5611	4.73566	4.99014	4.20344
hsa-miR-4804-3p	1.68336	5.61847	5.38488	5.55688	5.8598	5.24327	5.07653	5.4795	5.41975	5.38623	5.70745	5.58611	5.53473	5.30181	5.57006	5.72956	5.97705	5.65323	5.5925
hsa-miR-4804-5p	6.92006	5.57516	5.59935	5.42583	6.23898	5.88703	8.19478	8.12182	6.25283	4.73849	4.85803	5.05035	5.66612	4.90811	5.76927	4.33324	5.37164	5.78715	4.74528
hsa-miR-483-3p	7.0419	8.08838	8.61122	8.44904	8.40031	8.8332	7.11926	7.26234	8.59476	8.2568	8.64301	8.04773	9.51863	8.48953	8.71684	8.07163	8.6334	9.45665	8.20205
hsa-miR-483-5p	6.80027	5.74127	6.50572	6.45356	7.27111	5.11099	8.22684	8.41287	7.49598	6.29669	6.38049	6.45117	8.27163	6.2025	6.91867	5.49939	6.0926	8.48907	6.0386
hsa-miR-484	6.76647	7.8233	7.52944	7.07296	7.55486	7.11807	7.5169	7.82255	7.95014	6.82441	6.67581	7.88234	6.85221	6.54929	6.76434	6.66261	7.21721	6.98284	7.25124
hsa-miR-485-3p	1.94334	6.828	7.12952	6.97026	7.14685	6.71113	6.71183	6.47409	6.69694	6.1342	6.26313	6.13877	6.16807	6.07774	6.47051	5.68471	6.1135	6.04442	5.80952
hsa-miR-485-5p	1.42533	4.61755	4.83468	4.25336	4.65805	5.13317	4.58874	4.2109	0.708516	4.83317	4.96405	4.66723	4.91612	5.07616	5.51316	4.76177	5.03585	5.21998	4.75389
hsa-miR-486-3p	10.7969	10.2354	9.8867	9.59793	8.98313	8.68884	8.42551	8.80534	9.02603	6.62507	7.39201	6.92695	8.40974	7.45831	6.90834	7.71916	7.57808	8.55352	7.86664
hsa-miR-486-5p	12.2788	12.0402	11.9957	11.7806	11.2721	11.0554	12.147	12.2008	11.331	10.2698	10.8053	10.8592	11.7133	10.7997	10.4473	11.3904	10.6845	11.7502	11.1807
hsa-miR-487a-3p	1.12603	0.495879	0.285839	0.268911	4.26852	4.27206	3.73635	3.90338	4.38168	3.64156	3.74889	4.05579	4.03019	4.04619	3.81078	3.61032	3.89783	4.08198	3.74947
hsa-miR-487a-5p	5.72823	5.83678	5.49116	5.55981	6.60725	5.6469	5.0127	5.3311	7.0081	5.04758	5.31864	4.76266	5.2852	5.2259	4.88166	4.92658	5.16582	5.15865	5.01896
hsa-miR-487b-3p	1.1866	4.74419	4.50884	0.246697	4.76996	0.37049	4.33437	5.03458	0.533999	4.09106	4.2823	4.62736	4.26858	4.40614	4.0283	4.17731	4.29859	4.1072	4.38209
hsa-miR-487b-5p	1.81083	6.15961	6.31251	6.10586	5.77785	5.32399	5.92259	5.7537	6.17439	5.97933	6.09556	5.84527	5.83456	6.0651	6.21591	6.08214	6.3282	5.92993	5.78183
hsa-miR-488-3p	1.46091	4.50875	5.4631	4.01167	0.633766	4.32174	7.14254	6.84909	0.726984	5.28721	5.4729	5.06239	5.47777	5.5358	5.22214	5.07684	5.17038	5.23445	5.01855
hsa-miR-488-5p	1.20011	0.501115	5.21195	4.74034	0.453561	4.57677	3.80096	4.31565	0.538282	4.82366	4.37928	4.00009	4.90365	4.89042	4.72537	4.13768	4.35774	4.01263	4.13343
hsa-miR-489-3p	1.00925	0.437523	0.257543	3.73243	4.10461	0.338949	3.30561	3.47251	0.466061	2.54278	3.36519	3.60022	3.39783	3.36391	3.81761	3.71482	3.75757	2.82503	3.90533
hsa-miR-489-5p	1.06175	0.41768	0.204913	0.187733	4.90574	0.301336	3.98558	4.53771	4.25598	3.97364	4.15629	3.66765	4.02562	3.68892	4.09087	3.84528	4.21545	4.20941	3.40594
hsa-miR-490-3p	1.86238	5.64013	6.03948	6.17237	5.57006	5.93431	5.12942	4.82799	5.69511	6.33532	7.00008	6.02241	6.74308	6.87399	6.2651	6.32522	6.92133	6.54627	6.54789
hsa-miR-490-5p	1.19733	4.26848	4.07437	4.61629	4.898	0.411847	4.53042	4.48061	0.569007	3.43568	4.07033	4.22713	3.18468	3.74064	4.10219	3.65086	4.11923	3.62998	3.5764
hsa-miR-491-3p	6.67123	6.56296	6.27826	6.33481	7.11541	5.82897	8.27861	8.32757	6.55628	5.63597	5.84844	6.04114	7.14271	5.71804	5.91551	5.29838	5.73968	7.11984	6.16815
hsa-miR-491-5p	1.69283	0.887459	5.67573	5.41098	5.22462	5.1768	6.03224	5.91005	5.67477	5.93062	6.27787	6.53532	5.9875	5.89648	6.328	5.89579	5.55186	5.85739	6.02471
hsa-miR-492	5.98094	7.38191	6.53561	5.63818	6.96969	6.30639	5.47927	6.13517	6.55104	5.8515	6.59299	6.2531	6.37368	6.53387	6.26528	6.15178	6.08605	6.27886	6.21426
hsa-miR-493-3p	5.8907	5.10249	4.49677	5.15217	4.55584	4.9945	4.12273	4.45192	0.741433	4.43159	4.84647	4.84962	4.59259	4.79426	4.6629	4.62533	4.46528	4.84267	4.89136
hsa-miR-493-5p	1.6488	5.49271	6.0176	5.35305	5.54371	5.42456	5.10498	5.24225	5.72615	5.45651	5.28859	4.90068	5.5133	5.51045	5.78536	5.36857	4.8991	5.63127	5.16992
hsa-miR-494-3p	5.6049	6.33414	5.87852	6.21571	5.95081	6.07195	5.4466	5.44386	6.11973	5.16141	4.62743	4.82023	4.58427	4.95848	4.93797	4.79491	4.90347	4.87071	5.04062
hsa-miR-494-5p	1.60194	5.87196	4.86408	5.17633	4.68886	4.57093	5.22134	4.79372	4.81301	5.41495	5.66196	5.16879	5.69301	5.1315	5.85576	5.11736	5.47241	5.14748	5.70441
hsa-miR-495-3p	1.16179	4.7913	4.47027	4.75516	0.456204	4.42724	-0.392064	3.94416	4.75176	2.83995	3.5112	4.05616	3.25828	3.58852	4.04884	3.9991	3.50193	4.25912	3.83398
hsa-miR-495-5p	1.36777	0.613092	0.360686	4.45625	4.84912	6.06169	4.75216	4.70361	4.97287	5.50857	4.96106	5.99056	5.36656	5.18519	4.07452	4.3699	4.19261	5.48056	4.25493
hsa-miR-496	5.44072	5.26907	4.50621	5.10239	4.96144	4.75454	3.06167	4.78277	0.781738	4.92717	5.57486	4.85859	5.30534	5.06297	5.55	4.80952	5.59656	4.81974	5.25678
hsa-miR-497-3p	1.36093	4.91119	5.03581	5.7553	4.28904	5.81566	4.4872	4.36148	0.654411	5.99865	4.42345	3.98569	3.89783	3.64045	4.74558	4.64718	4.1903	4.34432	3.84444
hsa-miR-497-5p	5.47102	6.06263	5.27236	5.60159	5.9921	5.24213	4.7483	5.15803	5.98441	4.03121	5.82711	5.28498	5.68516	5.86079	4.29927	5.04202	4.53695	6.12734	4.54124
hsa-miR-498	1.50939	5.81145	0.470681	4.97049	5.46618	4.65917	3.99555	4.38459	6.3316	5.229	5.41155	4.74222	5.32684	5.38149	5.63983	4.87429	5.70218	5.26167	5.11247
hsa-miR-4999-3p	1.78812	5.84522	6.16218	5.82264	5.61723	5.04408	4.95225	4.75822	5.36214	6.00169	6.75963	4.91564	6.6276	6.87766	6.35659	5.70374	6.63097	6.62597	6.05568
hsa-miR-4999-5p	-1.28059	-1.4623	-1.52064	-1.5253	-1.47419	-1.49435	-1.66487	-1.60015	-1.45297	-1.67786	-1.67224	-0.579176	-0.577891	-1.6692	-1.67623	-1.67272	-1.66624	-1.67354	-1.67849
hsa-miR-499a-3p	0.454342	-0.0476843	-0.172075	2.98646	-0.080543	-0.129953	-0.429121	2.65975	-0.021906	-0.530103	2.22629	2.16731	-0.517927	2.18972	2.58521	-0.478904	2.59069	2.44519	2.25735
hsa-miR-499a-5p	0.913106	0.26776	0.0631252	0.046578	0.22644	0.15593	2.92821	3.4093	0.300029	3.9603	4.83052	4.03659	4.3727	4.71605	4.11791	4.29276	4.5304	4.27202	3.99282
hsa-miR-499b-3p	0.854286	0.321511	0.174498	0.162741	0.291597	0.240811	3.12018	3.27623	0.344949	3.04572	3.17737	2.94523	3.1512	3.42835	2.698	3.45859	3.30897	3.67482	3.00427
hsa-miR-499b-5p	-1.23632	-1.43714	-1.50163	-1.50678	-1.45029	-1.47257	-1.63252	-1.5895	-1.42683	-1.64683	-1.64115	-0.521011	-0.55492	-1.63759	-1.64499	-1.64172	-1.63413	-1.64268	-1.64755
hsa-miR-5000-3p	1.25408	5.75812	5.2038	5.61832	0.473401	6.63183	4.02873	4.62069	0.561873	4.32832	3.95496	4.73448	3.76889	3.9762	3.64769	4.25995	4.23101	3.58527	3.97945
hsa-miR-5000-5p	1.16662	4.51446	0.26823	4.16648	0.44867	4.4429	4.103	3.95506	0.530169	4.15703	4.46725	3.46862	4.43137	4.58369	4.53201	4.29402	4.32734	4.57672	3.89119
hsa-miR-5001-3p	1.56233	5.914	4.60744	5.34179	6.09909	4.33736	5.1574	4.78885	6.44122	4.79707	4.82831	5.20889	4.85363	5.09829	5.00757	5.28954	4.37876	4.97862	4.74472
hsa-miR-5001-5p	6.15489	6.00136	6.34988	6.57257	5.83843	6.01981	6.25163	6.21699	5.81227	6.15357	6.26049	5.62537	5.60957	6.22932	6.3253	5.80317	6.09487	5.79726	6.56126
hsa-miR-5002-3p	1.52092	4.84632	4.50641	5.10125	4.96059	5.00517	4.46177	4.38631	4.68952	5.02588	5.31849	5.36566	5.2409	4.97027	4.76887	4.70628	5.05089	5.37259	4.97373
hsa-miR-5002-5p	1.20944	0.499916	4.92428	4.31278	0.451653	4.5893	3.26504	3.78008	0.537636	4.34787	5.2008	3.90694	4.89264	5.07951	4.88224	4.53687	4.85365	5.21209	4.46945
hsa-miR-5003-3p	5.97078	4.90852	6.17493	6.20796	6.7804	6.33064	6.9551	7.30078	6.75068	5.72896	5.88242	6.48216	5.57543	5.9005	5.6638	6.03539	5.66181	5.39629	5.91107
hsa-miR-5003-5p	1.74095	5.78967	5.33716	5.81813	5.30192	5.96241	6.20782	6.28519	5.2812	5.33385	6.11687	5.50452	5.96602	6.01349	5.89961	5.26022	5.80469	6.02562	5.4485
hsa-miR-5004-3p	1.56783	5.91388	4.1853	4.75304	4.78534	5.29205	4.36469	4.90041	5.00456	4.76882	5.2792	4.99743	5.52153	5.52234	5.55673	5.166	5.08953	5.38086	5.62571
hsa-miR-5004-5p	1.01789	0.424838	3.91355	0.220002	0.386459	4.0484	3.42034	-0.0273066	4.36955	3.38195	3.46692	3.82605	3.60087	3.89113	3.22225	3.85651	3.21556	3.6802	3.33677
hsa-miR-5006-3p	6.25551	6.86223	6.61166	6.83429	6.83995	6.37452	6.33318	6.71368	6.38957	6.34242	6.24788	6.32136	6.22249	6.35617	6.48928	6.30726	6.631	6.34253	6.39346
hsa-miR-5006-5p	5.84176	5.22431	5.2196	5.81656	5.66492	6.00027	5.49946	5.83185	5.27928	5.29242	5.11665	5.01405	5.19945	5.40443	5.89826	5.234	5.57765	5.48316	5.56474
hsa-miR-5007-3p	1.07484	0.407799	4.54428	0.167699	0.362909	4.06963	3.75566	-0.12427	4.42241	4.20992	4.6189	3.44403	4.81305	4.794	4.33005	3.69226	4.59733	4.68088	3.71782
hsa-miR-5007-5p	1.52285	4.94389	5.06732	4.57465	5.04732	5.57266	4.55768	4.78413	0.783018	5.31144	6.10697	4.71294	5.13254	5.71892	5.4972	4.90703	5.62096	5.23905	5.97108
hsa-miR-5008-3p	1.70321	4.87499	4.53286	5.35947	9.95913	0.751157	3.62733	4.86248	9.41777	5.54883	5.84597	4.96	6.30916	5.66124	5.80598	5.54393	6.12133	6.15538	5.49626
hsa-miR-5008-5p	0.761871	0.228214	0.0923695	0.0815156	0.200555	0.153617	2.75974	-0.0920543	0.24989	3.17309	3.26138	3.15188	3.11171	3.00747	3.05067	3.06994	2.91305	2.91441	3.58746
hsa-miR-5009-3p	1.02352	0.416798	0.221183	4.30324	0.377217	4.37877	3.66452	-0.0503602	4.50229	3.67606	3.73486	3.43487	3.72595	3.62719	3.38322	3.54198	3.76192	3.45564	3.29225
hsa-miR-5009-5p	1.40036	5.51638	5.44776	4.95284	0.59006	4.31117	4.71567	4.76661	0.681532	4.80566	5.51976	4.66652	5.06853	5.34087	5.34029	4.9214	5.32196	5.19744	4.75358
hsa-miR-500a-3p	5.75996	4.81187	4.75199	4.8069	5.18346	5.72019	7.00252	6.91082	1.13585	6.30954	7.31597	7.63029	6.7824	7.24799	6.81614	6.89869	6.62827	6.78084	6.84612
hsa-miR-500a-5p	0.949379	0.348349	4.09183	0.145598	0.310388	0.245696	3.68053	4.01297	0.378022	3.57637	3.13463	4.80735	3.46245	3.64029	2.74544	3.77945	3.35965	3.75972	3.67503
hsa-miR-500b-3p	0.849697	0.184282	-0.0250922	-0.0420456	0.142047	0.0699271	3.52834	-0.318525	0.217251	4.27793	5.03273	4.2089	4.75987	4.71571	4.17747	4.4265	4.27214	4.99889	4.19486
hsa-miR-500b-5p	0.585032	-0.000811756	-0.154346	3.48743	-0.0391564	-0.0902486	3.32385	3.40812	0.0292705	2.96074	-0.655016	4.33273	2.28861	-0.620882	2.71728	3.26384	-0.587706	2.40775	2.79283
hsa-miR-5010-3p	1.72075	5.22348	5.27793	5.41417	5.07452	4.68945	4.62515	3.96863	5.19942	5.75477	6.67569	5.76417	6.11324	6.68541	6.3826	5.97419	6.44595	6.4556	6.28138
hsa-miR-5010-5p	1.74325	5.06408	5.95798	5.77891	6.43462	5.54753	6.20792	6.06552	6.49692	6.02269	5.58136	5.20562	6.37367	5.49793	5.46213	5.04912	5.43913	5.84629	5.4487
hsa-miR-5011-3p	-1.25669	-1.45213	-1.51489	-1.5199	-1.46492	-1.48661	-1.65118	-1.60041	-1.44209	-1.66538	-1.65944	-1.66485	-1.6646	-0.555136	-0.568375	-1.65999	-1.65271	-1.6609	-1.66607
hsa-miR-5011-5p	1.80461	6.03371	5.59825	5.07631	6.00622	6.04655	5.53124	5.97287	6.43572	6.25117	6.26327	5.85875	6.30803	6.19275	6.14396	5.99653	5.9544	6.04503	5.57217
hsa-miR-501-3p	6.06772	6.32349	6.72894	6.06518	6.51956	6.30972	7.46847	7.69427	6.41336	7.80073	8.69944	8.00059	8.36923	8.59966	8.27591	7.99113	8.2813	8.10985	8.15397
hsa-miR-501-5p	7.11682	6.33626	6.83327	6.86374	6.40372	7.30249	7.36302	7.80881	6.68169	7.42153	7.22024	8.50897	7.10551	7.12315	7.08386	7.74006	7.25915	7.29858	7.47858
hsa-miR-502-3p	1.32915	0.573655	4.14904	4.54917	4.75299	0.435244	6.81393	6.80733	4.41219	4.26393	3.54952	7.11868	3.65206	3.9236	4.54638	5.74665	4.30033	3.86904	5.26101
hsa-miR-502-5p	0.853492	0.301175	0.145184	3.6751	0.269511	0.215667	2.88217	-0.0688864	0.325958	2.87305	3.07065	3.48802	3.45541	3.21188	3.18247	3.60054	3.64616	3.04171	3.54444
hsa-miR-503-3p	1.27331	4.67432	4.9246	4.51027	0.515794	4.93165	4.14355	4.25409	0.601592	4.67488	4.43482	4.10673	4.12387	4.70606	4.47474	4.04848	4.10756	4.51758	4.33729
hsa-miR-503-5p	1.81705	6.03496	5.81438	5.70476	6.08962	6.49683	5.48437	5.72425	6.25477	5.59338	6.52007	5.49394	5.98561	6.40803	5.70478	5.90715	6.20532	6.04607	6.56139
hsa-miR-504-3p	1.79605	5.37896	4.64248	4.3136	5.56102	6.15257	4.2259	3.98451	5.1269	6.44035	7.36552	5.49149	6.94022	7.33404	6.93746	5.91932	7.11435	6.97848	6.31411
hsa-miR-504-5p	5.95075	4.71024	4.37572	4.54288	4.41597	0.498568	4.66115	4.50298	5.04701	3.32443	3.97153	4.71475	4.73223	4.54517	3.59767	3.76929	4.07168	4.42812	4.29004
hsa-miR-5047	1.65028	5.49289	5.48414	5.45655	5.60083	5.36548	5.51554	5.01354	5.34405	5.13506	5.80795	5.05629	5.25796	5.73299	5.45288	5.251	5.8513	5.73801	4.96496
hsa-miR-505-3p	1.24685	0.541213	4.53097	0.285112	4.70099	4.48741	4.25036	4.53261	4.49666	4.0189	4.25565	4.64849	3.76256	4.28891	3.77114	5.05776	4.31786	3.4265	5.40649
hsa-miR-505-5p	1.20176	4.2761	4.93023	4.37019	0.486335	4.10093	3.71095	4.04818	0.567448	4.03362	4.17369	4.38033	3.34745	3.9363	3.06871	4.25173	4.07002	3.48994	4.98272
hsa-miR-506-3p	0.860099	0.283793	4.05232	0.10255	0.249798	0.191927	2.92587	-0.115354	0.310381	3.19122	3.62287	2.94808	3.69681	3.40278	3.91672	3.02798	3.59549	3.73856	3.56159
hsa-miR-506-5p	0.829304	0.156258	-0.0553192	-0.0724586	0.113593	0.0407213	3.15843	-0.352133	0.189558	4.42004	5.51337	3.5706	4.44218	5.05968	4.84344	3.5592	4.57181	4.94628	4.30747
hsa-miR-507	0.923735	0.319325	0.132296	4.31602	4.73089	0.217026	-0.429976	3.46785	0.348883	3.34363	3.55722	3.17992	2.96135	3.10627	3.6251	3.86797	3.97566	3.98305	3.29834
hsa-miR-508-3p	1.57599	6.09146	5.13871	4.38612	4.78673	4.45779	4.6533	4.39318	4.58058	4.98497	5.56377	4.58884	5.7367	5.93266	5.54008	5.16732	5.66842	5.79638	5.28402
hsa-miR-508-5p	0.96645	0.360852	3.78711	4.56407	0.322213	0.25636	3.63211	-0.0953954	0.391052	3.8693	3.75723	3.62772	3.87715	3.13198	3.59838	4.11572	3.95479	3.49062	3.73789
hsa-miR-5087	1.77966	6.76441	6.06525	6.53758	5.9162	5.25551	5.26913	5.12458	5.74189	5.35728	6.37823	5.50821	5.846	6.04723	6.12951	5.77321	6.05111	6.16258	5.79268
hsa-miR-5088-3p	1.65611	6.1432	5.94863	5.76935	5.54482	5.78304	5.81497	5.54652	6.07286	4.8349	5.57286	4.45402	4.83459	5.27337	5.60337	4.75687	5.50224	5.30084	5.19177
hsa-miR-5088-5p	1.56916	0.780459	6.00882	5.17275	5.05414	5.7727	4.69535	4.90111	5.09491	5.21457	5.92767	5.04818	5.45048	5.56667	5.91138	5.4268	5.53921	5.64172	5.3033
hsa-miR-5089-3p	6.60909	7.55108	7.92716	7.35854	7.27203	7.88207	6.99972	7.18791	7.73268	8.83807	9.85606	8.21884	9.58345	9.83456	9.45604	8.06454	9.6581	9.58364	8.84421
hsa-miR-5089-5p	1.48876	5.64235	5.68594	5.32716	4.86602	4.9995	4.64194	4.52627	5.51938	4.47081	4.75024	4.1922	4.49099	4.43537	4.5245	4.86913	4.60477	4.31688	4.8175
hsa-miR-5090	1.77515	6.27044	6.85872	6.58252	5.37377	7.55998	5.18054	5.48919	5.89894	5.39512	6.05003	5.45276	5.52553	5.92031	6.11631	5.23907	5.31403	5.58706	5.50323
hsa-miR-5091	1.33669	0.595964	4.14582	4.93518	4.28346	4.71946	5.41477	5.3851	0.635208	4.84508	4.76003	4.96075	4.87408	4.80846	5.02305	4.12097	4.95563	4.72461	4.28701
hsa-miR-5092	1.46997	4.50636	4.1702	4.73506	4.55582	4.43944	4.72147	5.0334	4.67835	4.66503	5.02633	5.19055	5.25085	4.79366	4.93677	4.58739	4.68444	4.96223	4.10035
hsa-miR-5093	1.39665	5.0031	5.57605	4.87388	4.65031	4.8176	4.44276	4.92178	0.688231	4.42102	4.83376	4.69185	4.88198	4.42095	4.80968	4.45636	4.71249	4.10746	4.33286
hsa-miR-509-3p	1.61075	5.66605	5.47927	6.63263	5.28492	5.4197	5.558	5.47121	5.33869	5.13103	5.04877	4.41145	5.14186	4.84928	5.34645	5.09129	4.70394	4.95455	5.47014
hsa-miR-5094	0.833462	0.174128	-0.0309312	-0.0475339	4.19656	0.062127	-0.655797	-0.318243	0.206419	4.38	4.85782	4.32154	4.20066	4.55879	4.30214	4.28944	4.37527	4.14809	4.36142
hsa-miR-5095	5.88039	5.4071	5.3707	6.02581	6.88119	6.45653	7.16823	6.97075	7.23824	6.40379	5.95282	6.43322	6.14889	6.20918	6.48407	6.31358	5.97234	6.27921	6.18349
hsa-miR-509-5p	1.24853	0.521718	4.12927	0.257878	0.472338	5.87342	4.20911	4.73626	4.84719	4.47018	5.22489	4.92172	4.80528	5.35428	4.7268	4.76636	4.38364	4.74414	4.3116
hsa-miR-5096	1.7026	4.96959	4.43196	5.55867	5.49084	0.751072	5.26093	5.44497	4.60078	6.30232	6.25367	6.34129	6.21338	6.32555	6.66693	6.73047	6.344	6.58148	6.48596
hsa-miR-5100	6.56906	6.55286	6.7804	6.75298	7.24391	7.27663	6.89184	6.96594	7.48813	6.62539	7.00766	7.37638	6.95719	6.9374	6.92542	6.96499	7.22855	6.6641	6.65129
hsa-miR-510-3p	6.84118	4.87594	5.29698	6.0808	6.66615	5.50468	9.26811	9.05561	5.49817	7.34068	5.56027	10.0882	5.29219	5.13333	4.71499	9.34731	5.61561	4.92635	7.87077
hsa-miR-510-5p	1.13455	4.55357	0.192126	0.172957	4.36743	0.299696	3.13474	-0.138788	4.71611	4.83218	4.93716	4.51838	4.75166	4.83584	4.76271	4.83558	5.28531	5.38031	5.01806
hsa-miR-511-3p	1.00643	0.417065	3.90003	4.61556	0.379166	4.24045	3.14154	-0.0292149	0.4467	3.37104	3.31355	3.51968	3.4787	3.71494	3.65042	3.74173	3.00635	3.28277	3.19941
hsa-miR-511-5p	1.10321	0.438298	4.372	0.198212	4.31043	0.316809	4.19182	4.26331	0.473396	4.35669	4.19755	4.32368	4.34044	4.13234	3.94276	4.76541	4.52279	4.44892	4.12666
hsa-miR-512-3p	0.889626	0.280475	0.0944454	0.0794335	0.242859	0.178729	4.22311	3.99039	0.309869	3.94602	3.76864	3.01523	3.74778	4.19877	4.32845	3.59266	2.9608	3.57298	3.97281
hsa-miR-512-5p	1.23753	0.49748	5.21789	4.22734	0.447194	4.40755	3.56705	-0.0972588	0.536786	5.06948	6.26432	4.40989	5.76129	6.68925	5.50487	5.20728	5.7699	5.25652	4.87238
hsa-miR-513a-3p	1.07934	4.22774	0.208327	4.72318	0.381553	0.306707	4.81857	4.7227	0.45976	3.85525	4.1309	4.15232	3.58212	3.8948	4.11057	3.971	4.13607	4.05017	3.98628
hsa-miR-513a-5p	1.07109	0.488665	4.22348	4.01028	4.048	4.06191	3.17006	0.038502	0.518612	3.71565	3.34123	3.0055	3.56194	3.41286	3.16281	3.40258	3.23346	3.0631	3.84451
hsa-miR-513b-3p	1.35005	5.90578	5.60977	5.00188	0.560691	4.16956	3.17204	4.0163	4.6535	4.73456	4.6188	3.87883	4.60654	4.41319	4.67632	4.12233	4.66443	4.62011	4.49948
hsa-miR-513b-5p	0.473962	-0.00563288	-0.104754	-0.111218	-0.0370233	-0.0679157	2.31075	-0.211745	0.0189936	2.59293	2.0797	-0.399282	2.52686	2.13634	2.25312	-0.364426	2.45069	2.31042	2.05289
hsa-miR-513c-3p	1.05259	0.72029	0.631994	0.625146	0.701928	0.671214	5.31186	5.51998	0.734816	2.60969	2.84404	2.70437	3.00875	2.75414	3.00521	2.52115	0.398327	2.50652	3.03087
hsa-miR-513c-5p	1.25069	4.89405	0.273184	4.99294	5.07701	0.384518	3.56984	3.79213	0.557807	4.80997	5.81078	4.36682	5.11401	5.79567	5.33499	4.43825	4.84482	5.22	4.02595
hsa-miR-514a-3p	0.828562	0.281743	0.131251	0.119187	0.251172	3.88764	3.12125	3.37794	0.305678	3.37304	-0.39434	2.87265	2.88677	3.02666	3.08382	3.5629	3.00782	2.93155	3.37724
hsa-miR-514a-5p	1.22055	4.26504	5.24102	4.88583	0.518586	4.09203	3.70715	4.03999	4.31544	3.13828	3.59503	3.47406	3.49038	3.3514	3.48631	3.50978	3.59528	3.48911	3.74224
hsa-miR-514b-3p	0.69795	0.205352	0.0963885	3.33318	0.183007	0.145269	2.60288	-0.0480282	0.222917	2.28222	2.4572	2.55341	2.49065	2.83833	2.87965	2.44764	2.57573	-0.268336	2.68697
hsa-miR-514b-5p	1.10719	0.496378	3.86988	0.278292	4.11228	0.385885	3.56314	3.57401	4.55471	3.90561	3.59738	3.41394	3.71963	4.15653	4.06207	3.44787	3.53004	3.74782	3.6229
hsa-miR-515-3p	1.47206	4.9351	0.444033	4.73928	4.559	5.14568	4.45589	4.03549	4.89441	5.34271	5.95732	4.90807	4.97846	5.48855	5.24203	5.18002	5.45583	5.41202	5.03974
hsa-miR-515-5p	0.484813	-0.013103	-0.123674	-0.130892	-0.0456927	-0.0826593	-0.372039	-0.244023	0.0124643	-0.468538	2.67398	2.63766	2.10033	2.378	2.05612	2.60167	2.85454	2.44885	2.26261
hsa-miR-516a-3p	0.346185	-0.177539	-0.345712	3.4737	-0.211818	-0.269926	-0.655983	-0.498269	-0.150646	2.14103	2.62859	2.59827	2.09209	-0.689536	2.60401	-0.716627	2.75372	3.08794	-0.793984
hsa-miR-516a-5p	0.873455	0.269369	4.22105	3.69687	0.232525	0.169713	-0.460513	-0.166174	0.29816	3.31098	3.52319	3.61561	3.72515	3.59552	3.83149	4.00833	3.93935	3.90367	3.5367
hsa-miR-516b-3p	0.847214	0.266091	0.0974081	3.84238	3.87742	0.173752	-0.404689	-0.135909	0.292802	3.60458	3.67251	3.63737	3.35408	3.58402	3.57212	3.10568	3.46901	3.48321	2.79032
hsa-miR-516b-5p	1.29618	4.47984	4.56758	0.282473	0.501609	4.29429	4.43374	3.79988	0.591546	5.22191	5.24536	4.68563	5.50498	5.46602	5.96874	4.40511	5.28363	5.69273	5.82821
hsa-miR-517-5p	0.59963	0.0909257	-0.0119478	-0.0200824	0.0698277	0.0341977	2.51022	-0.148238	0.107511	2.35867	2.26978	-0.398206	2.23135	2.87639	3.09113	3.07771	2.65526	2.42791	2.32143
hsa-miR-517b-3p	-1.75008	-1.88155	-1.92376	-1.92713	-1.89015	-1.90474	-2.047	-1.98129	-1.8748	-2.07397	-2.06929	-1.1811	-2.07291	-2.06146	-2.07156	-2.06954	-2.05158	-2.06998	-2.07496
hsa-miR-517c-3p	0.0613423	-0.3764	-0.516964	-0.528192	-0.405051	-0.45362	-0.770286	-0.676197	-0.353923	1.80191	2.04611	-0.834223	2.58496	2.3622	1.96302	-0.80482	-0.776431	1.94698	-0.847442
hsa-miR-5186	6.3727	5.5664	5.63701	5.51635	5.55531	5.37693	5.7646	5.83351	5.03003	5.63491	5.322	5.24924	5.46759	5.7792	5.33839	5.58752	5.70675	4.90756	5.55005
hsa-miR-5187-3p	5.62646	5.89868	5.85457	5.74718	5.44443	4.4962	5.75219	5.66292	5.21358	6.0055	6.04083	5.96858	6.18036	6.02099	5.87793	6.02741	6.3297	5.99032	6.20054
hsa-miR-5187-5p	5.7516	6.31615	6.90417	6.04603	5.87968	5.61403	5.15984	5.26685	6.09521	5.93303	6.14082	5.80695	6.06559	6.17043	6.074	5.17188	5.88981	6.02227	6.33165
hsa-miR-5188	1.57214	4.64439	4.78138	5.39706	5.13405	5.63116	7.92632	8.41134	4.91094	4.64794	4.49345	4.40702	4.57162	4.4446	4.83776	4.71281	4.69971	4.75997	4.35405
hsa-miR-5189-3p	1.94512	7.36108	6.35272	6.24079	6.70712	6.42377	5.78575	6.22015	5.96826	6.42779	6.76269	5.92783	6.74975	6.85503	6.48039	5.85702	6.58982	6.85758	6.12637
hsa-miR-5189-5p	1.55879	4.39404	4.18372	5.2298	5.13118	4.56456	4.19417	4.39104	4.80641	5.16966	5.67522	4.40623	5.93308	5.8811	5.67813	5.26518	5.92856	5.48555	5.32033
hsa-miR-518a-3p	1.8654	5.85413	5.40749	5.94247	5.38632	5.66506	5.4147	5.13637	5.29908	6.25534	7.20754	5.79255	6.84508	7.12643	6.64529	6.37075	6.9296	6.76206	6.69294
hsa-miR-518a-5p	0.533616	-0.0386647	-0.195774	-0.206464	-0.0761216	-0.135602	-0.586237	-0.378584	-0.00927888	-0.755261	3.75509	2.41162	3.24588	3.09162	3.15739	3.18908	3.38599	3.11548	3.06365
hsa-miR-518b	1.79543	6.91374	5.45063	6.53895	6.27425	6.18917	5.62202	5.75205	6.13097	5.59123	5.78812	5.87182	5.75889	5.7657	5.91874	5.70466	5.93632	5.51037	5.98656
hsa-miR-518c-3p	1.22378	4.90657	4.09088	4.47172	0.500511	4.45458	4.3733	4.29669	0.58248	3.63616	4.22933	3.7861	4.05103	4.21391	4.02378	4.60798	3.52132	3.64149	4.19612
hsa-miR-518c-5p	0.626725	0.0751221	-0.0504381	-0.0604644	0.0495488	0.00615839	-0.409994	-0.220585	0.096142	2.39753	2.82372	2.59072	2.81415	3.08897	3.73866	2.47964	3.37685	2.7961	3.15361
hsa-miR-518d-3p	5.65399	4.92268	5.98413	6.0594	6.65828	5.63074	5.20765	5.28459	6.34735	6.37551	7.01649	6.1195	7.06339	7.04173	6.93304	6.34828	7.24446	6.95155	6.92379
hsa-miR-518e-3p	1.07149	0.369836	0.134775	4.94857	0.322347	0.241342	3.34564	-0.193365	4.59563	4.56848	5.23553	4.29291	5.02651	5.09404	4.81258	4.66542	5.30207	5.12975	5.42179
hsa-miR-518e-5p	-0.095941	-0.581001	-0.736758	-0.749201	-0.612749	5.49661	-1.18524	-0.949007	-0.556094	1.99794	-1.23701	2.72097	-1.28443	-1.21572	-1.26683	1.87942	-1.19493	-1.24609	1.76088
hsa-miR-518f-3p	0.039255	-0.357395	-0.484763	-0.494937	-0.383356	-0.427365	-0.678629	-0.60984	-0.337027	-0.727408	1.82535	1.5332	1.54463	-0.692291	1.74633	-0.703068	-0.683012	2.00164	2.03926
hsa-miR-5190	1.36015	0.611165	4.57449	4.54744	4.41938	0.474044	4.04447	4.69956	4.66078	5.22454	5.12286	5.01802	4.6451	5.55217	4.95178	5.34963	5.02794	5.37063	4.95181
hsa-miR-5191	6.08871	6.44055	6.56803	6.51678	6.15726	5.91879	5.65503	5.89731	6.2821	6.68888	7.562	5.85902	7.14064	7.31869	7.09176	6.03802	7.5002	7.21752	6.43205
hsa-miR-5192	2.22605	8.34419	8.34654	10.0626	6.02717	8.2455	7.02098	6.50828	6.23161	7.44135	6.61052	9.11683	6.42469	6.62395	6.55036	6.22677	6.57712	6.613	6.54625
hsa-miR-5193	6.82414	7.62605	7.211	6.86505	6.82386	6.79919	6.53274	6.71505	7.32581	7.20749	7.91501	6.94562	7.5666	7.72216	7.70335	7.04952	7.76493	7.55659	7.34809
hsa-miR-5194	1.62796	5.55177	4.52203	5.76554	5.59782	5.23601	5.22428	5.19685	5.60687	5.19887	5.46725	4.89856	5.43723	5.52982	5.78297	5.1202	5.06516	5.47301	5.38363
hsa-miR-5195-3p	1.78379	5.50926	4.889	5.1993	5.43915	5.55186	4.33707	5.07828	4.4868	5.95075	6.84941	5.66113	6.86021	7.18291	6.72204	5.85586	6.83547	6.93612	6.34236
hsa-miR-5195-5p	1.32143	0.609603	4.93084	4.22032	4.26529	4.69279	4.15138	3.90546	4.38415	4.46359	4.44164	4.68924	4.21804	4.71215	4.2862	3.75887	4.42622	3.5975	4.44645
hsa-miR-5196-3p	2.48673	7.48467	8.49807	7.89245	7.71141	8.30702	6.6562	6.49322	7.65826	8.14876	8.87515	7.48498	8.66059	8.76166	8.5169	7.59092	8.21333	8.55008	8.22183
hsa-miR-5196-5p	6.37752	7.03038	7.26923	6.86428	7.20099	6.98778	7.04243	6.85933	7.24978	7.6518	7.46158	7.29737	7.49203	7.49092	7.4743	7.16328	7.38421	7.62179	7.37056
hsa-miR-5197-3p	1.45902	4.9318	5.35215	5.52391	4.76751	0.552057	5.17266	5.55183	4.43091	4.72637	5.08503	4.60874	5.05095	4.931	4.96683	4.33558	5.16464	4.9649	5.0818
hsa-miR-5197-5p	1.19001	0.527813	3.94885	0.287457	4.64012	5.18292	3.84813	3.95015	4.31665	3.13077	4.25481	4.01731	3.98819	4.14594	3.79847	3.64873	4.27064	3.69413	3.57433
hsa-miR-519c-3p	0.483952	0.000527565	-0.0955739	-0.102116	-0.0292643	-0.0582734	-0.315933	-0.203681	0.0253507	2.65937	2.56003	2.04725	2.05928	2.41084	2.19159	2.48564	-0.323224	2.24851	2.3495
hsa-miR-519c-5p	-1.74902	-1.88106	-1.92346	-1.92684	-1.8897	-1.90435	-2.04723	-1.98123	-1.87428	-2.07289	-2.06818	-2.07216	-1.18672	-2.06176	-2.07046	-2.06844	-2.05183	-2.06887	-2.07388
hsa-miR-519d-3p	1.03518	0.405047	0.19917	4.17131	4.86358	0.292457	3.38506	-0.0874306	4.4546	3.76239	3.65243	3.79738	4.26284	3.90492	3.66598	3.5757	4.27378	3.62009	3.50412
hsa-miR-519d-5p	1.15021	0.481111	4.29099	4.61924	0.435586	4.53404	-0.424287	3.85247	4.44424	4.22892	4.25733	4.56808	4.20454	4.14736	4.00692	4.05621	4.22349	3.9298	4.38861
hsa-miR-519e-3p	-0.5257	-0.852467	-0.957395	-0.965777	-0.873855	-0.91011	-1.11795	-1.06604	-0.835688	-1.14373	0.66934	-1.14169	0.886574	0.772927	-1.13688	0.709113	-1.12029	-1.13223	-1.14642
hsa-miR-519e-5p	1.51376	4.74362	4.40418	4.66108	4.95957	4.92533	4.24838	4.72267	4.56975	5.0953	5.68364	4.54754	5.3632	5.46919	5.12797	4.74056	5.30908	5.1858	4.58912
hsa-miR-520a-3p	1.39632	5.3798	4.15691	5.07719	4.84725	0.508546	4.34172	3.81646	5.14234	4.45742	4.92823	4.26581	5.10811	4.7471	4.47297	4.75615	4.99775	5.16472	4.66299
hsa-miR-520a-5p	-0.511667	-0.839006	-0.944117	-0.952514	-0.860431	-0.89675	-1.10647	-1.05475	-0.822197	-1.13251	-1.11881	0.776646	0.847954	-1.11382	0.801002	-1.11959	0.78778	-1.1209	-1.13524
hsa-miR-520d-3p	1.33304	4.48093	4.96282	4.54072	4.74177	0.455851	3.97345	3.80568	0.630973	4.9231	5.2869	4.52176	5.40829	5.29864	4.3021	5.0488	5.02053	4.91358	5.08095
hsa-miR-520d-5p	0.761412	0.157137	-0.0126721	-0.0263733	0.1228	3.75602	-0.522024	-0.248604	0.183968	3.16361	4.03872	2.4451	3.98082	3.67258	4.00783	3.6903	3.3055	3.51695	3.81759
hsa-miR-520e	0.478459	-0.0119184	-0.115541	-0.122373	-0.0440145	-0.076632	2.25142	-0.228802	0.0132618	2.03659	2.20537	2.36802	-0.424371	2.76193	2.28784	2.80002	2.40693	-0.395144	2.30399
hsa-miR-520f-3p	-0.525169	-0.818964	-0.913305	-0.920841	-0.838194	-0.870791	-1.07386	-1.03313	-0.803878	-1.09389	-1.08341	0.726841	-1.09159	-1.07956	0.655145	-1.08401	-1.0757	0.637584	0.672543
hsa-miR-520f-5p	0.175255	-0.234212	-0.365697	-0.3762	-0.261013	-0.306444	-0.526727	-0.454753	-0.213187	1.54034	1.69628	-0.57363	2.01135	2.19666	-0.564056	1.9318	-0.531308	1.67328	1.59273
hsa-miR-520g-3p	0.0329225	-0.369027	-0.498097	-0.508407	-0.395335	-0.439933	-0.70266	-0.630628	-0.348387	1.43314	-0.726836	-0.74994	1.71249	1.64562	-0.740267	1.96885	2.15615	1.95338	-0.759532
hsa-miR-520g-5p	1.01324	0.414951	0.22355	3.89576	0.376211	0.31021	4.1473	4.04686	4.47786	3.55636	3.24964	4.24221	3.1641	2.83538	3.55618	3.91086	3.47043	2.84678	3.61282
hsa-miR-520h	0.933674	0.281943	0.0730114	0.0561154	0.239757	0.167768	3.69148	3.42733	0.314888	4.55083	4.72409	4.09896	4.29883	4.6192	4.01325	4.31727	4.52	4.47513	4.26474
hsa-miR-521	0.481004	-0.0103177	-0.113881	-0.120751	-0.0424757	-0.0747638	-0.347075	-0.227798	0.0149109	-0.435204	2.58543	2.06709	2.38504	2.87574	2.29221	2.20043	2.22977	2.62146	2.24002
hsa-miR-522-3p	0.946364	4.06708	3.76801	3.96895	0.30603	0.241206	-0.408813	-0.10525	0.373787	3.4133	4.18513	3.61016	3.72394	3.70022	3.83248	3.87826	3.27581	3.70758	3.53083
hsa-miR-523-3p	1.23535	0.501149	0.254431	0.23452	4.91748	4.51326	5.41359	5.52275	0.54015	4.40452	5.26057	5.23134	5.20686	5.64068	5.09452	4.3531	5.42437	5.63175	4.81456
hsa-miR-524-3p	0.74086	0.196846	0.0589624	3.52846	0.168797	0.121168	-0.339521	-0.128766	0.21882	2.88708	3.01285	2.6239	3.05467	3.62755	2.91983	2.93089	3.21056	3.17621	3.08019
hsa-miR-524-5p	0.912242	0.320759	3.94526	4.01958	0.284296	4.07911	3.57243	3.63935	0.349263	3.63211	3.79683	3.75541	3.5839	2.88464	3.29834	-0.51508	3.05526	-0.527271	3.3298
hsa-miR-525-3p	0.907201	0.281435	0.086208	0.070437	0.241988	0.174704	3.94119	3.60294	0.31225	3.69507	4.5517	4.2406	4.04549	4.08324	4.10917	4.31402	4.06226	3.97606	2.88118
hsa-miR-525-5p	0.830936	0.186025	-0.0116446	-0.0276384	0.146132	0.0780313	3.11705	-0.288153	0.217173	3.99558	4.29499	4.10605	4.26097	3.94006	4.67086	4.54749	4.2471	4.29839	4.22583
hsa-miR-526a	-1.22584	-1.43089	-1.49673	-1.50199	-1.44431	-1.46706	-1.62676	-1.58645	-1.42036	-1.64147	-1.63572	-1.64091	-0.539634	-1.63202	-0.490176	-1.63631	-1.62843	-1.63731	-1.64222
hsa-miR-526b-3p	0	0	0	0	0	0	0	0	0	0	0	0	0	0	0	0	0	0	0
hsa-miR-526b-5p	0.705441	4.04149	0.107183	0.0985849	0.193588	0.155946	-0.19284	-0.0369926	0.233395	2.99781	2.90946	2.55567	2.99096	2.768	2.99249	3.12382	-0.203246	2.68034	2.49
hsa-miR-527	-1.72653	-1.86372	-1.90777	-1.91129	-1.8727	-1.88792	-2.03638	-1.9678	-1.85667	-2.04929	-2.04437	-2.04852	-2.04816	-2.04269	-2.04675	-2.04464	-2.04105	-2.0451	-1.21016
hsa-miR-532-3p	6.13433	7.05309	6.66852	6.84665	6.6719	6.41301	6.98476	7.08858	6.31938	7.3814	7.92214	7.90309	7.6884	7.81994	7.78944	7.62578	7.76459	7.82887	7.67825
hsa-miR-532-5p	6.90609	5.80059	6.62513	5.98589	5.78278	6.29933	8.85048	8.49575	5.74633	6.67542	5.9347	9.53932	5.43486	5.90347	5.7211	8.47681	6.85722	5.96026	7.94453
hsa-miR-539-3p	0.750795	0.167034	3.55831	-0.00399156	0.134971	0.0803724	-0.460889	-0.209881	0.192105	3.10873	3.81033	2.70466	4.17442	3.31771	3.43705	3.30066	3.62101	3.34194	2.86787
hsa-miR-539-5p	0.6346	0.0301052	-0.127257	-0.139688	-0.00425527	-0.0574237	-0.587278	3.4157	0.0611452	3.04596	2.9735	3.92775	2.56332	-0.641429	2.87648	4.02962	3.18405	3.337	4.26299
hsa-miR-541-3p	1.31997	5.14855	4.25897	4.23224	0.535283	4.61941	4.21901	5.26432	0.624058	4.75777	5.18391	4.7675	4.66539	4.65817	4.82583	4.56293	4.48751	5.31093	4.12197
hsa-miR-541-5p	6.01705	7.06016	6.62894	6.32697	7.22502	6.97417	6.53961	6.85917	7.36794	6.88665	7.13838	6.87101	7.09393	7.0381	7.09739	7.13168	6.99241	7.14173	6.94929
hsa-miR-542-3p	1.39381	0.645012	4.66577	4.45647	4.93487	5.43301	3.83925	4.28793	4.77308	4.26817	5.44753	4.49501	4.88255	5.3306	4.39375	4.49751	4.78946	4.62837	4.85391
hsa-miR-542-5p	6.15625	6.72392	6.14481	5.67432	6.68003	6.82422	5.82168	5.87946	6.30398	6.07452	6.07808	5.88401	6.00845	6.11938	5.79623	6.06469	5.84112	5.91021	6.29861
hsa-miR-543	0.865482	0.305914	0.145331	0.13244	0.273327	0.217903	3.33449	3.44191	0.331417	3.28111	3.01579	3.31297	3.66348	3.60803	3.76406	2.82983	3.37404	3.87347	3.06072
hsa-miR-544a	0.57742	4.16059	-0.164284	3.68043	-0.0466721	-0.100181	-0.583267	-0.35971	0.0217443	-0.766904	3.09378	-0.751205	3.2215	2.49685	3.11851	3.145	3.01795	2.4036	2.97325
hsa-miR-544b	0.492206	-0.0114859	-0.124325	-0.131785	-0.0444535	-0.0819657	2.30013	-0.248975	0.014378	2.24689	2.91999	-0.475023	2.72804	2.40029	2.48251	-0.432119	2.54032	2.60888	2.35355
hsa-miR-545-3p	0.622377	3.76688	4.25305	3.45803	-0.0169371	4.09795	2.9608	-0.350634	0.0508305	2.40873	2.79646	3.33866	-0.772499	2.56438	2.40304	-0.692807	-0.612045	-0.703035	2.55558
hsa-miR-545-5p	0.90098	0.244785	0.0360204	4.59058	4.09883	0.130724	-0.598658	-0.256041	0.277687	3.5332	4.63368	4.01361	4.26073	5.0108	4.52313	3.86032	4.51732	4.25404	3.65031
hsa-miR-548a	-1.73149	-1.8682	-1.91211	-1.91561	-1.87715	-1.89232	-2.04027	-1.97193	-1.86118	-2.05518	-2.05029	-2.05442	-1.20954	-2.0486	-2.05266	-2.05055	-2.04502	-2.05101	-2.05622
hsa-miR-548a-3p	-0.207376	-0.607485	-0.735964	-0.746227	-0.633673	-0.678066	1.80137	1.85354	-0.58694	-1.03462	-1.00659	-1.03036	1.23341	-0.996552	-1.02039	1.65945	-0.986596	1.64776	-1.04029
hsa-miR-548a-5p	1.50484	4.74447	5.25193	0.444217	4.44588	4.19879	3.68848	3.58325	5.52996	5.4061	6.21042	4.74204	6.1159	6.37905	5.73984	5.16072	5.94232	5.85452	5.23829
hsa-miR-548ab	-1.2335	-1.43456	-1.49912	-1.50427	-1.44772	-1.47002	-1.62964	-1.58709	-1.42423	-1.64389	-1.63829	-0.532389	-1.64309	-1.63471	-1.64205	-1.63886	-1.63125	-1.63982	-0.531885
hsa-miR-548ac	1.97156	6.70043	7.08395	6.05852	6.6572	7.40785	6.1694	6.42239	7.1151	6.43951	6.42769	6.17605	6.54939	6.64632	6.62905	6.25283	6.35538	6.38082	5.8266
hsa-miR-548ad-3p	2.17862	6.04327	6.8172	8.02003	6.09987	8.02966	9.24097	9.40278	6.30103	6.8303	7.12703	7.33006	6.70331	7.01154	7.00986	6.26811	6.58217	6.87049	6.29115
hsa-miR-548ad-5p	5.84308	0.440976	4.54563	0.177987	0.391784	4.27104	3.55704	-0.141533	0.479416	4.71859	6.06579	4.57169	5.58575	5.40171	5.53805	4.66109	4.87253	5.19013	4.1477
hsa-miR-548ae-3p	1.41604	5.45947	4.58626	5.15101	4.85771	4.91295	4.17721	0.0434967	0.692767	5.10889	5.58315	5.2766	5.25269	5.39259	5.59254	5.24831	5.24646	5.22575	5.26546
hsa-miR-548ag	0.228229	-0.184309	-0.231602	-0.234827	-0.197809	-0.212839	-0.329094	-0.282307	-0.163126	1.88121	1.76945	2.00204	1.85768	-0.33787	-0.351669	1.68245	1.78615	-0.346203	1.73388
hsa-miR-548ah-5p	0.740936	4.2481	-0.0441849	-0.0580588	0.0929014	0.0336841	-0.561267	-0.283347	0.154743	3.5434	3.75524	2.83545	4.14772	3.67816	4.2682	3.48466	3.94362	2.69485	2.57846
hsa-miR-548ai	-1.24743	-1.44541	-1.50899	-1.51406	-1.45837	-1.48034	-1.64202	-1.59562	-1.43525	-0.573562	-1.65044	-1.65571	-1.65546	-1.64696	-1.65444	-0.537934	-1.64359	-1.65194	-1.65694
hsa-miR-548ak	0.596733	0.12643	0.0394366	0.0326257	0.108464	0.0782664	2.32783	-0.0732009	0.140596	2.19828	2.28204	2.14126	2.63716	2.64792	2.28522	2.43642	-0.198216	2.34209	2.44256
hsa-miR-548al	0.653406	0.166097	0.0651643	0.0572038	0.145358	0.11038	2.92058	-0.0677736	0.182413	2.59299	2.63432	2.48537	-0.304663	2.61891	2.39364	3.2325	2.67744	2.8084	2.55531
hsa-miR-548an	0.854674	3.98146	0.0821954	4.31364	4.03826	0.162143	3.4695	3.28924	4.02867	3.15709	3.0663	3.58417	2.51449	-0.510159	-0.617756	3.41954	-0.467128	3.03606	3.11282
hsa-miR-548ao-3p	1.44367	5.39704	4.67861	6.29267	0.625615	5.20894	4.05549	3.7047	4.9849	5.6313	4.47907	5.50543	4.97482	4.72105	5.01953	4.89664	5.22088	4.87414	4.22372
hsa-miR-548ao-5p	1.25103	4.44003	4.22884	4.08734	0.502408	0.421268	3.80921	4.16459	4.49229	4.5761	4.87278	4.05391	4.39749	4.98235	4.50143	4.3291	4.36316	4.83819	3.4725
hsa-miR-548ap-3p/548t-3p/548aa	1.06483	0.447849	3.8585	4.25732	0.406963	0.337313	3.19554	4.1064	0.479814	4.1326	3.92955	3.84052	4.07034	4.05394	3.96577	3.91759	3.91621	3.7927	3.61166
hsa-miR-548ap-5p/548j-5p	1.42427	0.665542	5.29026	5.02148	5.44657	4.43278	4.87121	4.51687	4.55364	4.27313	4.51692	5.99196	4.96978	5.13442	4.75612	4.65753	4.90513	4.05764	4.86163
hsa-miR-548aq-5p	-0.887819	-1.13701	-1.21703	-1.22342	-1.15332	-1.18097	-1.36023	-1.32322	-1.12422	-0.0332733	-1.36617	-0.0248056	-1.37115	0.0707498	-1.36934	-1.36654	-1.36145	-1.36715	-1.3738
hsa-miR-548ar-5p	6.5551	7.34904	5.52269	6.49254	5.93599	0.62253	4.81504	5.46597	5.33214	4.20259	4.57344	4.51661	4.42293	4.57519	3.93149	5.02996	4.42767	4.45557	5.02743
hsa-miR-548as-3p	0.321916	-0.179636	-0.34069	-0.353555	-0.212464	-0.268113	3.29601	3.09629	-0.153882	2.06227	2.05265	-0.711371	2.26012	-0.642767	2.06485	2.31147	2.35789	-0.671399	-0.732043
hsa-miR-548as-5p	0.613795	0.0749091	3.25958	-0.0524397	0.0508399	0.0100533	2.59675	-0.201938	0.0952672	2.59028	2.77557	2.98073	2.63264	2.83904	-0.477212	-0.444925	2.97076	3.11314	2.68388
hsa-miR-548at-3p	1.54893	0.76442	5.07058	5.34025	4.78278	5.08645	9.66355	10.6787	4.80503	4.67695	4.57307	4.28433	4.53419	4.48798	4.92324	4.14771	4.42757	5.08904	3.75364
hsa-miR-548at-5p	1.57338	0.783279	4.69792	4.15793	0.730108	4.5667	4.65296	4.90178	4.58021	5.82645	6.69872	5.50649	6.75101	6.93401	6.274	5.90025	7.00764	6.54246	6.38027
hsa-miR-548au-5p/548c-5p/548o-5p/548am-5p	1.2019	0.548561	4.28019	3.91814	0.504208	4.42287	4.14447	3.63675	4.30785	3.13288	3.65814	4.69191	4.0276	3.86328	3.90156	4.14494	3.93772	4.02835	3.83512
hsa-miR-548av-5p/548k	1.58733	5.20477	5.00764	5.34455	4.78824	5.41573	4.92972	4.73292	5.00745	5.03494	5.46209	5.68842	5.37427	5.38907	5.01007	5.44871	5.26648	5.09286	5.12007
hsa-miR-548aw	0.981604	0.290801	0.0624981	0.0440292	0.244713	0.166056	4.2051	-0.256922	5.03876	4.50833	5.0322	4.14438	4.53113	5.21288	5.23675	4.88405	4.84188	5.14364	4.71628
hsa-miR-548ay-3p	1.44762	4.37454	4.67767	4.88709	4.85949	0.544894	4.76062	4.77172	4.67668	4.8375	4.96875	5.23432	5.16509	4.96031	4.88005	5.0959	5.27292	5.09992	5.24529
hsa-miR-548az-3p	0.931736	0.253968	0.0335123	4.22435	0.209477	4.04618	-0.637897	-0.275142	0.288706	3.89554	5.15253	4.37537	4.82913	5.34064	4.73874	4.3366	5.00987	4.39392	4.105
hsa-miR-548az-5p	1.25314	4.56146	4.11699	3.96447	0.499416	4.13795	3.38019	3.67057	0.584829	4.58115	5.07083	4.58747	4.40185	5.09964	4.67314	3.98945	4.26775	5.03607	4.40204
hsa-miR-548b-3p	5.47076	4.6725	0.330033	3.96888	4.4982	0.437552	4.7074	3.55008	4.82484	3.31216	3.82756	4.01343	4.07757	4.42978	4.09861	4.37919	4.04727	4.47811	4.1464
hsa-miR-548b-5p	-0.17255	-0.517641	-0.628453	-0.637305	-0.540228	-0.578517	-0.820107	-0.771477	-0.499921	-0.853564	-0.83598	1.25059	1.1784	-0.829569	1.45485	1.65305	-0.823149	1.50746	-0.85706
hsa-miR-548ba	-0.541006	-0.889522	1.08554	-1.01037	-0.912333	-0.951001	-1.19232	-1.12766	-0.871626	0.801852	0.8119	0.780736	-1.22076	-1.20135	-1.21591	-1.20847	-1.19522	-1.21009	-1.22794
hsa-miR-548bb-3p	-0.534053	-0.842191	-0.941138	-0.949042	-0.86236	-0.896548	-1.09894	-1.05357	-0.826369	0.634972	0.732193	-1.11935	-1.11854	-1.10523	-1.11524	0.627787	0.744363	-1.11126	-1.1234
hsa-miR-548c-3p	-0.880589	-1.12804	-1.2075	-1.21385	-1.14424	-1.17169	-1.3537	-1.31578	-1.11533	0.0289114	0.0298344	0.0348109	-1.36449	-1.35719	-1.36269	-1.3599	-1.35482	-1.36051	-1.36713
hsa-miR-548d-3p	1.01212	4.08896	3.90767	4.18091	0.382241	0.317207	3.33212	-0.0293123	0.450274	3.03135	3.58989	2.69699	3.54159	4.07509	3.85338	3.30807	3.60421	3.49646	4.01497
hsa-miR-548d-5p	-0.830344	-1.11565	-1.20727	-1.21458	-1.13432	-1.16598	-1.35846	-1.3107	-1.101	-1.37572	-1.36668	0.468029	0.113169	-1.36338	-1.37117	-1.3672	-1.36006	-1.36807	0.0840189
hsa-miR-548e-3p	1.01328	4.1729	0.169744	0.153012	0.335053	4.82953	3.76925	4.03742	0.409642	3.49078	3.28781	5.44101	3.86165	3.52102	3.09489	3.63942	3.51732	3.55393	3.7627
hsa-miR-548e-5p	0.899912	4.11379	0.0649888	0.048886	0.223966	0.155319	3.13914	-0.213092	0.295625	4.28978	4.3824	4.49987	4.0641	3.95789	3.82509	3.8185	4.72541	3.84994	3.80139
hsa-miR-548f-3p	0.187634	-0.225406	-0.358037	-0.368632	-0.25244	-0.298268	-0.520537	-0.44673	-0.204197	1.72439	2.1622	1.6696	1.83557	-0.535208	1.63955	1.79514	-0.525243	-0.549422	2.12475
hsa-miR-548f-5p	0.719975	0.0537742	-0.14359	-0.159589	0.0139997	-0.0539653	-0.747269	-0.420814	0.0867226	4.2013	5.24688	4.09662	4.18509	4.90586	4.66801	3.61428	4.0532	4.32673	3.57849
hsa-miR-548g-3p	0.214897	-0.231879	-0.375344	-0.386804	-0.261122	-0.310693	-0.583841	-0.488339	-0.208938	2.2351	2.0056	2.08148	-0.645672	2.34978	2.00246	1.91207	-0.590054	2.38386	-0.661605
hsa-miR-548h-3p	-1.73406	-1.87011	-1.91379	-1.91728	-1.87901	-1.89411	-2.04133	-1.97332	-1.86312	-2.05745	-2.05259	-1.20892	-2.05634	-2.05091	-2.05494	-2.05285	-2.04606	-2.0533	-2.05848
hsa-miR-548h-5p	1.18139	5.27119	0.224821	4.76179	0.417073	0.334013	4.13976	4.08105	0.503866	5.06254	5.25968	4.65921	5.18338	5.24685	4.58439	4.6878	5.08485	5.00016	4.74197
hsa-miR-548i	0.934654	4.15227	0.161501	0.146838	0.306651	3.9889	2.99799	-0.0905817	0.372295	3.73735	4.22467	3.36359	3.49375	3.67261	3.37785	3.64544	4.04949	3.08296	3.01933
hsa-miR-548j-3p	0	0	0	0	0	0	0	0	0	0	0	0	0	0	0	0	0	0	0
hsa-miR-548l	1.75508	6.34009	6.18956	6.27872	5.23266	7.99835	5.824	6.01753	5.56083	5.6515	5.64013	6.41341	5.26842	5.08964	5.55834	5.30983	5.39021	5.21428	5.04741
hsa-miR-548m	-0.166761	-0.531266	-0.648312	-0.657662	-0.555124	-0.595566	-0.85728	-0.800857	-0.512549	1.53649	-0.875948	-0.893648	-0.892185	1.38369	-0.886255	-0.877132	1.43333	1.81509	1.50431
hsa-miR-548n	0.93956	0.343712	3.75148	0.144346	0.306374	0.242756	3.89865	3.9209	0.3729	3.39953	3.03388	4.78596	3.50467	3.00955	3.72177	3.71136	3.91824	2.69339	3.51626
hsa-miR-548q	0.60343	0.0840422	-0.0238866	-0.0324431	0.0619478	0.0245888	3.06029	-0.167733	0.101397	2.53302	3.07267	2.14894	2.42679	2.45323	2.55486	2.95506	3.0901	2.27034	-0.458436
hsa-miR-548s	-0.614781	-0.95666	-1.06644	-1.07521	-0.979036	-1.01697	1.07769	1.09741	-0.939105	-1.21688	-1.20266	-1.21474	-1.21374	-1.1975	-1.20969	-1.20346	-1.19236	-1.20482	0.871889
hsa-miR-548t-5p	1.08928	0.489493	3.9647	4.14794	0.449666	4.20933	4.19153	4.22998	0.520643	4.00552	4.10126	2.93659	3.34606	3.27785	3.33817	3.356	3.72244	3.2578	2.8582
hsa-miR-548u	0.455747	-0.00412731	-0.0911498	-0.0968088	-0.0334603	-0.0587704	-0.278088	-0.183854	0.0194865	1.85184	2.18436	1.8768	2.27031	2.06717	2.54973	-0.311846	2.12094	2.30834	1.90534
hsa-miR-548v	1.21975	0.544363	3.96477	4.28122	4.45794	0.4203	3.26712	4.05546	4.57491	4.16573	4.58361	3.78439	4.2189	4.73043	4.32497	4.0196	3.51986	4.14721	4.23105
hsa-miR-548w	1.12946	0.43394	4.21046	4.87528	0.386661	0.306041	3.63154	4.06022	0.470884	4.59486	5.65111	4.32972	4.84613	4.68474	4.62469	3.8519	5.02306	4.85774	4.574
hsa-miR-548y	1.00094	0.414534	0.229041	0.214104	0.376968	4.02512	3.7499	4.01727	4.11899	3.63362	3.4483	2.97142	3.06832	4.14285	4.11982	3.13586	2.88833	3.54462	2.80725
hsa-miR-548z	-1.75008	-1.88155	-1.92376	-1.92713	-1.89015	-1.90474	-2.047	-1.98129	-1.8748	-2.07397	-2.06929	-1.1811	-2.07291	-2.06146	-2.07156	-2.06954	-2.05158	-2.06998	-2.07496
hsa-miR-549a	1.33509	4.82218	5.10888	5.51524	4.84834	5.19869	4.10626	-0.0235766	0.620276	4.74493	4.86935	7.72296	4.51163	4.27234	4.68584	4.32212	4.79179	4.47377	4.29152
hsa-miR-550a-3-5p	0.488737	-0.0110953	-0.119255	-0.12648	-0.0438104	-0.0781639	-0.366348	-0.239461	0.0145703	2.37621	2.55261	2.00248	2.85648	2.85845	2.65403	2.22998	-0.374675	2.4564	2.1175
hsa-miR-550a-3p	2.01755	5.54489	6.05844	6.46256	6.0318	5.15815	5.33064	5.33359	6.27652	7.23524	7.45512	6.8936	7.46487	7.44139	7.36761	6.86138	7.78662	7.29374	7.62676
hsa-miR-550a-5p	1.52282	6.12449	5.56373	5.10403	5.8382	6.34828	4.81105	5.13971	6.05404	3.96543	4.40169	4.64947	4.6345	4.94029	4.529	4.38838	4.26783	4.32043	4.34959
hsa-miR-550b-3p	0.871523	0.26959	3.83102	4.18971	0.232984	0.170582	-0.455078	-0.162989	0.298196	3.57623	3.92841	3.45442	3.67294	3.64909	4.06348	3.44381	3.83043	3.42439	3.5787
hsa-miR-551a	1.8917	5.0877	5.56212	5.32973	6.13622	6.05523	5.31113	5.50327	6.33688	6.40404	7.18399	5.88088	6.83282	6.98055	6.76983	6.31601	7.03824	6.9289	6.66563
hsa-miR-551b-3p	0.819788	0.312692	0.181402	0.170945	0.2859	3.5657	3.24519	0.00444011	0.33371	3.07515	2.62092	2.64187	2.80756	2.86183	2.93108	3.01193	2.64346	3.18214	2.72506
hsa-miR-551b-5p	1.71854	5.06063	5.58857	5.30692	5.76748	5.69705	4.57923	5.07021	6.03561	5.46346	6.05978	5.99766	6.04069	6.07191	5.89759	5.73302	5.98053	5.87564	5.71671
hsa-miR-552-3p	0.926771	0.249116	4.34787	0.0111593	0.204691	0.128853	4.22088	-0.279271	0.283802	4.33683	4.26399	6.12245	4.85206	4.5063	4.06195	4.4883	4.42076	3.94244	3.89112
hsa-miR-552-5p	1.3504	4.69971	4.14342	4.3408	0.571822	4.61714	4.52245	3.91474	0.659852	4.29602	4.32606	9.08489	4.31164	3.56038	4.66803	4.48303	6.44926	3.98924	4.20582
hsa-miR-553	5.47002	5.43059	5.21239	6.09166	4.79988	4.94865	4.26443	3.85211	0.906597	5.75004	6.49783	5.17571	6.33732	6.70028	5.84871	5.67452	6.1338	5.99052	5.27415
hsa-miR-554	1.3351	4.35235	4.26418	4.44727	0.542309	4.41572	3.75256	4.01463	0.631962	5.23813	5.44119	4.85804	5.1681	5.19919	5.05028	5.20396	4.92403	5.32026	4.76802
hsa-miR-555	1.44915	5.38996	4.49361	5.20687	5.10785	4.99055	3.92071	4.6502	5.44438	4.19271	4.39199	5.02783	5.11654	3.57152	4.72585	4.65934	4.14465	5.04376	3.85646
hsa-miR-556-3p	1.3983	4.49175	4.57738	5.35765	5.30823	4.42548	4.393	4.20573	0.690039	4.68393	4.89638	4.75174	4.61442	4.6715	4.68432	4.82055	4.67261	4.59143	4.85331
hsa-miR-556-5p	-0.176024	-0.511819	-0.619646	-0.62826	-0.533798	-0.571055	-0.801321	-0.756355	-0.494576	1.34944	1.57451	-0.829588	1.23668	-0.81002	-0.82389	-0.816824	-0.80412	1.2474	1.3167
hsa-miR-557	1.5204	4.84603	4.9256	4.66191	5.19746	4.84258	4.4617	4.78215	4.68928	4.87376	5.14538	4.68038	5.2405	5.06162	5.2677	4.87345	4.9182	5.0561	5.13198
hsa-miR-5571-3p	6.12375	0.423573	4.27795	4.52688	0.378368	4.5216	3.68753	3.49704	4.30512	3.26896	3.6441	3.75615	2.97435	3.72242	3.04014	3.93846	3.39929	-0.641124	3.82552
hsa-miR-5571-5p	0.811719	0.176864	3.97746	-0.0294116	0.138342	0.0725902	-0.59315	-0.280763	0.206944	3.74871	4.21408	3.48111	4.37016	4.17229	3.90673	4.04379	4.07017	4.21848	4.21313
hsa-miR-5572	1.65993	4.96359	5.01752	4.76546	4.98266	5.69045	4.47686	3.85101	4.82167	5.36499	6.56733	5.0573	6.07222	6.83471	6.21456	5.51992	5.87096	6.28629	5.888
hsa-miR-5579-3p	0.178405	3.61732	-0.488176	-0.501118	-0.359181	-0.415163	-0.821794	-0.677556	-0.300247	2.41793	2.40776	2.25313	-0.921349	2.60571	2.31909	-0.877239	-0.831549	-0.882956	1.95369
hsa-miR-5579-5p	0.688807	0.158966	3.44348	0.0248028	0.133623	3.45802	-0.319035	-0.133035	0.178841	2.97158	2.98425	2.53924	2.27891	2.67254	2.95513	2.68483	2.64076	-0.398307	2.62243
hsa-miR-558	1.99392	5.41014	6.12145	6.09398	6.32922	5.91008	5.73138	6.09118	6.48775	7.08351	7.06603	7.03977	7.15144	7.04201	6.94045	7.11351	7.18146	6.97371	6.79498
hsa-miR-5580-3p	1.36541	5.09676	0.351594	4.55346	4.85292	0.466637	4.23034	4.02025	0.645883	4.93874	6.10559	4.87188	5.77614	6.17627	5.3428	5.54928	6.18904	5.7091	5.73816
hsa-miR-5580-5p	0.0411937	-0.391879	-0.530943	-0.542052	-0.420225	-0.468275	-0.783458	2.47053	-0.369641	-0.850895	-0.814922	-0.845411	-0.842866	1.74441	2.39269	2.14313	-0.78942	1.84079	1.73958
hsa-miR-5581-3p	0.939267	4.11731	0.189879	0.175803	0.329401	3.95616	3.34436	-0.0515994	0.392597	3.47349	3.45442	3.45339	3.46846	3.46078	3.47312	3.77096	3.3129	3.22092	3.3214
hsa-miR-5581-5p	0.947425	0.366428	0.187796	4.19812	0.330243	0.268628	2.99389	3.89592	0.394725	2.72268	3.33827	3.84335	3.77524	3.6625	3.79225	3.63555	3.47789	3.81773	3.01499
hsa-miR-5582-3p	-0.481934	-0.909719	-1.04708	-1.05806	-0.937718	-0.985182	1.77346	1.88705	-0.887753	-1.42702	-1.39151	-1.42156	1.24736	1.14806	-1.40887	-1.39348	-1.36675	-1.39681	-1.43432
hsa-miR-5582-5p	-1.74505	-1.87788	-1.92053	-1.92394	-1.88657	-1.90131	-2.04505	-1.97866	-1.87106	-2.06751	-2.06279	-2.06677	-2.06643	-2.05967	-2.06507	-2.06304	-2.04968	-2.06348	-1.19773
hsa-miR-5583-3p	-0.779607	-1.08094	-1.1777	-1.18543	-1.10067	-1.1341	-1.32579	-1.27434	-1.06547	0.46473	-1.33516	0.324859	-1.34324	-1.33138	-1.3403	0.397732	-1.32759	-1.33674	-1.34759
hsa-miR-5583-5p	1.63692	7.15691	6.05099	5.64212	0.784558	4.861	5.16607	5.54476	5.18835	5.65665	6.28511	4.37454	6.12951	6.1644	5.83094	4.85573	5.95612	5.72011	5.45613
hsa-miR-5584-3p	1.77648	5.98644	5.8101	6.19495	5.30652	5.92552	6.29591	6.76668	5.6256	5.71552	5.96297	5.84213	5.77235	5.62859	5.73393	5.51072	5.78889	5.84932	5.84644
hsa-miR-5584-5p	1.8706	5.90323	5.55921	5.53174	5.32004	5.33266	5.38944	4.77172	5.13885	7.58298	6.73822	6.69413	6.4584	6.68523	7.04999	6.5491	7.26208	6.53629	6.41268
hsa-miR-5585-3p	1.02644	0.317212	4.42704	4.29777	0.269341	0.187664	6.93675	7.07686	0.354603	3.26841	3.73212	3.13584	4.05752	3.5912	4.07896	3.96993	3.74889	4.3012	4.21007
hsa-miR-5585-5p	1.61853	4.65142	5.07976	4.49337	5.70417	4.34592	5.55877	5.15153	5.77692	5.60642	5.28537	5.51005	5.41723	5.67225	5.71826	5.55524	5.71406	5.20023	5.03346
hsa-miR-5586-3p	0.944231	0.371113	3.82556	3.68795	0.335672	0.275342	3.17732	-0.0450296	0.398836	3.66599	3.09579	3.94008	3.62206	3.64577	4.01627	3.24132	3.05257	3.36139	3.37786
hsa-miR-5586-5p	0.458986	-0.0555929	-0.188925	3.48594	-0.0892732	-0.143779	-0.46812	-0.32284	-0.02917	2.33561	2.51495	2.50182	-0.566475	2.32635	2.8027	2.16007	-0.477833	2.24051	2.36857
hsa-miR-5587-3p	1.26921	0.537138	4.00524	0.271591	0.487431	4.70905	4.88181	4.62195	4.52291	5.01141	4.78478	4.58022	5.13591	4.86732	5.45107	4.92698	5.44081	5.31001	4.49045
hsa-miR-5587-5p	1.63131	5.92394	6.32219	5.91795	4.97868	6.23876	5.07105	5.06021	5.41292	5.1332	5.21251	4.97879	5.37981	5.2446	5.5829	4.5281	5.27201	5.22645	4.86137
hsa-miR-5588-5p	5.57496	6.23879	5.51597	5.48847	4.31988	4.84505	4.19083	4.53213	0.789531	5.16557	5.17447	4.68183	5.08467	4.97242	4.97613	5.10846	4.95488	4.94491	4.52627
hsa-miR-5589-3p	5.56749	5.1655	4.32753	4.40015	4.48123	4.47503	4.34316	4.0715	0.564761	-0.735051	3.61076	3.41396	4.3537	3.61457	4.22132	3.8024	3.23371	3.78091	3.59286
hsa-miR-5589-5p	1.42563	5.77634	4.90371	4.5541	4.29936	4.53802	4.11708	3.92958	4.77612	4.59396	4.03774	4.69453	4.91097	4.22877	4.95413	4.45966	3.88143	4.63097	4.66469
hsa-miR-559	-0.82588	-1.14603	-1.24884	0.762848	-1.16699	-1.20251	0.377166	-1.37885	-1.12959	0.252488	-1.45577	-1.46708	-1.46615	-1.45094	-1.46235	-1.45652	-1.44344	-1.45779	-1.47176
hsa-miR-5590-3p	-0.549556	1.67087	-1.0709	-1.08102	-0.970009	-1.01379	-1.34419	-1.24357	-0.923916	-1.39472	1.05158	-1.3906	0.877739	-1.35812	-1.38097	-1.36923	-1.34864	1.03806	-1.40022
hsa-miR-5590-5p	-0.883569	-1.12829	-1.20687	-1.21315	-1.14431	-1.17146	-1.35428	-1.31396	-1.11573	-1.36622	-1.36	0.0309457	-1.36486	-1.3577	-1.3631	-1.36035	-1.35538	0.020492	0.0170104
hsa-miR-5591-3p	1.27317	0.551663	4.00148	4.42783	5.93656	0.4192	3.66046	4.41309	5.25889	4.07528	4.40272	4.2007	4.683	4.44095	4.59136	4.34647	4.60512	4.56566	4.60671
hsa-miR-5591-5p	1.33227	0.590848	4.37227	5.00305	0.540601	5.36778	5.08873	4.56783	4.405	5.27653	4.69148	5.67401	4.79092	4.66361	4.57441	4.06694	4.34744	5.2282	4.12505
hsa-miR-561-3p	1.16711	4.61743	4.48356	4.26937	0.451403	0.373683	3.98157	4.04363	0.53264	4.2326	4.57348	4.68693	4.35926	4.58088	4.10474	3.899	3.88252	3.87784	4.06525
hsa-miR-561-5p	0.946354	4.74337	0.0635529	0.0460584	0.236158	4.47427	3.39102	4.06632	0.313906	3.78321	3.0045	5.79244	3.93368	3.74702	3.6831	4.75636	-0.619056	3.76041	4.88312
hsa-miR-562	1.85884	5.74983	6.3687	7.18299	5.92345	7.84831	4.99808	4.19008	5.37236	5.98213	5.89189	7.13752	7.77987	5.63664	5.43459	5.09237	5.95802	7.77402	5.52879
hsa-miR-563	0.729229	3.7567	0.0215674	0.00992678	0.137216	0.0871225	-0.402699	-0.177275	0.189739	3.83524	2.96904	2.64597	3.44211	2.95797	3.45482	2.88104	3.1736	3.01308	2.73287
hsa-miR-564	1.13159	4.23924	0.263665	4.13385	0.437307	4.40574	4.58129	4.3218	0.515759	4.00271	4.09382	4.50678	3.96563	3.71698	2.83803	4.34219	3.72183	4.39785	3.49451
hsa-miR-566	1.57776	4.95156	5.31654	5.44697	4.57575	5.72629	5.66403	6.16051	5.25855	4.85449	4.6906	5.55739	4.30531	5.50218	5.27737	4.78305	5.0595	4.69084	4.98168
hsa-miR-567	1.30636	5.11332	0.360466	4.51247	4.80074	4.27351	4.20389	3.79578	4.62138	3.65991	4.2166	4.01803	4.08197	4.51711	4.67859	4.15517	4.22261	4.03077	3.97776
hsa-miR-568	1.401	4.8096	4.88973	4.78965	4.41718	4.96704	4.5308	4.11579	4.86284	4.13977	4.50424	4.45354	3.90404	4.58562	4.21916	3.83999	4.35153	4.05294	3.95139
hsa-miR-5680	1.27586	0.574936	5.70878	4.0916	4.59961	4.58536	3.48228	3.54943	4.49582	3.97377	4.38747	3.62847	4.20605	4.42503	4.35506	3.74837	3.13253	4.22141	4.36663
hsa-miR-5681a	0.619661	0.100401	-0.00965078	-0.0183813	0.077882	0.0397939	2.46131	-0.156556	0.118086	2.74429	3.04215	2.16811	2.36496	2.72493	3.14852	2.97686	-0.32738	2.90194	2.58212
hsa-miR-5681b	1.55204	5.03835	4.9331	4.27292	4.9684	4.33531	7.25928	6.91153	0.805745	6.1661	5.46089	4.74691	4.98911	5.06894	5.80813	4.97162	6.61197	4.17661	5.1396
hsa-miR-5682	1.32124	4.48223	4.89547	4.79356	0.525768	4.89497	6.67448	6.5144	4.96281	3.94246	3.96497	3.9807	3.58681	3.71173	4.34515	3.36867	4.18589	3.73804	4.74237
hsa-miR-5683	1.5338	4.63881	4.7765	4.74908	4.67915	0.606207	4.24925	3.83282	4.44418	5.49882	6.45399	4.83336	6.14266	6.50635	5.82099	5.35759	6.22195	6.17804	5.4973
hsa-miR-5684	1.36762	0.631147	5.42094	5.06311	4.92238	4.62489	4.48276	4.19851	4.5351	4.37716	4.37631	4.48695	4.73026	4.45804	4.60843	4.27237	4.29737	4.54533	4.2886
hsa-miR-5685	1.38826	4.36145	4.27282	4.35452	0.590219	4.17769	4.17238	4.11666	4.87315	4.30709	5.44616	4.66017	5.21662	5.28072	5.08069	4.68537	4.89583	5.30326	4.4731
hsa-miR-5687	0.861964	4.14302	0.0677806	4.43242	0.214551	0.151144	-0.486278	-0.18828	0.280787	3.53666	4.02677	3.21967	3.81848	3.16581	3.69782	3.83818	3.7879	3.66755	3.68009
hsa-miR-5688	0.778262	0.197079	0.0365476	0.0236273	0.164561	0.109186	-0.439859	3.40639	0.222509	3.30005	3.91175	3.22085	3.39911	3.77283	3.55647	3.25842	3.74586	3.3029	3.30862
hsa-miR-5689	1.1315	0.50133	4.13377	3.87801	0.45877	4.64299	3.93366	3.60142	0.534605	4.14027	3.86612	3.928	3.57956	3.69972	4.2565	3.90808	3.3884	4.25441	3.84538
hsa-miR-569	1.65392	6.10225	6.05229	5.9908	6.0317	5.36607	4.57206	5.32505	6.07257	5.08959	5.0533	5.00672	5.07456	5.51113	5.51142	5.03991	5.4545	5.27707	5.27278
hsa-miR-5690	1.58633	5.60507	5.70506	5.1124	4.32944	5.09133	5.06585	4.67131	4.91242	5.19425	5.84937	4.55563	5.2072	5.38926	5.57726	5.26815	5.6692	5.26944	4.8567
hsa-miR-5691	1.55651	4.94792	4.51197	4.66787	5.205	5.41096	5.78204	5.96895	5.09161	5.16869	4.95405	4.86303	5.06354	4.73455	4.92355	5.05694	4.95817	4.82425	5.15932
hsa-miR-5692a	7.04499	7.19175	7.38097	7.38017	7.00014	7.23833	7.84132	7.28851	6.51846	7.75625	7.97367	7.83315	7.79038	7.92253	7.76648	7.95321	7.74284	7.73052	7.90074
hsa-miR-5692b	0.496844	-0.0298407	-0.160507	-0.168999	-0.0643133	-0.112454	2.64685	2.87119	-0.00279619	2.46531	2.64783	2.17386	2.75703	-0.493411	2.75276	-0.520063	-0.470853	3.29567	2.67521
hsa-miR-5692c	-1.24483	-1.44188	-1.50516	-1.51021	-1.45478	-1.47664	-1.6376	-1.59138	-1.43176	-1.65158	-1.64596	-1.65105	-0.554804	-1.64251	-1.6498	-1.64651	-1.63916	-1.64744	-0.548826
hsa-miR-5693	1.2812	4.67082	0.338856	4.67515	5.53884	4.1418	3.65969	3.55114	5.00252	3.87728	4.16324	3.96469	4.36709	4.24336	4.14522	4.19913	3.85182	4.47683	3.18445
hsa-miR-5694	1.86957	5.90343	6.59511	5.66802	6.67398	7.28044	5.53837	5.72985	5.85929	5.66307	6.58297	6.67959	5.55332	6.4575	6.17322	7.02291	5.9602	5.63469	6.06289
hsa-miR-5695	1.61084	5.3548	4.7864	5.68096	5.35255	4.8573	5.88428	5.60754	5.18421	5.32063	5.33187	4.20419	5.45413	5.69053	5.14113	5.27104	5.42517	5.14846	5.24828
hsa-miR-5696	0.839976	0.327278	0.19108	0.180227	0.299495	0.252407	2.70251	3.1144	0.349068	2.93194	2.7443	3.19395	3.44586	2.71465	2.65424	3.34684	3.252	3.27471	3.01276
hsa-miR-5697	1.48559	5.58495	5.45681	5.57092	4.56	4.65349	5.51408	5.08564	4.89416	4.32085	4.64183	3.9499	4.785	4.18385	4.44726	4.83677	4.56046	4.84622	4.58543
hsa-miR-5698	1.2446	0.523302	3.99752	4.21663	0.474289	4.94679	4.02391	4.73034	0.561612	4.35891	5.16872	4.75344	4.65156	5.32268	5.14707	4.47091	4.90179	4.83299	5.01559
hsa-miR-5699-3p	1.52687	5.33994	5.25042	5.38662	4.56733	4.75527	5.08926	5.2664	4.80019	5.20685	5.1468	5.30746	4.7303	4.69263	5.02848	4.80999	4.37513	4.68465	4.74016
hsa-miR-5699-5p	1.8566	6.41886	6.10585	6.07822	6.24482	5.97447	6.04716	6.4668	6.47417	6.08007	6.20531	5.89137	5.9631	6.1972	6.07338	5.91095	6.37063	6.10408	5.85385
hsa-miR-5700	1.65387	4.96275	5.08443	5.2993	4.798	4.67969	4.20412	3.73312	4.71124	5.52752	6.57655	5.17443	6.49742	6.62146	5.86238	5.63634	6.31476	6.29733	5.88746
hsa-miR-5701	1.028	0.401689	3.85403	0.181304	0.360456	3.99252	-0.416577	3.94548	4.2109	4.50684	3.70619	3.1004	4.41459	4.14581	3.71429	4.18746	3.79248	3.94372	3.0197
hsa-miR-5702	1.7296	6.06893	5.72285	5.13078	4.99223	5.79139	4.53361	5.16427	5.99084	5.31286	6.25708	5.31117	6.1377	6.31663	6.06234	5.48537	6.435	6.07963	5.82892
hsa-miR-5703	1.75764	5.5064	5.28247	5.56527	6.27069	5.18514	4.83706	5.37575	5.73937	6.11757	6.62346	5.50608	6.14005	6.28114	6.13999	5.78821	5.87999	6.17352	5.95911
hsa-miR-570-3p	0.805406	0.279147	3.93808	0.129987	0.251018	0.20329	2.79198	3.10341	0.301193	3.15344	3.40065	2.73881	2.89785	2.88257	2.44637	3.16555	-0.270297	2.61022	2.81357
hsa-miR-5704	1.51855	5.33989	6.03094	5.22288	4.96123	5.40497	3.41261	4.53088	5.24842	5.18548	4.94931	4.44008	4.98343	4.6919	5.26923	4.84215	5.33712	4.91347	4.10463
hsa-miR-5705	1.9228	5.39795	7.4116	6.23822	6.06071	5.62266	5.98637	6.36031	6.51273	6.18721	6.86008	5.89817	6.60463	6.92786	6.71697	6.15915	6.67246	6.39769	6.29815
hsa-miR-570-5p	-0.539633	-0.833719	-0.928153	-0.935697	-0.852968	-0.885597	-1.08684	-1.0457	-0.818618	-1.10675	-1.09633	0.595582	0.601753	-1.09251	-1.10151	0.616384	0.727267	-1.09793	-1.10881
hsa-miR-5706	1.77317	5.15173	5.16398	5.46917	5.55642	5.18707	9.05849	9.04844	5.79177	5.44936	5.37099	5.20906	5.45048	5.7231	5.10901	5.21392	5.28645	5.62246	5.11833
hsa-miR-5707	0.729926	0.186619	3.72708	0.0396616	0.158931	0.111922	-0.342023	-0.13455	0.208313	3.25674	3.12984	2.43196	3.30179	3.06453	2.83523	2.98844	3.32106	2.82379	2.62141
hsa-miR-5708	1.39315	4.81906	4.27328	4.94328	4.75044	0.508803	3.91273	4.81497	4.77162	4.87833	4.38298	4.83619	4.79749	4.91533	5.00412	4.7541	5.17543	4.25627	4.60129
hsa-miR-571	0.840566	0.283049	4.21365	0.11358	0.251218	0.197077	2.87925	-0.0893646	0.307958	3.25373	3.06842	2.97437	3.18488	3.05739	3.60614	3.73773	3.12285	3.03939	3.2645
hsa-miR-572	1.82988	5.51549	6.16632	6.07516	5.38112	6.04878	5.02694	4.76424	5.85463	6.41794	6.72808	5.8468	6.6308	6.4991	6.45123	6.11061	6.45445	6.67431	6.05942
hsa-miR-573	1.59057	4.75669	5.78802	5.04845	5.84727	4.21291	5.33184	5.19223	5.53945	5.01116	5.37536	4.55606	5.39457	5.29161	5.30084	4.88287	5.26715	5.69631	5.12064
hsa-miR-5739	1.53089	5.03233	5.51476	4.37973	5.20031	4.56004	4.88629	4.84062	4.80113	4.51107	5.19938	4.40357	5.15443	5.09319	5.72096	4.74292	5.36373	4.88412	5.23764
hsa-miR-574-3p	6.75007	5.99561	6.71637	6.55546	6.90123	7.01192	7.49935	8.06342	7.29282	6.75385	6.22978	8.33493	6.2745	6.53468	6.02065	8.72972	6.01704	6.20678	7.00796
hsa-miR-574-5p	6.0772	5.01795	5.47771	5.59528	5.69863	5.47034	7.36789	7.61394	5.97386	6.34727	6.40712	8.14553	6.22869	6.22336	6.32134	7.23956	6.00699	6.256	6.62155
hsa-miR-575	6.0296	6.58949	5.79744	6.28057	5.93761	6.06824	5.81149	6.05523	6.01473	7.32875	8.64978	6.80565	8.16773	8.5836	8.21041	7.02595	8.26447	8.3227	7.36093
hsa-miR-576-3p	5.61268	7.33022	7.46186	6.98033	6.90137	7.03359	6.54093	6.27773	6.71989	7.52712	8.55329	7.20269	8.06657	8.16678	7.87713	7.33838	8.24679	8.09468	7.66716
hsa-miR-576-5p	6.2469	6.00904	5.79299	5.84463	6.45625	6.24121	7.16749	6.9824	6.15066	6.31659	5.85704	7.60224	5.61757	5.80304	5.63658	7.02405	5.69042	5.86943	7.00155
hsa-miR-577	0.909275	0.318556	0.139176	0.124736	0.282225	0.220353	3.35173	-0.108686	0.346966	4.24504	3.93382	6.30707	3.76967	3.86802	4.26761	4.00654	3.78233	3.76465	3.75943
hsa-miR-578	1.57046	4.95016	4.78069	5.1099	5.20723	4.33883	5.03094	5.18929	4.90976	5.08031	5.79745	4.8365	5.48563	5.3387	4.86713	5.14001	5.12032	5.56494	5.46459
hsa-miR-5787	1.70638	5.43546	5.53988	5.24871	5.15157	5.78889	5.17314	5.06881	5.67652	5.70909	6.14056	5.24571	6.13573	5.44915	6.17186	5.46207	5.91088	6.07763	5.78616
hsa-miR-579-3p	1.1229	0.494705	4.41254	0.268678	0.452365	4.26801	3.86655	3.80641	4.25583	3.8416	3.40369	3.77911	3.84492	3.93669	3.69758	4.38385	3.69957	4.16631	3.4157
hsa-miR-579-5p	1.28664	0.570987	4.63072	4.6861	4.38997	4.27609	4.5949	4.47881	0.608953	4.16121	5.03188	4.395	4.48357	4.91234	4.19729	4.38636	4.32875	4.82679	4.19251
hsa-miR-580-3p	1.33509	0.593354	4.47378	0.324936	5.30073	4.29709	3.75262	4.69323	4.95969	4.61531	5.33272	5.0352	5.09972	4.90917	4.74115	4.81338	5.27841	4.58378	4.71218
hsa-miR-580-5p	1.04041	0.422277	4.17863	4.24776	0.381589	0.312267	3.18591	3.66011	0.454084	3.54047	4.48283	2.72165	4.37488	4.2256	3.9109	3.35104	4.1652	3.93756	3.60251
hsa-miR-581	1.27264	0.557664	4.34919	4.42243	4.38797	0.426407	3.48193	3.99729	4.50799	4.79172	5.00409	4.23853	4.84668	4.19779	4.74537	3.99613	4.75436	5.14767	4.71393
hsa-miR-582-3p	1.98017	5.5381	6.96604	5.99199	6.42568	6.84962	5.66587	5.80316	7.07273	6.98791	6.56338	7.00816	6.92965	6.80585	6.57678	6.56967	6.51465	7.03607	6.47575
hsa-miR-582-5p	1.22959	5.09664	5.20972	4.74019	4.48455	4.91526	3.72892	-0.0294226	0.568536	4.10186	4.10207	4.13895	4.5954	4.01821	3.98861	4.03688	4.20706	3.7829	3.81681
hsa-miR-583	0.938084	0.372134	0.20102	0.187267	4.32974	0.278394	2.96917	3.30125	0.39928	3.29355	3.23726	3.54078	3.34075	3.15088	3.71066	3.48831	3.57711	3.58208	3.3071
hsa-miR-584-3p	1.64894	5.49273	5.01606	5.88344	5.48441	5.42458	5.105	4.96283	4.71057	5.52665	5.51142	5.34375	5.61727	5.85809	5.70516	5.55854	5.35378	5.53586	5.34899
hsa-miR-584-5p	5.65058	6.28849	6.1793	6.68347	6.0647	5.72693	5.47882	5.00848	6.6382	7.69552	5.25301	8.75683	5.41766	5.20452	5.10976	5.92193	6.75304	5.46943	8.66108
hsa-miR-585-3p	1.09178	0.416718	4.06437	4.15348	0.371106	4.70855	-0.492543	3.62458	0.452353	4.80272	4.45805	4.01119	4.38748	4.14185	4.65053	4.58971	4.95057	4.46146	4.21211
hsa-miR-585-5p	1.51002	4.94142	5.19133	5.22308	6.94251	4.6589	4.88473	3.83123	5.76114	3.91214	4.68303	5.4973	4.84779	4.12956	4.86057	4.66971	4.95317	5.00136	4.6204
hsa-miR-586	1.18525	0.543144	3.92967	4.33441	4.51472	0.425322	3.44428	3.83715	4.72517	3.66658	4.0963	3.64527	4.14067	3.91053	3.39908	3.49446	4.14828	3.61491	3.72512
hsa-miR-587	0.699892	0.139482	-0.000600186	3.71614	0.111027	0.0626625	-0.409224	-0.192273	3.75729	2.66231	2.77254	3.19679	3.15848	3.43111	2.83804	2.92089	-0.424154	2.82644	2.45394
hsa-miR-588	1.19153	4.61727	4.64855	0.280116	4.64933	0.399998	4.65465	3.5211	4.85762	3.62636	3.79512	4.19249	3.84563	3.67251	3.24939	4.41388	3.67358	3.82225	3.84445
hsa-miR-589-3p	1.21358	0.505005	0.266708	0.247476	4.3771	4.68195	4.1372	4.59717	5.08849	4.27183	4.51067	5.21405	4.91678	4.66748	4.43377	4.60953	4.59047	3.96465	4.7329
hsa-miR-589-5p	1.69322	4.54444	4.53105	4.59804	5.07082	4.47515	5.71917	5.61721	4.92819	5.44293	6.57018	6.77335	6.05072	6.16944	5.83606	5.95704	6.05934	5.79298	6.18919
hsa-miR-590-3p	1.3277	0.570111	4.14931	5.2636	0.518771	4.53342	6.04921	5.33196	0.61025	5.33541	3.96607	8.84508	3.5131	4.37215	3.6544	6.68337	4.97145	3.86862	6.65151
hsa-miR-590-5p	0.940052	4.33573	0.122661	4.10572	0.279019	4.16722	-0.469111	-0.150424	0.349562	3.84155	4.06159	4.5639	3.48859	4.26083	3.55144	3.58399	3.4638	3.56398	2.97725
hsa-miR-591	1.33855	0.593281	4.14751	4.12064	4.74531	0.456748	3.97458	3.91492	5.1362	4.87541	5.72564	4.65609	5.29746	5.58876	5.21934	4.49171	5.08612	5.16016	4.82357
hsa-miR-592	1.52821	5.95169	5.36264	4.4805	5.40357	5.56999	5.15191	4.59939	4.57248	4.43962	5.1476	4.74348	4.69945	5.03375	4.94801	5.13427	5.02063	4.685	4.45865
hsa-miR-593-3p	1.42437	5.73	5.22716	4.94907	5.49769	4.98403	4.34539	4.21016	4.9736	4.27227	4.51463	4.09239	4.10991	3.56919	4.78348	4.37464	3.95051	4.35242	4.26054
hsa-miR-593-5p	1.97497	6.32793	5.87292	6.32871	6.9472	6.0279	6.89757	6.66149	6.70044	6.32683	6.80776	6.4513	6.64273	6.75172	6.56753	6.34788	6.64634	6.62285	6.64368
hsa-miR-595	1.43004	6.10404	5.17665	4.1366	4.43237	5.13688	3.98718	4.37329	0.709373	5.17298	4.99628	4.73099	4.77854	4.79114	5.44237	4.46351	5.29787	4.77516	4.8886
hsa-miR-596	1.79797	6.07594	5.45094	5.00813	5.50287	6.15485	5.48233	5.56158	6.46879	5.71748	6.31065	6.17111	6.15493	6.04886	6.50698	5.85788	6.24602	6.17684	5.96259
hsa-miR-597-3p	1.40571	4.48412	4.15376	4.001	4.53326	4.71881	4.28361	4.11605	4.40958	4.64487	4.68977	4.74162	4.19476	4.54435	4.17341	4.49067	4.30028	4.38666	4.50035
hsa-miR-597-5p	1.41783	5.38839	4.48956	4.64546	0.608519	5.26551	4.05252	4.20996	4.42274	5.21208	4.74075	4.8986	4.55279	4.51502	4.81668	6.00121	4.63771	5.17182	4.88601
hsa-miR-598-3p	6.00245	7.05116	5.85183	6.10805	6.00117	6.57925	6.30043	6.36108	6.50082	6.96195	6.8844	8.62992	6.71108	6.82654	6.59839	6.93291	6.79817	6.71604	6.98302
hsa-miR-598-5p	5.6367	4.90334	5.78182	5.79456	6.62321	5.93744	6.49768	6.5227	6.30038	6.10609	5.89582	5.65558	6.33556	5.97977	6.39663	5.85026	5.92768	5.96686	6.05356
hsa-miR-599	0.787822	0.233361	0.0843626	0.0724085	3.74539	4.12574	2.82499	-0.119949	0.25704	-0.541955	2.93463	2.91947	3.24125	2.73187	3.49881	2.75211	2.89251	2.73436	3.04012
hsa-miR-600	1.57808	5.27829	5.57019	5.23183	5.41201	5.22866	5.48256	5.53606	5.47225	4.79864	5.10059	5.04832	4.67323	5.15663	4.95427	4.78301	5.09059	5.17005	4.71761
hsa-miR-601	5.59658	4.76486	4.61909	5.05548	4.46802	5.09924	4.97146	4.74003	4.81944	5.30412	5.46868	5.40172	5.09778	5.53123	5.67067	5.75941	5.67569	4.83404	5.79282
hsa-miR-602	1.73672	5.14672	5.88366	4.92898	5.30137	5.96194	5.76401	5.16508	5.6801	5.81374	6.35229	5.37234	6.01717	6.35414	6.16253	5.60628	5.70616	6.22158	5.64409
hsa-miR-603	-0.530884	-0.824468	-0.91874	-0.926271	-0.843683	-0.876257	-1.07724	-1.03659	-0.809393	0.637874	-1.08671	-1.09554	-1.09482	-1.08289	0.729038	-1.0873	-1.07906	0.622739	0.620165
hsa-miR-604	1.62235	4.40428	5.08024	5.45304	5.28639	5.58538	4.78302	4.79618	5.41149	6.01056	5.68278	5.07773	5.52832	5.63313	5.54528	5.14625	5.15671	5.51307	5.61729
hsa-miR-605-3p	0.717066	0.140925	3.6109	3.69066	0.110501	0.0587229	-0.452105	-0.215805	0.164725	2.8614	2.90753	3.57671	3.70658	3.12714	2.54283	3.24578	-0.46848	3.71891	2.4979
hsa-miR-605-5p	1.64087	5.61296	4.79043	5.7267	5.90035	5.02409	5.1963	5.15416	5.88356	5.4007	5.62911	5.6953	5.257	5.3717	5.41186	5.51761	5.35292	4.80074	5.19016
hsa-miR-606	1.99548	5.87188	6.08857	5.7283	5.89709	6.27585	5.32711	5.68509	5.65645	7.12663	8.08829	6.03674	7.74104	7.80652	7.24283	6.26687	7.58051	7.40142	6.40663
hsa-miR-6068	1.75219	4.672	5.76702	5.65472	5.55644	5.37813	6.16413	5.96794	4.93687	6.21563	5.94564	5.98787	5.95378	5.74313	6.08988	5.73612	6.01656	6.19822	6.06452
hsa-miR-6069	1.06667	0.438353	4.2066	0.21482	4.24078	0.325219	4.3609	3.78391	0.471044	3.86636	3.53008	4.1103	3.82353	3.79974	3.73239	3.98292	4.36873	3.80701	4.10258
hsa-miR-607	1.33605	5.64476	4.14115	4.98941	0.558828	4.95707	4.21811	3.5635	4.39754	4.44166	4.64622	4.33212	4.26948	4.45044	4.66698	4.26544	4.52926	4.57484	3.61533
hsa-miR-6070	1.39916	4.49211	4.66587	4.80011	0.600348	4.53454	5.06523	5.39365	4.7731	4.30841	4.6996	5.04227	4.47705	4.74628	4.92503	4.5763	4.54598	4.30373	4.82793
hsa-miR-6071	1.52454	4.51752	4.40588	4.66275	4.96134	5.08061	5.15072	5.26598	4.44229	5.09672	4.82295	5.28671	5.32484	4.52919	5.10476	5.37391	4.95338	4.88301	5.15426
hsa-miR-6072	1.57536	4.75481	0.521879	4.58188	4.32709	4.76375	4.06937	3.72103	5.25981	6.17889	6.04685	6.09449	5.93796	6.04403	6.44043	6.56595	6.03276	5.73172	5.99107
hsa-miR-6073	0.99416	4.04181	0.240911	0.226467	3.98194	3.99605	3.21117	-0.00691048	0.448944	3.15093	3.49074	3.37598	3.60878	3.49722	2.7494	3.11778	3.42548	3.88213	3.29895
hsa-miR-6074	1.30535	0.573884	4.95192	4.85467	4.73153	4.51481	3.66617	-0.0122488	4.85351	4.8094	4.8483	4.61311	4.66214	4.99158	5.0877	4.48144	5.07115	4.19383	4.45846
hsa-miR-6075	1.9065	5.17283	5.1835	5.62897	6.7541	6.05714	6.94471	7.30856	6.44459	6.33928	5.94469	6.49894	6.75393	6.34314	6.36638	6.29416	6.41195	6.67083	6.18626
hsa-miR-6076	1.56875	5.91415	5.9362	5.04538	5.64389	5.29225	4.19553	4.53748	5.09389	5.00868	5.23033	4.65442	5.04055	5.43368	5.46295	5.0305	5.02627	4.91978	4.71662
hsa-miR-6077	1.21318	0.512246	4.52382	4.19836	0.464579	4.12932	4.2966	4.39109	0.549502	4.51158	4.93004	4.26381	4.74674	4.89304	4.75769	4.60099	4.62236	4.61431	4.13596
hsa-miR-6078	6.24473	7.08925	6.75063	6.65924	7.12135	6.83879	6.90285	6.84906	6.94017	7.94354	8.46869	7.58888	8.16579	8.40433	8.31327	7.84044	8.28441	8.19934	7.93787
hsa-miR-6079	1.8847	5.99765	5.97213	5.27249	6.87103	6.2307	7.77636	7.35466	7.08569	5.98563	6.26906	6.07342	5.92526	6.18523	6.22127	5.09518	5.87381	6.06548	5.58079
hsa-miR-608	1.63561	6.05787	5.01436	5.35146	5.21705	4.9444	4.82367	4.85438	6.11318	5.38139	5.59019	4.89934	5.4191	5.1635	5.58324	5.36722	5.45246	5.38903	5.97166
hsa-miR-6080	1.67036	5.13773	5.48664	5.64553	5.14678	6.10628	5.34087	5.28639	5.98401	5.30706	5.75911	5.38544	5.70067	5.59775	5.56876	5.04159	5.24838	5.53813	5.55933
hsa-miR-6081	1.5851	4.39833	5.13981	4.2785	4.88296	4.66998	5.03296	5.23452	5.18045	5.35665	5.23244	6.10401	5.62656	5.41278	5.59515	5.19387	5.96552	4.95171	5.02987
hsa-miR-6082	1.6964	5.0575	4.53177	4.59872	5.54942	5.03141	3.87387	4.06557	4.47078	6.00577	7.24046	5.48189	6.68456	7.07301	6.31704	5.46082	6.6022	6.42161	5.92851
hsa-miR-6083	1.25999	5.05357	0.295717	4.84329	0.489072	4.50372	5.43881	5.94364	5.02414	3.87963	3.54429	4.32208	4.17395	4.03406	4.1045	3.93972	4.33106	4.73902	4.06779
hsa-miR-6084	7.0786	5.59358	6.14804	5.95273	6.29014	6.73633	5.66112	5.23771	6.10531	6.43794	6.43695	6.46764	6.5568	6.04846	6.3288	5.93607	6.23197	6.63958	6.16996
hsa-miR-6085	5.50345	6.20479	5.97067	5.53067	5.57027	6.05307	5.62915	5.08849	5.75219	6.06935	6.15451	5.82185	6.04118	6.15689	6.3106	6.41646	6.47034	6.03675	6.11899
hsa-miR-6086	5.37444	0.561076	4.80358	5.05168	0.511669	4.51093	3.74519	4.18541	0.599698	4.63412	4.45038	4.20545	4.49342	5.18258	5.08388	4.59394	4.97462	4.45606	4.27732
hsa-miR-6087	5.63342	5.95063	5.17649	5.37955	5.78433	5.71389	6.27593	6.41317	6.09576	6.05759	5.84534	6.45154	6.04125	6.09974	5.82168	7.01075	5.77835	5.74183	5.6866
hsa-miR-6088	1.71729	5.50139	6.09203	6.82704	4.99051	6.76249	4.02015	4.48524	5.78934	5.6164	5.71067	5.93262	6.21553	5.96409	5.49851	5.0464	5.53148	6.26774	5.5638
hsa-miR-6089	5.93813	5.21877	5.79995	5.77231	5.48891	5.78608	5.17093	4.48178	5.48766	5.24713	5.19233	5.26495	5.4047	5.46963	5.55173	5.09904	4.90307	5.39403	4.75742
hsa-miR-609	1.10663	5.41413	0.184016	4.17543	0.368959	0.289074	3.34923	3.63855	0.452405	3.94549	4.9935	4.35851	4.93691	4.96359	4.85183	4.89832	4.9524	4.40957	3.79567
hsa-miR-6090	1.88271	5.8059	6.84694	5.75384	5.78619	6.60696	4.85479	4.77336	5.95999	6.31728	6.97904	5.63922	6.89469	6.96425	6.83781	6.23114	6.37187	7.12175	6.02951
hsa-miR-610	1.37401	5.00185	4.4808	5.01037	0.575172	4.53165	5.96106	5.90647	4.87234	4.26582	4.08613	4.22064	4.51056	3.8634	5.05568	4.2284	4.073	4.73134	4.33057
hsa-miR-611	1.27356	5.07248	0.289891	4.53383	4.5235	0.401847	3.82137	3.5502	0.576138	4.70122	5.59416	5.21055	5.36828	5.16822	5.38039	4.70833	5.27497	5.1771	5.27911
hsa-miR-612	1.60753	4.86099	5.66502	5.7222	4.46186	5.16546	5.78962	5.73157	5.18369	5.1078	5.15795	5.00188	5.4349	4.88333	5.14074	5.57337	5.34908	5.34131	5.14418
hsa-miR-6124	7.27532	7.06443	7.28974	6.92839	6.9731	7.07399	6.78115	6.54125	6.98533	7.00545	7.39521	6.61852	7.08589	7.01935	7.4911	6.61568	7.39555	7.10651	6.74988
hsa-miR-6125	6.17929	6.89093	6.52224	6.10398	6.69538	6.60235	6.56233	6.52368	6.68297	6.63654	6.80934	6.53368	6.63647	6.74329	6.79525	6.48924	6.82422	6.66048	6.56834
hsa-miR-6126	11.1843	8.5526	8.87671	9.46668	9.81619	9.31937	12.5704	12.585	9.78162	9.59439	8.43202	11.7309	8.59034	8.41249	7.10213	11.3405	9.11975	8.63317	10.1638
hsa-miR-6127	1.79523	4.78855	5.34366	4.93763	5.37626	5.79766	4.44493	4.34586	5.94939	6.81754	6.42196	6.34826	7.36335	6.72685	6.67322	5.72185	6.29873	7.3748	5.58685
hsa-miR-6128	0.921986	0.35402	3.68252	4.14599	0.319453	0.260613	-0.322347	3.92066	0.381059	3.34157	3.22797	2.81669	3.0709	3.61827	3.26709	3.69509	3.0295	3.3996	3.29788
hsa-miR-6129	1.6486	6.10162	5.01606	5.45651	5.70833	6.33569	4.74545	4.7403	5.54797	5.28477	5.6859	5.05615	5.42055	5.59559	6.18977	5.01055	5.4779	5.17826	4.91485
hsa-miR-613	5.48045	5.62397	5.09414	5.13103	5.81747	4.69123	8.66752	8.82563	5.99052	4.4609	5.11721	4.2614	6.04123	4.50827	5.05194	4.27061	4.6759	6.06568	4.58034
hsa-miR-6130	1.27217	5.03669	4.70528	4.67882	0.514436	4.77273	3.81552	3.99466	0.600261	4.45706	4.39341	4.19354	4.07828	4.43123	4.3205	4.64765	4.46505	4.69347	4.26444
hsa-miR-6131	1.27867	4.47219	0.297062	4.62147	4.91777	0.408767	4.27156	4.18773	0.582676	4.91731	5.10955	4.87799	5.47518	5.13904	5.41677	5.04306	5.106	4.99331	4.84016
hsa-miR-6132	1.18608	4.745	4.21194	4.86934	0.449272	0.36925	3.36533	3.87317	0.532907	4.39885	4.85677	4.32863	4.5841	4.71497	4.48613	4.47665	4.44026	4.45503	4.08393
hsa-miR-6133	6.24707	6.09571	5.98307	6.21479	5.69586	5.98818	5.26466	5.54865	5.92317	6.43996	6.95053	6.3752	6.74538	6.84116	7.06006	6.17754	6.69813	6.68637	6.45832
hsa-miR-6134	6.13575	6.07282	6.36358	5.41934	5.95924	5.60261	5.3233	4.6936	5.35904	5.50331	5.71526	5.29381	5.67778	5.58625	6.0131	5.68374	5.48951	5.46609	5.24354
hsa-miR-614	1.69783	5.56098	5.15438	5.06235	4.80431	5.54226	7.10398	6.74561	5.0237	5.6931	5.57703	5.83502	5.32597	5.22481	5.8811	5.52354	5.52964	5.10479	5.92922
hsa-miR-615-3p	1.82725	5.79913	6.06955	5.20515	4.91872	4.97154	6.60675	6.74011	5.63166	6.18919	6.22751	7.05875	5.85015	6.40824	5.65477	6.77436	6.26177	5.93105	6.21016
hsa-miR-615-5p	1.51259	5.40922	4.99801	5.28086	4.87254	4.8435	6.0442	6.17487	0.774617	4.9782	5.36692	4.19377	5.26449	5.3083	5.22534	4.90576	5.31236	4.78699	5.13412
hsa-miR-616-3p	6.15408	6.42393	5.86358	5.836	6.13848	5.13609	5.28394	5.43131	6.01025	6.29051	6.71716	6.23563	6.09399	6.22875	6.49689	6.39774	6.36236	5.79672	6.42631
hsa-miR-6165	1.71451	6.14987	5.6339	6.09652	4.99012	5.7898	4.75258	5.48289	5.49158	5.63229	6.07341	5.4282	5.95048	6.08626	5.94001	5.60418	5.48459	5.70994	5.3924
hsa-miR-616-5p	1.37985	0.640458	4.81895	4.79208	4.64309	4.30197	4.53169	4.02087	4.76477	4.55297	4.85809	4.71557	4.57539	4.80944	4.7725	4.64408	4.58323	4.29891	4.76773
hsa-miR-617	1.68254	5.36465	5.48816	4.99286	5.81239	5.02964	5.20074	4.9143	6.27973	5.26768	5.87683	4.87637	6.08625	6.06852	5.77333	5.09875	5.59543	6.0618	5.86421
hsa-miR-618	6.02927	7.26441	7.38712	7.43667	7.19454	7.1995	6.65958	6.83825	6.89072	6.89972	7.34646	7.05815	7.47763	7.54977	7.06534	6.85448	7.18359	7.33338	6.71649
hsa-miR-619-3p	1.54644	5.41178	4.93046	4.82848	5.20305	4.45336	5.09242	4.89722	4.44618	4.82304	5.2996	5.7129	5.26658	4.61591	4.92215	5.37783	5.08632	5.06048	5.13646
hsa-miR-619-5p	1.23048	5.5861	4.60324	3.95382	0.489592	4.25182	3.80292	3.9798	0.573586	3.70211	4.33376	3.48638	4.0639	4.1265	4.62686	4.52106	4.35488	4.25566	4.45475
hsa-miR-620	0.605688	0.0236465	4.08459	-0.132768	-0.0101586	-0.0583724	-0.532472	3.55763	0.0535334	3.01581	3.09369	-0.696065	3.16967	3.33766	2.71607	2.87668	-0.547588	2.60963	2.85515
hsa-miR-621	1.67575	5.8329	6.05476	5.77158	6.03426	5.78534	5.10785	5.51411	6.20086	5.49482	5.36205	5.10711	5.14851	5.08121	5.47518	5.27801	5.43237	5.43634	5.08511
hsa-miR-622	1.42971	4.7346	0.401009	4.36547	0.606254	0.517505	4.34879	4.29577	4.67866	5.49007	6.30235	5.3635	6.05206	6.25238	6.09899	5.94839	6.51396	6.28925	6.26623
hsa-miR-623	6.35853	5.13381	5.14735	5.3521	5.54263	6.13755	5.16635	4.79871	5.77973	4.71741	5.05208	4.41539	5.29948	5.2456	4.93319	4.60914	5.40383	4.66172	4.8626
hsa-miR-624-3p	1.21446	0.507312	4.61797	4.41095	0.45922	4.13419	4.74352	4.3971	0.5449	5.17396	4.93875	3.85353	5.14635	4.83823	4.60903	3.92842	4.88408	4.43509	4.09879
hsa-miR-624-5p	1.56088	4.64273	4.5125	4.75246	6.13961	5.35459	6.75046	6.59272	6.37513	4.73892	4.57427	5.50475	4.98962	4.39648	4.45561	5.03041	4.32591	4.91948	3.96648
hsa-miR-625-3p	6.79641	7.13516	7.908	8.02497	7.04667	8.52417	7.82596	7.88833	7.51014	6.43942	6.39068	10.3567	6.45669	6.63298	6.7919	9.21173	7.11274	6.40082	8.12646
hsa-miR-625-5p	1.14214	5.15476	3.99279	5.54847	0.36054	4.80061	5.88254	5.23472	4.6408	3.97586	-0.73691	8.21141	-0.882369	3.13189	-0.827822	6.30132	4.81454	3.31936	6.25403
hsa-miR-626	5.65969	7.16331	7.49072	7.14948	6.78408	7.07489	6.724	6.5214	6.63043	8.05713	9.12915	7.56346	8.66338	9.02749	8.57598	7.72281	8.84419	8.58689	7.95107
hsa-miR-627-3p	1.24437	4.97641	0.27402	0.254329	5.46746	4.15013	5.5601	5.40562	0.556614	5.16013	4.44714	4.86922	4.68746	3.91023	4.52449	4.39175	4.33322	4.80779	4.77951
hsa-miR-627-5p	1.51503	4.94037	5.41216	5.53131	4.67467	4.75336	5.65259	5.49085	5.08379	4.76217	4.56892	4.82938	4.29915	4.80214	5.02693	4.90431	4.60844	4.57222	4.52477
hsa-miR-628-3p	5.74039	7.27676	8.0596	7.77541	6.78376	9.29991	6.82916	7.16285	6.77702	7.76836	7.183	8.74255	7.73325	7.38206	7.25186	6.23389	6.59722	8.07389	7.00609
hsa-miR-628-5p	6.28631	5.05545	5.15213	6.1222	5.42592	5.48465	9.46993	9.25038	5.02138	4.21838	3.42673	6.50521	4.04027	4.45806	4.30163	4.65193	4.11121	3.71151	4.25004
hsa-miR-629-3p	1.6178	5.48921	4.70379	6.11784	5.59733	5.02121	6.96686	6.86399	5.54432	4.77403	4.96136	4.78345	4.99537	4.62357	5.19051	4.97803	4.96565	4.7983	5.20886
hsa-miR-629-5p	6.18545	6.11534	6.03815	6.01091	6.30979	6.47099	8.69789	8.63712	5.99299	6.55772	5.90942	8.49482	5.94101	5.78782	5.56946	8.14317	5.71277	5.84184	8.13555
hsa-miR-630	1.28422	0.559522	4.13223	4.61256	4.81787	4.15379	3.48353	-0.0216962	4.93959	4.80237	4.93145	4.47324	5.27243	4.75774	5.12705	4.4754	4.72737	4.13924	4.51768
hsa-miR-631	1.60473	5.42187	4.51878	4.83705	5.28393	5.16515	4.31436	4.90513	5.01034	5.37797	5.7343	5.05154	5.64534	5.99907	5.5247	5.45128	5.69217	5.53093	5.10022
hsa-miR-632	1.18271	0.491187	0.25844	4.07146	4.68027	0.363891	4.79599	5.0383	4.70008	4.32974	4.09254	4.12957	4.98941	4.22306	4.07822	3.91601	4.34932	4.79501	3.95322
hsa-miR-633	0.700285	0.176239	3.86806	0.0432671	0.1511	0.108508	2.76373	-0.112719	0.195961	2.97268	2.42098	2.88837	2.47111	-0.334457	2.76003	2.83988	2.64298	2.49384	2.87713
hsa-miR-634	1.57298	5.48181	4.69764	4.38579	4.45649	4.76298	5.86095	6.06911	5.47199	4.95932	5.32737	5.20984	5.43081	5.09931	5.48287	4.63965	4.81741	5.29137	5.02846
hsa-miR-635	1.83235	5.94663	6.00232	5.90311	6.34598	6.04932	5.53419	5.17674	6.09181	5.85014	6.52121	6.04485	6.31015	6.23526	6.27433	6.18973	5.90473	6.63903	5.94106
hsa-miR-636	5.95945	5.79999	5.55416	5.70641	5.38108	6.08683	5.79293	5.84233	5.04335	5.93032	5.9529	6.94956	6.00008	5.34221	5.65526	6.13813	5.77487	5.93194	5.9658
hsa-miR-637	1.89485	6.45406	5.82304	5.53509	5.6852	5.56652	5.13438	4.65126	5.75591	6.44065	7.1646	6.40535	6.73718	7.41203	6.85319	6.38428	6.92272	6.61471	6.90331
hsa-miR-638	5.89079	6.83832	6.58955	6.90935	6.11574	7.09247	6.46326	6.09645	6.1168	6.69493	6.83067	6.69521	6.70521	6.79443	6.78397	5.73279	6.13957	6.83518	6.05847
hsa-miR-639	1.69358	5.97747	5.33152	4.84871	5.76459	6.42953	5.75988	5.64943	5.78671	5.47893	5.61557	5.44499	5.36618	5.30287	5.5342	5.64006	5.52922	5.65429	5.23665
hsa-miR-640	0.830239	0.190107	-0.0051377	-0.0209309	0.150695	0.0834259	3.54552	-0.278069	0.22088	4.40606	4.12554	4.01758	4.07167	4.76118	4.40564	4.47057	3.94845	3.47295	4.01011
hsa-miR-641	6.38633	5.6327	5.29012	4.95309	0.59343	0.505983	4.94163	5.51128	4.67051	3.95272	4.24671	4.56877	4.24319	4.75261	4.62272	5.0922	4.30751	4.66981	4.54435
hsa-miR-642a-3p	0.215355	-0.351052	-0.532932	-0.547461	-0.388125	3.27754	3.25399	2.98445	-0.321968	-1.14065	-1.04981	3.91966	-1.1199	2.25471	-1.09375	3.62072	-0.988491	-1.06314	2.99304
hsa-miR-642a-5p	1.55238	4.94782	4.40998	4.8299	5.13021	5.57571	5.45585	5.27208	5.53409	4.76722	4.98401	6.48325	4.90833	4.73425	5.05911	5.99903	4.37768	4.07169	4.68556
hsa-miR-642b-3p	-0.213452	-0.386168	-0.395077	-0.395587	-0.389643	1.18782	-0.40868	-0.402438	-0.383188	-0.412531	-0.41055	0.655873	0.710762	-0.409805	-0.411544	-0.410666	-0.409045	-0.410859	-0.412914
hsa-miR-642b-5p	1.25176	4.65726	4.42924	0.303511	4.68958	4.66864	4.1322	4.31734	0.592859	4.33883	4.24849	4.22303	4.19898	3.96057	4.72282	3.98389	4.20752	4.11903	4.32449
hsa-miR-643	1.25468	4.31335	4.69407	0.299883	4.5963	4.37634	3.94959	3.98741	0.591243	4.80072	3.99969	4.45101	4.77508	4.13407	3.82978	4.45298	4.66269	4.58071	4.13978
hsa-miR-644a	1.19111	4.44632	3.98593	4.75678	0.430915	4.59126	3.26105	-0.0939274	0.517216	4.64685	5.42428	3.61673	5.15505	5.71263	4.58017	4.2899	5.13548	4.9391	3.86887
hsa-miR-645	0.73967	0.306303	0.216456	0.209436	0.28772	0.256518	2.77381	0.100618	0.320966	2.31245	2.55831	2.1666	2.49955	2.61655	2.74107	2.69049	2.41621	2.28072	2.49162
hsa-miR-646	1.25886	0.527723	4.13259	4.22401	0.478065	0.393434	3.65866	4.55689	4.75035	4.66663	5.491	4.51196	5.20067	5.5131	5.41257	5.49745	4.69457	4.933	4.91126
hsa-miR-647	5.84295	6.5657	6.02722	5.85577	6.15922	5.79197	5.23547	4.7509	5.49401	5.3133	5.63856	5.3116	5.1308	5.60409	5.71365	4.61914	5.53322	4.81061	5.26073
hsa-miR-648	1.28762	4.33113	4.00187	4.6882	4.264	4.15022	5.09052	5.27958	0.608848	3.88205	4.26753	4.43272	5.66971	3.77858	3.5116	3.53653	3.4489	5.24363	3.18224
hsa-miR-649	1.77236	6.30723	5.76913	5.96865	4.90984	6.0806	5.23955	4.87093	5.84834	6.17432	6.37775	5.67654	6.18696	6.06167	5.79726	5.90312	6.22997	6.01415	5.87226
hsa-miR-6499-3p	0.736024	0.0742415	-0.12252	-0.138468	0.0345813	-0.0331798	-0.724184	-0.398798	0.105189	3.81503	4.48837	3.89406	4.6949	4.4322	4.41035	4.23348	4.57513	4.68673	4.00945
hsa-miR-6499-5p	1.49444	4.84082	4.99137	5.52552	4.56121	5.0742	4.59853	4.8341	5.38689	4.47139	4.88257	4.70779	4.89895	4.23903	4.85616	4.86931	4.60524	4.84689	4.67763
hsa-miR-650	1.46113	4.84044	4.84606	4.47139	0.635188	5.14731	4.40453	4.21619	0.728274	5.71469	5.51306	5.83957	6.30615	5.61719	5.24408	5.49967	5.4103	6.48076	5.17246
hsa-miR-6500-3p	5.58864	0.795996	5.52634	4.83506	5.89498	5.01738	6.9555	6.95195	5.09773	4.44523	4.76317	4.55545	4.70623	4.49193	5.25708	5.29331	4.85649	5.12045	5.18523
hsa-miR-6500-5p	1.23808	4.53674	4.09935	4.39062	0.506719	4.65414	4.28435	4.57146	0.589592	3.8612	4.28268	3.94746	3.75321	4.36184	3.70053	4.71681	4.02835	4.10935	4.31331
hsa-miR-6501-3p	1.05492	5.02109	3.87993	0.192057	4.46449	4.35617	3.39843	4.05414	4.24045	3.56535	-0.553586	3.81313	3.72728	3.53688	3.6218	3.29147	3.61006	-0.576732	3.51795
hsa-miR-6501-5p	1.61639	0.822016	5.01184	5.34898	5.65116	5.1668	6.34723	6.44394	4.70563	6.29405	4.05783	7.98647	4.83059	4.35421	4.33727	7.76897	5.35025	4.41991	6.44386
hsa-miR-6502-3p	1.1037	0.496286	3.86392	4.5766	0.455706	4.50966	3.20551	3.67624	0.528021	3.66425	3.52564	3.69856	3.4253	3.52879	3.96947	3.87076	3.97589	3.26993	3.39263
hsa-miR-6502-5p	0.826469	0.266414	3.57736	3.5548	0.234685	0.180712	-0.350044	-0.104926	0.291243	2.8622	3.65099	2.64278	3.49408	3.1282	3.23486	3.04967	3.52667	3.8737	2.7427
hsa-miR-6503-3p	1.40419	4.70976	4.81659	4.12769	5.00505	4.17622	3.98327	4.02397	4.41043	4.41619	4.28887	4.26247	4.1951	4.62528	5.01879	4.36625	4.2478	4.2999	4.53323
hsa-miR-6503-5p	2.00007	7.08308	6.98527	6.75169	7.37702	7.38047	6.69629	6.28917	7.13823	5.999	7.19838	5.65427	6.48974	6.67824	6.80257	5.95772	6.25127	6.13217	6.08839
hsa-miR-6504-3p	1.04048	4.33419	4.01812	4.39593	0.345673	0.271682	3.92852	4.0717	0.42295	4.69416	3.30986	4.54112	3.56779	3.38632	3.75047	3.84758	-0.499816	4.03462	5.16017
hsa-miR-6504-5p	0.375163	-0.13092	-0.282646	-0.290229	-0.164044	-0.220195	-0.546121	-0.409691	-0.104933	-0.649624	2.7033	-0.641109	2.99172	2.50116	2.87433	2.56951	2.21238	2.48546	2.2943
hsa-miR-6505-3p	1.45599	0.688546	6.02186	5.21389	5.11449	5.65947	4.54923	4.29883	4.56039	5.48489	4.78163	4.93209	4.5235	5.02499	5.28342	4.69886	5.13563	4.26598	4.8929
hsa-miR-6505-5p	1.39474	4.72818	5.6404	4.46205	0.579566	5.33338	6.35	6.18517	0.671591	6.93653	4.87573	3.88275	4.91957	4.92725	5.01719	4.28159	4.19636	4.74121	4.47893
hsa-miR-6506-3p	0.467493	-0.0618327	-0.204306	3.3914	-0.0964781	-0.155208	-0.510326	2.86566	-0.0346526	2.30817	-0.567963	2.4139	2.85904	-0.544307	2.40179	2.30493	3.07797	-0.578032	2.4867
hsa-miR-6506-5p	1.00962	4.34298	0.130211	0.11263	0.303775	0.228828	3.20688	4.07822	0.382021	4.51633	4.5923	4.39738	4.44667	3.46918	4.30475	4.90102	4.74718	4.22256	4.49613
hsa-miR-6507-3p	5.47371	5.6192	5.15348	6.32789	5.36314	4.77977	5.65541	5.71113	4.71716	5.32889	5.14014	5.10862	5.3252	5.40077	5.62424	4.98553	5.68101	5.04929	5.35312
hsa-miR-6507-5p	5.6911	6.77541	6.89411	6.29719	6.3515	7.04879	5.73502	6.11379	6.66427	6.91733	7.7554	6.23264	7.51917	7.93296	7.64565	6.55048	7.60186	7.57696	6.97135
hsa-miR-6508-3p	0.476387	-0.0128487	-0.119094	-0.125952	-0.0448702	-0.0800717	2.24751	-0.233071	0.0122729	2.19523	2.57715	-0.435738	2.44154	2.34602	-0.418605	2.74406	2.55915	2.34193	1.90656
hsa-miR-6508-5p	1.40997	5.96459	5.04162	5.01451	5.37609	4.18184	4.49331	4.12027	4.87719	4.00425	4.03537	4.63166	3.66749	4.05938	4.17766	4.18334	4.63406	3.44985	5.57807
hsa-miR-6509-3p	1.57407	5.65975	5.00579	5.44596	5.20786	5.62874	4.41764	4.60549	5.40388	5.31605	5.30369	4.97244	4.70479	5.56531	5.25421	4.97286	5.05882	5.03659	4.90697
hsa-miR-6509-5p	0.331706	-0.145487	2.8485	-0.299671	-0.176721	-0.229666	-0.517423	-0.402042	-0.120984	-0.604014	2.32198	-0.596916	2.32212	2.30645	-0.580367	2.15784	2.28296	2.22194	1.96056
hsa-miR-6510-3p	1.38676	4.72042	4.48388	4.87608	0.583851	4.4257	4.3412	4.36604	5.62159	4.49219	4.47006	6.40245	4.82885	4.1145	4.22155	4.41443	4.40621	4.89361	4.95456
hsa-miR-6510-5p	1.71258	5.62208	6.4116	5.19034	5.49249	6.03727	5.67921	5.91221	5.27745	5.42648	5.91124	5.08685	6.11287	5.77637	5.95381	5.2326	5.70388	5.54235	5.19731
hsa-miR-6511a-3p	1.69116	4.66241	5.33115	5.41074	5.29548	5.74113	7.11828	6.92333	5.93892	5.54787	4.99889	5.13213	6.86183	4.63153	5.3333	4.45032	4.83023	6.767	5.17412
hsa-miR-6511a-5p	1.61397	5.87351	5.01143	5.11613	5.47953	4.94136	4.89663	4.79517	5.18461	5.13122	5.44421	5.59535	5.69431	5.3686	5.40879	5.00683	5.52041	5.4918	5.16622
hsa-miR-6511b-3p	1.65421	5.28964	5.87444	5.05686	5.65615	5.23954	4.93721	5.01401	5.19043	5.84725	5.59216	4.95497	5.51391	5.32402	5.86191	5.72655	5.81487	5.68621	5.21228
hsa-miR-6511b-5p	1.53471	5.11719	4.99985	4.4815	4.32116	5.08318	4.2506	4.22667	4.80206	5.18753	5.91941	4.91504	5.36734	5.2323	5.43829	4.63525	5.55458	5.39768	4.95206
hsa-miR-6512-3p	1.40359	0.650212	5.90223	4.8784	5.49964	4.31024	5.16124	4.76378	5.29979	4.14301	4.73779	4.13615	4.85876	4.59603	4.22374	4.41657	4.71612	4.66724	4.54236
hsa-miR-6512-5p	5.40945	4.49667	5.22649	5.25563	0.622172	4.43024	3.59805	4.64457	4.77741	4.35058	4.63059	4.26932	4.68217	4.78547	4.47607	4.75871	4.36009	4.5952	4.17977
hsa-miR-6513-3p	1.10596	4.38695	4.08271	0.291143	0.464921	4.11119	3.69789	3.56356	0.536406	3.55116	3.45042	3.79149	3.7082	3.37046	3.66326	3.81104	3.79504	3.79111	3.25956
hsa-miR-6513-5p	1.12024	4.34575	4.24667	0.248162	0.435985	0.362255	3.42513	3.71674	4.27311	3.85394	4.21529	3.29975	4.16384	3.70562	4.71415	3.39894	4.18206	4.41772	3.75771
hsa-miR-651-3p	0.895065	0.362383	3.889	3.67222	0.331497	0.279032	2.9851	3.20728	0.386573	-0.421387	2.99706	2.83326	2.92382	3.21373	3.41236	2.90402	3.20568	2.88622	2.90948
hsa-miR-6514-3p	6.02235	5.54963	4.7873	4.49362	5.28521	4.67475	4.47306	4.47322	4.58731	5.03821	5.66304	5.07699	5.52709	4.62401	5.50668	4.82094	5.49717	5.58965	5.16636
hsa-miR-6514-5p	1.38626	5.00403	4.48292	0.3652	5.85026	4.9014	4.11161	3.5703	5.55985	4.74304	4.73453	4.75224	4.647	5.01042	4.68462	4.41371	4.67285	4.59145	4.29455
hsa-miR-6515-3p	5.48934	5.68723	6.16263	5.65812	6.04598	5.55216	5.55248	5.25722	5.62638	5.67017	6.21218	5.06964	5.83212	5.70819	5.87423	5.51129	5.36744	5.834	5.64839
hsa-miR-6515-5p	6.82891	7.76233	7.28658	6.85042	6.82834	6.53189	5.90423	5.43321	6.77269	7.44711	8.15388	7.13309	8.10826	8.36109	8.13468	7.06685	8.26152	7.89095	7.85259
hsa-miR-651-5p	5.51581	0.629013	4.73569	4.70891	4.83207	5.57006	4.0428	4.11011	5.04181	4.1348	4.46001	3.82546	3.89801	4.3656	3.66562	4.3618	3.72157	4.0475	3.61956
hsa-miR-6516-3p	0.611519	0.122671	0.0265076	0.0189386	0.102885	0.0695447	-0.233127	-0.0995271	0.138246	2.33351	2.65299	2.63113	2.64401	2.84331	2.16449	2.64334	2.45605	2.4016	2.43927
hsa-miR-6516-5p	0.999371	0.427648	0.248488	3.72559	4.5566	0.329524	3.29933	4.05755	0.456056	3.08056	3.55229	3.54291	3.12791	3.11288	3.11153	3.34764	3.3494	3.52177	3.0368
hsa-miR-652-3p	1.57749	4.39703	5.26001	4.48762	5.8461	5.22934	5.38347	5.50254	5.17957	4.98518	5.04515	6.7596	4.85531	4.81039	4.3759	5.21842	5.29312	5.14494	5.09741
hsa-miR-652-5p	1.64429	5.05046	4.5241	5.2981	5.28961	5.53594	4.26189	5.01291	4.81939	5.59333	5.35896	6.00331	6.5831	5.34795	5.49151	5.32239	5.67669	6.77124	5.29151
hsa-miR-653-3p	1.02517	4.1174	0.2284	4.37711	4.05592	0.316277	3.26171	-0.0408275	0.453173	3.39713	3.26042	3.88887	3.72095	3.91112	4.0094	3.82562	3.55668	3.45163	3.46817
hsa-miR-653-5p	0.854194	0.247935	0.0666438	0.0520112	4.17315	0.148789	-0.478634	3.42358	0.276575	3.87486	3.7364	2.8181	3.66961	3.75696	4.29253	2.98258	4.19543	3.13482	3.97397
hsa-miR-654-3p	1.4615	4.62364	4.39503	4.46892	4.43673	5.55371	3.77112	3.82694	4.98305	4.96715	4.56106	4.50517	5.51819	5.34306	4.593	4.42434	4.90846	5.09936	4.75835
hsa-miR-654-5p	1.45666	5.02566	4.68275	5.93567	0.630075	7.50644	4.59639	5.49135	0.72324	5.59211	5.57362	5.72473	5.54855	4.9019	5.3323	4.42525	4.14428	5.49797	4.64629
hsa-miR-655-3p	0.614148	0.0618246	-0.0623099	3.27731	0.0365426	-0.00635428	2.52571	-0.230587	0.0859809	2.81808	2.80893	3.25341	2.66404	-0.458412	3.18686	2.46562	2.77956	-0.49851	3.41359
hsa-miR-655-5p	0.631714	0.101325	-0.0152852	-0.0245624	0.077512	0.0371802	2.85669	-0.171984	0.120011	3.05105	3.28839	2.29956	2.94298	-0.381066	2.82213	2.90206	2.97224	2.5152	2.62248
hsa-miR-656-3p	1.16708	4.73682	3.96392	4.56206	0.435901	0.356447	3.36062	-0.0688609	4.88175	4.67032	4.3201	4.03343	4.22277	4.21535	4.44345	4.5441	4.56091	4.62699	4.27174
hsa-miR-656-5p	1.41081	5.24617	4.75339	5.01719	4.29851	5.69208	3.84135	4.2913	0.696614	4.96035	4.96162	4.30927	4.96601	5.10222	4.98404	4.50098	4.86643	4.59531	4.77902
hsa-miR-657	1.67086	5.49574	5.53579	5.12352	5.42548	4.77679	4.82739	4.47916	5.27194	5.90267	5.74186	5.15329	6.01113	5.65847	6.28288	5.30148	6.24881	5.88662	5.7828
hsa-miR-658	9.2804	9.54094	8.97171	8.9788	9.26641	8.95806	8.87415	8.71031	8.97297	8.6553	8.8195	8.7493	8.71143	8.69002	8.90844	9.05996	9.01611	8.66529	8.81244
hsa-miR-659-3p	1.28748	0.564499	4.00418	0.302429	4.51327	4.28119	3.96338	3.79606	4.38796	5.19441	4.67443	4.36303	4.68479	4.85734	5.21456	4.6614	4.68729	4.83487	4.87738
hsa-miR-659-5p	5.55243	6.57279	7.12874	6.93369	5.91374	6.08386	5.6399	5.90459	5.89357	6.82455	7.53131	6.41887	7.24432	7.61977	7.45694	6.51363	7.36615	7.4602	7.1983
hsa-miR-660-3p	1.02831	0.38005	0.167399	5.49819	0.337063	5.11568	3.39983	3.89076	0.413637	4.4058	3.95998	3.71642	3.78543	3.74885	4.04269	3.37388	3.68751	3.63917	3.19125
hsa-miR-660-5p	5.76151	4.71009	5.70318	5.0324	5.5216	5.51796	8.07274	7.75802	5.38446	6.26891	5.50098	9.35808	4.84441	5.56297	4.05191	7.89541	6.36034	4.90598	7.26011
hsa-miR-661	1.60158	5.20736	5.14214	5.29245	5.05824	4.67237	3.70152	4.73471	5.26226	5.13003	5.85179	4.89584	5.57836	5.85277	5.63238	5.49288	5.8818	5.66253	5.34403
hsa-miR-662	5.45191	5.12405	4.86094	5.17247	4.32964	4.45931	4.51798	4.84756	4.58172	5.27607	4.86296	5.09636	5.44902	4.94642	4.86828	5.29028	5.29196	5.06458	4.85602
hsa-miR-663a	1.7235	5.56408	5.27832	5.13002	5.71723	5.10974	5.68023	5.83156	5.89372	6.33466	5.69326	6.90144	5.24358	5.45081	5.83887	6.26739	5.43717	5.46211	5.41133
hsa-miR-663b	5.56602	7.37878	7.00158	7.35075	6.01182	8.24197	6.45325	6.71246	6.80363	7.66889	6.31364	7.94285	8.04703	6.54355	6.58784	5.62346	5.63517	7.86668	6.38216
hsa-miR-664a-3p	5.58544	6.36552	6.61568	6.71954	7.62002	6.98193	6.08116	5.75669	7.40879	7.19626	7.81169	7.64598	7.58639	7.56528	7.71413	7.17067	7.65592	7.79222	7.52769
hsa-miR-664a-5p	7.55152	7.5529	7.61975	7.47638	7.63812	7.40804	6.73229	6.69508	7.76329	5.97996	6.11902	6.99864	5.97115	6.16041	6.1442	6.29747	6.49814	6.48524	6.1719
hsa-miR-664b-3p	1.45781	6.02592	5.68259	5.6123	4.95048	5.39394	4.40343	4.12791	5.90044	3.95965	3.98286	4.23207	4.29222	4.4315	4.44391	4.54842	4.41649	4.35824	4.22549
hsa-miR-664b-5p	6.52162	5.74614	5.96587	5.31931	6.20511	6.49748	7.04978	6.42765	6.13373	5.23981	5.60847	5.21367	5.49379	5.36583	6.34951	4.84309	5.1479	5.53299	5.42086
hsa-miR-665	1.31785	4.89669	4.95424	4.70481	0.534703	0.449973	4.52314	4.19098	4.39853	4.21456	4.94103	5.30493	4.69501	4.69452	4.49608	4.92791	4.77397	4.33491	4.9835
hsa-miR-668-3p	8.1302	5.85531	4.90329	5.66867	4.62531	5.56364	5.46635	5.18281	5.37461	5.90781	6.83209	5.19849	6.75142	6.55588	6.12497	5.81606	6.80559	6.4774	5.95708
hsa-miR-668-5p	1.54818	5.54082	5.19681	4.82943	6.55863	5.15745	4.46485	4.22792	6.29896	4.76682	4.5327	4.05681	4.67003	5.45463	5.44161	4.87829	5.05629	5.00589	4.87882
hsa-miR-670-3p	1.22442	4.98441	4.30768	4.37915	0.502986	0.4248	3.63934	4.05628	4.33638	4.20571	4.13389	4.07756	4.09429	4.11132	3.92172	4.16913	4.23881	3.77124	4.11727
hsa-miR-670-5p	7.40704	7.8798	7.91982	7.54671	8.22691	8.22667	6.95106	6.51394	7.78404	7.10685	7.27938	7.16205	7.21303	7.44923	7.38381	7.50806	7.50066	7.29696	6.80601
hsa-miR-671-3p	6.13992	6.11787	5.39852	5.52272	6.20293	5.44284	6.76259	7.12492	6.36526	5.37843	5.17795	6.05429	5.13752	5.52543	4.86154	5.87403	5.46903	5.19362	4.95551
hsa-miR-6715a-3p	5.56959	5.53215	5.06335	5.10044	5.19711	4.92532	4.98931	4.4592	0.777831	4.67222	5.00718	4.61499	5.03272	5.32998	4.52752	4.29513	4.91766	4.81842	4.97301
hsa-miR-6715b-3p	1.47191	4.37827	4.04236	4.01553	4.30979	4.83306	4.45484	4.45283	4.43199	4.86597	5.26158	4.93075	4.89515	4.68417	5.1908	5.27204	5.44879	5.02012	4.86634
hsa-miR-6715b-5p	1.25537	4.46562	4.24902	0.2623	0.477241	0.392888	4.56195	4.48771	4.84936	4.77927	5.38467	4.43932	5.25977	5.40193	5.03656	4.21054	5.06918	5.37029	4.48745
hsa-miR-671-5p	5.5232	6.21589	5.87166	5.63732	5.79777	5.8197	7.82119	7.63009	6.27095	5.90496	5.22619	8.5499	5.65066	5.60911	5.34348	7.88727	6.19083	5.66493	6.47486
hsa-miR-6716-3p	1.8976	5.58638	5.90084	6.17633	6.47892	5.85452	6.98736	7.06101	5.70007	6.57919	6.60482	5.75139	6.35597	6.48255	6.56047	5.99053	6.04594	6.64345	6.08837
hsa-miR-6716-5p	1.50358	5.02673	5.30256	4.57076	5.11981	4.4462	4.64395	4.38383	5.38976	5.0704	5.06197	4.19398	4.25542	4.96762	5.37158	4.63098	5.10991	5.08072	4.97117
hsa-miR-6717-5p	7.23193	8.44678	8.33614	7.98086	8.06282	7.84515	7.99129	8.28512	7.53781	7.85575	8.77082	7.39652	8.48263	8.83133	8.57498	7.4935	8.62809	8.42916	8.1371
hsa-miR-6718-5p	1.26299	0.546122	4.12526	0.286045	5.39172	4.49939	4.20442	4.40872	5.73381	4.0262	4.31094	4.50037	4.33613	4.67742	4.65318	4.10403	4.71888	4.0291	3.82788
hsa-miR-6719-3p	0.796684	0.271114	0.13444	0.123526	0.243273	0.196043	3.44295	-0.0508586	0.292937	2.84372	2.88837	3.49516	3.13287	3.23092	3.13177	3.15455	3.23107	3.19685	3.38147
hsa-miR-6720-3p	1.68979	5.67623	5.67544	4.92286	5.36312	5.64469	5.34288	5.24692	5.61511	5.73734	5.74365	5.83421	5.60467	5.57897	5.96544	5.27942	5.59611	5.50003	5.77071
hsa-miR-6720-5p	1.69022	4.873	4.62499	5.60356	5.86074	5.64482	4.20853	4.40727	5.98655	5.64587	5.92468	5.68482	6.35933	5.81025	6.01964	5.76501	5.8738	6.15499	5.69954
hsa-miR-6721-5p	1.40274	4.4928	4.57837	4.55144	0.603338	4.5352	4.66935	4.64139	4.66465	5.05138	4.33959	4.86528	5.01195	4.32725	4.81056	4.88417	5.09016	5.00725	4.85425
hsa-miR-6722-3p	1.59656	5.20632	4.86329	5.72051	4.78968	5.35804	4.93085	4.84963	4.45448	5.25846	5.28265	5.23415	5.39514	5.56839	5.56031	5.19502	5.60715	5.46921	5.22644
hsa-miR-6722-5p	1.82352	5.99136	6.3412	6.89123	5.67621	6.22555	6.12414	6.46398	5.63136	5.92939	6.31269	5.84637	6.11032	5.9251	5.9355	5.4738	6.03899	5.72017	5.78296
hsa-miR-6723-5p	1.56634	4.75289	4.4121	5.58703	5.27801	4.45641	4.41673	5.00313	5.40286	4.90681	5.93992	5.11873	4.9097	5.43324	5.74347	5.19141	5.31778	5.03576	5.09576
hsa-miR-6724-5p	6.24816	5.71275	5.94789	6.30177	6.22223	6.24222	5.74912	6.18059	6.48683	6.36622	6.71433	6.23208	6.73093	6.65777	7.04151	5.96973	6.40729	6.4253	6.22495
hsa-miR-6726-3p	7.23879	7.17023	7.20535	6.94975	7.1772	6.62413	6.48873	6.69241	6.96529	7.08007	7.32458	6.94595	7.36549	7.38431	7.32871	7.10545	7.42287	7.34568	7.1287
hsa-miR-6726-5p	6.63163	5.21754	5.32928	5.84906	5.22237	5.64281	5.10788	4.80265	5.55123	5.04438	5.19139	4.63273	5.23884	5.37532	5.09801	5.32541	5.13239	5.12921	5.31379
hsa-miR-6727-3p	5.73568	5.06593	4.88468	5.56525	4.90747	5.83886	5.52642	5.48738	5.35806	5.57101	6.00597	5.48795	5.81522	5.95192	6.01242	5.31002	5.20021	6.08223	6.31372
hsa-miR-6727-5p	1.66665	5.29132	5.38287	5.30067	5.36016	5.30579	4.619	4.80142	5.34632	5.67466	5.90667	5.58445	5.63577	5.78987	5.49358	5.79637	5.85317	5.72262	5.74033
hsa-miR-6728-3p	1.35716	5.14469	4.36949	5.11709	4.40928	4.71298	4.38135	4.42706	0.66521	4.5459	3.96805	4.55083	4.14352	4.49701	4.67023	4.22128	4.3943	4.46304	4.64821
hsa-miR-6728-5p	6.71106	7.49192	7.32633	6.92086	6.96184	7.28834	6.42237	6.4093	7.23106	7.26484	7.95627	6.97203	7.52805	7.80323	7.65827	7.22721	7.69201	7.44225	7.33915
hsa-miR-6729-3p	6.23342	7.46428	7.94323	7.72707	8.17287	8.33597	7.4048	7.64738	7.90734	8.37794	8.65383	7.96701	8.75117	8.76736	8.80907	7.81251	8.57586	8.64518	8.09116
hsa-miR-6729-5p	1.85698	5.9949	6.344	5.75083	6.05321	6.35568	5.12852	5.18012	5.80553	6.42023	6.4391	5.91844	6.64112	6.22389	6.55739	6.17889	6.56062	6.63136	6.20266
hsa-miR-6730-3p	1.62112	5.77536	4.7878	5.11734	4.58224	4.9425	4.42234	4.39859	4.45825	5.21976	6.22189	5.23725	5.84532	5.87252	5.85873	5.19812	6.20161	5.71807	5.87101
hsa-miR-6730-5p	5.49969	5.38555	5.96819	5.5281	5.31551	5.71115	7.30834	7.32634	6.25751	5.42099	5.64914	5.47835	6.2152	5.87671	5.70736	5.45452	5.67536	6.03455	5.66934
[truncated: 532 more rows]
