# Supplementary material for: Gastroesophageal circulating tumor cell crosstalk with peripheral immune system guides CTC survival and proliferation
Source: Cell Death Dis. 2025 Mar 29;16(1):223. doi: 10.1038/s41419-025-07530-2 (PMC11954855; doi:10.1038/s41419-025-07530-2)
Supplement: Supplementary file 5 — Supplemental Table S1 [file 41419_2025_7530_MOESM5_ESM.xlsx]

## Sheet: All.samples
Sample	Chr	Start	End	Ref	Alt	DEPTH	ALLELE FREQ.	DEPTH	ALLELE FREQ.	DEPTH	ALLELE FREQ.	Func.refGene	Gene.refGene	GeneDetail.refGene	ExonicFunc.refGene	AAChange.refGene			Aachange	ProteinChange
RGCTC	chr17	7224973	7224973	G	A	88	0.989	153	0.994	135	0.993	exonic	ACADVL	.	nonsynonymous SNV	ACADVL	NM_001033859	exon19	c.G1778A	p.R593Q
NM9CTC	chr2	222909056	222909056	-	A	251	0.04	278	0.042	240	0.045	exonic	ACSL3	.	frameshift insertion	ACSL3	NM_001354159	exon2	c.285dupA	p.A95fs
CATCTC	chr19	38717201	38717201	A	C	165	0.079	153	0.064	184	0.044	exonic	ACTN4	.	nonsynonymous SNV	ACTN4	NM_001322033	exon10	c.A1028C	p.K343T
NM9CTC	chr12	48782743	48782743	T	C	23	0.954	21	0.955	24	0.955	exonic	ADCY6	.	nonsynonymous SNV	ADCY6	NM_015270	exon2	c.A692G	p.D231G
RGCTC	chr6	32183642	32183642	C	A	18	0.2	29	0.292	22	0.174	exonic	AGER	.	nonsynonymous SNV	AGER	NM_001136	exon3	c.G268T	p.G90W
LLCTC	chr1	1043382	1043382	G	A	28	0.885	37	0.909	27	0.916	exonic	AGRN	.	nonsynonymous SNV	AGRN	NM_198576	exon8	c.G1528A	p.G510S
CATCTC	chr1	110011256	110011256	G	A	24	0.418	17	0.304	23	0.405	exonic	AHCYL1	.	nonsynonymous SNV	AHCYL1	NM_001242673	exon3	c.G134A	p.R45Q
CATCTC	chr11	62526882	62526882	T	C	33	0.543	30	0.248	34	0.335	exonic	AHNAK	.	nonsynonymous SNV	AHNAK	NM_001346445	exon5	c.A7535G	p.K2512R
LLCTC	chr14	104938380	104938380	-	T	72	0.118	83	0.106	49	0.16	exonic	AHNAK2	.	frameshift insertion	AHNAK2	NM_001350929	exon7	c.16770dupA	p.Q5591fs
LLCTC	chr12	132730056	132730056	G	C	29	0.161	32	0.176	26	0.148	exonic	ANKLE2	.	nonsynonymous SNV	ANKLE2	NM_015114	exon11	c.C2106G	p.C702W
RGCTC	chr7	36399106	36399106	-	A	86	0.091	128	0.067	108	0.053	exonic	ANLN	.	frameshift insertion	ANLN	NM_001284301	exon3	c.201dupA	p.S67fs
NM9CTC	chr10	73387720	73387720	-	T	108	0.081	129	0.086	120	0.065	exonic	ANXA7	.	frameshift insertion	ANXA7	NM_001320879	exon6	c.481dupA	p.I161fs
CATCTC	chr19	2129358	2129358	G	A	75	0.151	70	0.166	86	0.182	exonic	AP3D1	.	nonsynonymous SNV	AP3D1	NM_001261826	exon7	c.C692T	p.S231F
RGCTC	chr11	118592726	118592726	-	A	69	0.11	103	0.117	101	0.12	exonic	ARCN1	.	frameshift insertion	ARCN1	NM_001142281	exon6	c.739dupA	p.D246fs
NM9CTC	chr11	118583892	118583892	-	A	241	0.171	273	0.247	224	0.151	exonic	ARCN1	.	frameshift insertion	ARCN1	NM_001142281	exon3	c.268dupA	p.G89fs
NM9CTC	chr13	106544057	106544057	-	T	151	0.182	204	0.194	184	0.106	exonic	ARGLU1	.	frameshift insertion	ARGLU1	NM_018011	exon4	c.760dupA	p.I254fs
RGCTC	chr10	24619971	24619971	-	T	50	0.138	90	0.099	69	0.182	exonic	ARHGAP21	.	frameshift insertion	ARHGAP21	NM_001367455	exon2	c.1284dupA	p.S429fs
RGCTC	chr1	26696760	26696889	GCCGCCCGGCGGCGGCGGTGGCGGCAGCAGCGATGGGGTGGGGGCGCCTCCTCACTCAGCCGCGGCCGCCTTGCCGCCCCCAGCCTACGGCTTCGGGCAACCCTACGGCCGGAGCCCGTCTGCCGTCGCC	-	340	0.048	365	0.041	280	0.057	exonic	ARID1A	.	frameshift deletion	ARID1A	NM_006015	exon1	c.357_486del	p.E119fs
CATCTC	chr1	197104313	197104313	C	T	25	0.192	27	0.214	35	0.223	exonic	ASPM	.	nonsynonymous SNV	ASPM	NM_018136	exon18	c.G4938A	p.M1646I
NM9CTC	chr1	116384079	116384079	-	A	275	0.066	298	0.072	303	0.055	exonic	ATP1A1	.	frameshift insertion	ATP1A1	NM_000701	exon2	c.79dupA	p.G26fs
RGCTC	chr1	116384079	116384079	-	A	151	0.068	202	0.079	219	0.066	exonic	ATP1A1	.	frameshift insertion	ATP1A1	NM_000701	exon2	c.79dupA	p.G26fs
LLCTC	chrX	77663439	77663439	C	T	17	0.368	22	0.362	10	0.333	exonic	ATRX	.	nonsynonymous SNV	ATRX	NM_138270	exon11	c.G3949A	p.E1317K
LLCTC	chrX	77682737	77682737	-	T	50	0.114	51	0.146	46	0.122	exonic	ATRX	.	frameshift insertion	ATRX	NM_138270	exon8	c.2404dupA	p.R802fs
NM9CTC	chr3	183270838	183270838	-	T	24	0.197	24	0.149	41	0.139	exonic	B3GNT5	.	frameshift insertion	B3GNT5	NM_032047	exon2	c.1041dupT	p.G347fs
LLCTC	chr2	214781266	214781266	C	T	24	0.272	17	0.158	17	0.224	exonic	BARD1	.	nonsynonymous SNV	BARD1	NM_001282543	exon3	c.G551A	p.G184E
CATCTC	chr1	85270699	85270699	C	T	110	0.089	94	0.088	104	0.059	exonic	BCL10	.	nonsynonymous SNV	BCL10	NM_001320715	exon2	c.G265A	p.E89K
NM9CTC	chr1	85267829	85267829	-	A	62	0.148	55	0.14	70	0.068	exonic	BCL10	.	frameshift insertion	BCL10	NM_001320715	exon3	c.466dupT	p.S156fs
LLCTC	chr1	85270692	85270692	-	T	44	0.186	41	0.141	41	0.117	exonic	BCL10	.	frameshift insertion	BCL10	NM_001320715	exon2	c.271dupA	p.T91fs
NM9CTC	chr1	85270692	85270692	-	T	59	0.098	79	0.09	83	0.143	exonic	BCL10	.	frameshift insertion	BCL10	NM_001320715	exon2	c.271dupA	p.T91fs
LLCTC	chr6	136269486	136269486	C	T	18	0.252	22	0.205	10	0.25	exonic	BCLAF1	.	nonsynonymous SNV	BCLAF1	NM_001077440	exon9	c.G2164A	p.E722K
LLCTC	chr6	136276151	136276151	-	T	90	0.069	71	0.099	80	0.151	exonic	BCLAF1	.	frameshift insertion	BCLAF1	NM_001077440	exon5	c.1367dupA	p.N456fs
NM9CTC	chr5	71562434	71562434	G	A	44	0.213	54	0.134	46	0.137	exonic	BDP1	.	nonsynonymous SNV	BDP1	NM_018429	exon38	c.G7657A	p.E2553K
NM9CTC	chr13	102862938	102862938	G	C	27	0.965	49	0.959	33	0.972	exonic	BIVM-ERCC5;ERCC5	.	nonsynonymous SNV	ERCC5	NM_000123	exon8	c.G1789C	p.V597L
NM9CTC	chr4	13602203	13602203	C	T	19	0.951	19	0.952	17	0.947	exonic	BOD1L1	.	nonsynonymous SNV	BOD1L1	NM_148894	exon10	c.G4697A	p.G1566E
NM9CTC	chr12	121004328	121004328	G	A	45	0.976	77	0.985	56	0.978	exonic	C12orf43	.	nonsynonymous SNV	C12orf43	NM_001286197	exon5	c.C518T	p.S173L
RGCTC	chr6	24714368	24714368	G	A	61	0.984	102	0.99	98	0.99	exonic	C6orf62	.	nonsynonymous SNV	C6orf62	NM_030939	exon3	c.C379T	p.L127F
LLCTC	chr11	104954880	104954880	-	T	61	0.1	97	0.063	82	0.124	exonic	CASP4	.	frameshift insertion	CASP4	NM_001225	exon2	c.128dupA	p.K43fs
NM9CTC	chr6	89862729	89862729	-	A	30	0.307	29	0.288	19	0.284	exonic	CASP8AP2	.	frameshift insertion	CASP8AP2	NM_001137667	exon7	c.1021dupA	p.D340fs
CATCTC	chr1	10660197	10660197	G	A	22	0.952	35	0.971	28	0.968	exonic	CASZ1	.	nonsynonymous SNV	CASZ1	NM_001079843	exon6	c.C845T	p.T282M
RGCTC	chr17	48071449	48071449	-	T	149	0.059	225	0.074	170	0.048	exonic	CBX1	.	frameshift insertion	CBX1	NM_001127228	exon5	c.543dupA	p.D182fs
LLCTC	chr3	49163890	49163890	T	C	13	0.923	13	0.93	14	0.928	exonic	CCDC71	.	nonsynonymous SNV	CCDC71	NM_022903	exon2	c.A319G	p.M107V
NM9CTC	chr5	69168208	69168208	-	A	204	0.061	181	0.088	189	0.041	exonic	CCNB1	.	frameshift insertion	CCNB1	NM_001354844	exon3	c.229dupA	p.D76fs
NM9CTC	chr21	29066994	29066994	-	T	751	0.034	835	0.029	851	0.038	exonic	CCT8	.	frameshift insertion	CCT8	NM_001282909	exon4	c.239dupA	p.N80fs
CATCTC	chr8	94170531	94170531	A	C	95	0.084	60	0.164	65	0.089	exonic	CDH17	.	nonsynonymous SNV	CDH17	NM_001144663	exon9	c.T932G	p.V311G
NM9CTC	chr7	39950949	39950949	A	G	34	0.25	47	0.207	35	0.194	exonic	CDK13	.	nonsynonymous SNV	CDK13	NM_003718	exon1	c.A308G	p.Q103R
RGCTC	chr8	23249311	23249311	C	T	49	0.131	40	0.106	47	0.158	exonic	CHMP7	.	nonsynonymous SNV	CHMP7	NM_001317899	exon2	c.C71T	p.T24I
RGCTC	chr16	57434110	57434110	-	T	88	0.146	116	0.194	138	0.107	exonic	CIAPIN1	.	frameshift insertion	CIAPIN1	NM_001308347	exon5	c.450dupA	p.P151fs
NM9CTC	chr11	77622659	77622659	C	T	24	0.961	16	0.947	23	0.961	exonic	CLNS1A	.	nonsynonymous SNV	CLNS1A	NM_001311202	exon3	c.G277A	p.D93N
RGCTC	chr2	164695048	164695048	C	A	159	0.084	210	0.061	217	0.045	exonic	COBLL1	.	nonsynonymous SNV	COBLL1	NM_001278461	exon11	c.G2344T	p.D782Y
LLCTC	chr14	92143208	92143208	T	G	36	0.44	31	0.18	21	0.376	exonic	CPSF2	.	nonsynonymous SNV	CPSF2	NM_001322271	exon8	c.T595G	p.S199A
NM9CTC	chr12	69256732	69256732	-	A	90	0.081	120	0.076	143	0.076	exonic	CPSF6	.	frameshift insertion	CPSF6	NM_001300947	exon4	c.411dupA	p.S137fs
RGCTC	chr20	49075435	49075435	-	A	393	0.046	481	0.036	487	0.024	exonic	CSE1L	.	frameshift insertion	CSE1L	NM_001256135	exon11	c.1083dupA	p.A361fs
NM9CTC	chr10	51698433	51698433	G	C	22	0.228	38	0.128	19	0.3	exonic	CSTF2T	.	nonsynonymous SNV	CSTF2T	NM_015235	exon1	c.C1117G	p.R373G
LLCTC	chr8	144464302	144464302	G	A	15	0.922	21	0.944	13	0.932	exonic	CYHR1	.	nonsynonymous SNV	CYHR1	NM_001129888	exon3	c.C404T	p.A135V
RGCTC	chr1	113911925	113911925	-	A	123	0.095	174	0.071	157	0.051	exonic	DCLRE1B	.	frameshift insertion	DCLRE1B	NM_001319946	exon3	c.956dupA	p.Q319fs
CATCTC	chr5	150758933	150758933	G	C	71	0.986	54	0.982	94	0.989	exonic	DCTN4	.	nonsynonymous SNV	DCTN4	NM_001135643	exon1	c.C61G	p.R21G
NM9CTC	chr14	94079214	94079214	-	T	100	0.097	106	0.076	99	0.119	exonic	DDX24	.	frameshift insertion	DDX24	NM_020414	exon2	c.528dupA	p.A177fs
NM9CTC	chr19	18919802	18919802	G	A	55	0.98	81	0.986	78	0.987	exonic	DDX49	.	nonsynonymous SNV	DDX49	NM_019070	exon1	c.G61A	p.G21S
LLCTC	chr10	68914125	68914125	-	A	56	0.137	47	0.101	36	0.188	exonic	DDX50	.	frameshift insertion	DDX50	NM_024045	exon7	c.1011dupA	p.A337fs
NM9CTC	chr11	118768296	118768296	-	T	220	0.047	241	0.045	242	0.053	exonic	DDX6	.	frameshift insertion	DDX6	NM_001257191	exon5	c.425dupA	p.N142fs
NM9CTC	chr6	30653270	30653270	-	T	66	0.092	83	0.098	69	0.07	exonic	DHX16	.	frameshift insertion	DHX16	NM_001164239	exon20	c.2917dupA	p.I973fs
CATCTC	chr15	51481393	51481393	G	T	11	0.917	19	0.951	17	0.944	exonic	DMXL2	.	nonsynonymous SNV	DMXL2	NM_001174117	exon22	c.C3805A	p.L1269I
RGCTC	chr1	78016135	78016135	-	A	29	0.128	38	0.127	26	0.144	exonic	DNAJB4	.	frameshift insertion	DNAJB4	NM_001317101	exon3	c.558dupA	p.P186fs
NM9CTC	chr18	31545913	31545913	-	A	324	0.051	354	0.047	398	0.07	exonic	DSG2	.	frameshift insertion	DSG2	NM_001943	exon15	c.2528dupA	p.Q843fs
CATCTC	chr14	102034030	102034030	G	A	79	0.11	80	0.15	79	0.161	exonic	DYNC1H1	.	nonsynonymous SNV	DYNC1H1	NM_001376	exon55	c.G10468A	p.E3490K
LLCTC	chr14	102034030	102034030	G	A	78	0.113	69	0.169	65	0.211	exonic	DYNC1H1	.	nonsynonymous SNV	DYNC1H1	NM_001376	exon55	c.G10468A	p.E3490K
NM9CTC	chr20	34103505	34103505	-	T	135	0.073	173	0.051	181	0.038	exonic	EIF2S2	.	frameshift insertion	EIF2S2	NM_001316363	exon3	c.253dupA	p.T85fs
CATCTC	chr10	119073523	119073523	C	T	149	0.093	134	0.125	138	0.137	exonic	EIF3A	.	nonsynonymous SNV	EIF3A	NM_003750	exon3	c.G295A	p.E99K
LLCTC	chr10	119073523	119073523	C	T	92	0.138	91	0.118	70	0.084	exonic	EIF3A	.	nonsynonymous SNV	EIF3A	NM_003750	exon3	c.G295A	p.E99K
LLCTC	chr3	186786549	186786549	-	A	190	0.042	198	0.036	171	0.046	exonic	EIF4A2	.	frameshift insertion	EIF4A2	NM_001967	exon7	c.676dupA	p.T225fs
NM9CTC	chr3	186786549	186786549	-	A	161	0.062	277	0.08	221	0.049	exonic	EIF4A2	.	frameshift insertion	EIF4A2	NM_001967	exon7	c.676dupA	p.T225fs
NM9CTC	chr15	34228486	34228486	T	C	32	0.971	61	0.983	37	0.974	exonic	EMC4	.	nonsynonymous SNV	EMC4	NM_001351373	exon4	c.T170C	p.I57T
LLCTC	chr2	47378998	47378998	-	A	208	0.052	188	0.047	174	0.062	exonic	EPCAM	.	frameshift insertion	EPCAM	NM_002354	exon6	c.602dupA	p.Q201fs
RGCTC	chr5	66026309	66026309	G	C	19	0.95	26	0.965	17	0.949	exonic	ERBIN	.	nonsynonymous SNV	ERBIN	NM_001006600	exon13	c.G1028C	p.S343T
NM9CTC	chr12	29371608	29371608	-	T	123	0.049	119	0.057	118	0.054	exonic	ERGIC2	.	frameshift insertion	ERGIC2	NM_016570	exon2	c.25dupA	p.T9fs
RGCTC	chr1	42843012	42843012	G	A	27	0.191	36	0.154	23	0.173	exonic	ERMAP	.	nonsynonymous SNV	ERMAP	NM_018538	exon11	c.G1208A	p.G403E
CATCTC	chr17	76010322	76010322	C	G	12	0.929	14	0.937	21	0.952	exonic	EVPL	.	nonsynonymous SNV	EVPL	NM_001320747	exon22	c.G2949C	p.E983D
NM9CTC	chr1	40515651	40515651	-	A	13	0.282	19	0.2	17	0.254	exonic	EXO5	.	frameshift insertion	EXO5	NM_001346948	exon2	c.1108dupA	p.V369fs
RGCTC	chr1	40515651	40515651	-	A	45	0.193	53	0.149	43	0.17	exonic	EXO5	.	frameshift insertion	EXO5	NM_001346948	exon2	c.1108dupA	p.V369fs
RGCTC	chr6	158783588	158783588	-	T	682	0.06	890	0.062	761	0.051	exonic	EZR	.	frameshift insertion	EZR	NM_003379	exon6	c.629dupA	p.N210fs
NM9CTC	chr2	222600067	222600067	-	T	40	0.165	66	0.24	58	0.137	exonic	FARSB	.	frameshift insertion	FARSB	NM_005687	exon16	c.1478dupA	p.N493fs
NM9CTC	chr10	102422137	102422137	C	G	21	0.158	12	0.233	12	0.231	exonic	FBXL15	.	stopgain	FBXL15	NM_024326	exon3	c.C558G	p.Y186X
NM9CTC	chr7	50446915	50446915	-	T	89	0.089	99	0.099	110	0.109	exonic	FIGNL1	.	frameshift insertion	FIGNL1	NM_001287495	exon2	c.372dupA	p.F125fs
CATCTC	chr17	18247719	18247719	C	G	34	0.972	31	0.969	36	0.972	exonic	FLII	.	nonsynonymous SNV	FLII	NM_001256265	exon19	c.G2260C	p.G754R
CATCTC	chrX	147943191	147943191	G	A	39	0.175	51	0.094	49	0.131	exonic	FMR1	.	nonsynonymous SNV	FMR1	NM_001185076	exon13	c.G1273A	p.A425T
NM9CTC	chr4	78475501	78475501	C	G	11	0.923	11	0.909	18	0.947	exonic	FRAS1	.	nonsynonymous SNV	FRAS1	NM_025074	exon54	c.C7746G	p.N2582K
RGCTC	chr9	4118585	4118585	G	T	37	0.974	57	0.983	66	0.983	exonic	GLIS3	.	nonsynonymous SNV	GLIS3	NM_152629	exon3	c.C428A	p.S143Y
NM9CTC	chr12	110455618	110455618	-	T	47	0.102	75	0.103	49	0.196	exonic	GPN3	.	frameshift insertion	GPN3	NM_001164372	exon6	c.747dupA	p.F250fs
NM9CTC	chrX	318607	318607	C	G	26	0.958	34	0.967	20	0.952	exonic	GTPBP6	.	nonsynonymous SNV	GTPBP6	NM_012227	exon1	c.G181C	p.G61R
NM9CTC	chr15	65576356	65576356	-	A	142	0.1	197	0.078	184	0.106	exonic	HACD3	.	frameshift insertion	HACD3	NM_016395	exon11	c.1067dupA	p.Q356fs
NM9CTC	chr12	47791960	47791960	C	T	10	0.919	14	0.939	16	0.944	exonic	HDAC7	.	nonsynonymous SNV	HDAC7	NM_001098416	exon13	c.G1612A	p.G538S
NM9CTC	chr1	236572746	236572746	-	T	129	0.055	134	0.074	123	0.081	exonic	HEATR1	.	frameshift insertion	HEATR1	NM_018072	exon25	c.3541dupA	p.R1181fs
LLCTC	chr14	61726746	61726746	-	T	230	0.046	174	0.051	160	0.055	exonic	HIF1A	.	frameshift insertion	HIF1A	NM_001243084	exon5	c.571dupT	p.S190fs
NM9CTC	chr13	30463242	30463242	-	T	262	0.054	241	0.058	207	0.058	exonic	HMGB1	.	frameshift insertion	HMGB1	NM_001313892	exon3	c.260dupA	p.K87fs
NM9CTC	chr19	18175086	18175086	C	T	36	0.973	53	0.982	30	0.938	exonic	IFI30	.	nonsynonymous SNV	IFI30	NM_006332	exon2	c.C179T	p.P60L
NM9CTC	chr19	10677221	10677221	-	A	372	0.084	383	0.115	339	0.086	exonic	ILF3	.	frameshift insertion	ILF3	NM_001137673	exon5	c.471dupA	p.I157fs
RGCTC	chr13	51378409	51378409	-	T	41	0.214	59	0.083	78	0.112	exonic	INTS6	.	frameshift insertion	INTS6	NM_012141	exon12	c.1431dupA	p.V478fs
NM9CTC	chr14	92946453	92946453	T	A	28	0.967	34	0.945	35	0.969	exonic	ITPK1	.	nonsynonymous SNV	ITPK1	NM_001363707	exon8	c.A422T	p.E141V
RGCTC	chr2	181902083	181902083	-	A	112	0.129	142	0.063	150	0.04	exonic	ITPRID2	.	frameshift insertion	ITPRID2	NM_001287504	exon7	c.572dupA	p.Q191fs
RGCTC	chr10	104315871	104315871	G	A	27	0.296	25	0.231	32	0.259	exonic	ITPRIP	.	nonsynonymous SNV	ITPRIP	NM_001272012	exon2	c.C181T	p.R61W
LLCTC	chrX	47058217	47058217	A	G	20	0.954	25	0.963	12	0.93	exonic	JADE3	.	nonsynonymous SNV	JADE3	NM_001077445	exon11	c.A1612G	p.R538G
LLCTC	chr7	140133558	140133558	G	A	14	0.437	8	0.398	12	0.439	exonic	KDM7A	.	nonsynonymous SNV	KDM7A	NM_030647	exon3	c.C379T	p.R127C
RGCTC	chr22	25040204	25040204	C	T	23	0.955	58	0.982	57	0.983	exonic	KIAA1671	.	nonsynonymous SNV	KIAA1671	NM_001145206	exon3	c.C3074T	p.A1025V
RGCTC	chr3	44838339	44838339	-	A	32	0.182	55	0.14	54	0.155	exonic	KIF15	.	frameshift insertion	KIF15	NM_020242	exon27	c.3237dupA	p.S1079fs
LLCTC	chr17	5022180	5022180	C	T	24	0.96	24	0.96	17	0.945	exonic	KIF1C	.	nonsynonymous SNV	KIF1C	NM_006612	exon22	c.C2099T	p.P700L
NM9CTC	chr11	118472295	118472295	-	A	51	0.16	56	0.089	61	0.092	exonic	KMT2A	.	frameshift insertion	KMT2A	NM_001197104	exon3	c.1137dupA	p.A379fs
RGCTC	chr11	118472295	118472295	-	A	102	0.089	112	0.107	144	0.119	exonic	KMT2A	.	frameshift insertion	KMT2A	NM_001197104	exon3	c.1137dupA	p.A379fs
NM9CTC	chr11	118505199	118505199	-	A	35	0.132	44	0.301	49	0.136	exonic	KMT2A	.	frameshift insertion	KMT2A	NM_001197104	exon27	c.9308dupA	p.Q3103fs
NM9CTC	chr16	48261522	48261522	-	A	71	0.083	85	0.085	77	0.078	exonic	LONP2	.	frameshift insertion	LONP2	NM_001300948	exon4	c.691dupA	p.E230fs
NM9CTC	chr1	25458527	25458527	-	A	61	0.084	70	0.093	61	0.116	exonic	MACO1	.	frameshift insertion	MACO1	NM_018202	exon6	c.790dupA	p.A263fs
RGCTC	chr1	46028886	46028886	-	T	62	0.156	95	0.103	75	0.093	exonic	MAST2	.	frameshift insertion	MAST2	NM_001319245	exon18	c.2172dupT	p.P724fs
NM9CTC	chr3	129436658	129436658	-	T	57	0.195	64	0.092	58	0.188	exonic	MBD4	.	frameshift insertion	MBD4	NM_001276270	exon3	c.985dupA	p.T329fs
RGCTC	chr3	129436658	129436658	-	T	52	0.141	89	0.089	59	0.147	exonic	MBD4	.	frameshift insertion	MBD4	NM_001276270	exon3	c.985dupA	p.T329fs
RGCTC	chr5	71656825	71656825	A	G	76	0.974	106	0.981	99	0.98	exonic	MCCC2	.	nonsynonymous SNV	MCCC2	NM_001363147	exon16	c.A1543G	p.I515V
NM9CTC	chr21	46273576	46273576	C	T	10	0.909	22	0.959	10	0.919	exonic	MCM3AP	.	nonsynonymous SNV	MCM3AP	NM_003906	exon7	c.G2008A	p.A670T
NM9CTC	chr8	6445117	6445117	-	A	47	0.133	66	0.087	72	0.11	exonic	MCPH1	.	frameshift insertion	MCPH1	NM_001172575	exon7	c.1252dupA	p.G417fs
LLCTC	chr1	204549329	204549329	A	C	22	0.958	30	0.97	20	0.954	exonic	MDM4	.	nonsynonymous SNV	MDM4	NM_001204172	exon3	c.A142C	p.K48Q
NM9CTC	chr19	49830163	49830163	C	G	60	0.205	50	0.356	76	0.255	exonic	MED25	.	nonsynonymous SNV	MED25	NM_030973	exon7	c.C764G	p.A255G
NM9CTC	chr7	7605982	7605982	-	A	43	0.148	37	0.156	34	0.114	exonic	MIOS	.	frameshift insertion	MIOS	NM_001370078	exon8	c.2131dupA	p.D710fs
NM9CTC	chr7	7596285	7596285	A	G	25	0.223	30	0.312	18	0.298	exonic	MIOS	.	nonsynonymous SNV	MIOS	NM_001370078	exon7	c.A1913G	p.K638R
NM9CTC	chr17	5489295	5489295	-	A	82	0.204	68	0.228	77	0.127	exonic	MIS12	.	frameshift insertion	MIS12	NM_001258218	exon2	c.434dupA	p.Q145fs
RGCTC	chr17	5489295	5489295	-	A	25	0.265	39	0.199	47	0.127	exonic	MIS12	.	frameshift insertion	MIS12	NM_001258218	exon2	c.434dupA	p.Q145fs
NM9CTC	chr2	149575775	149575775	-	T	108	0.11	142	0.137	121	0.11	exonic	MMADHC	.	frameshift insertion	MMADHC	NM_015702	exon6	c.544dupA	p.T182fs
RGCTC	chr2	149575775	149575775	-	T	159	0.062	265	0.11	208	0.076	exonic	MMADHC	.	frameshift insertion	MMADHC	NM_015702	exon6	c.544dupA	p.T182fs
NM9CTC	chr2	47803552	47803552	-	T	97	0.091	129	0.061	124	0.05	exonic	MSH6	.	frameshift insertion	MSH6	NM_001281492	exon3	c.2916dupT	p.T972fs
CATCTC	chr13	27437147	27437147	C	T	30	0.188	33	0.13	32	0.118	exonic	MTIF3	.	nonsynonymous SNV	MTIF3	NM_001166261	exon4	c.G587A	p.G196E
LLCTC	chr8	17754109	17754109	-	T	50	0.25	40	0.157	41	0.119	exonic	MTUS1	.	frameshift insertion	MTUS1	NM_001001924	exon2	c.1698dupA	p.A567fs
RGCTC	chr8	89946251	89946251	-	T	32	0.214	77	0.115	65	0.167	exonic	NBN	.	frameshift insertion	NBN	NM_002485	exon13	c.1958dupA	p.K653fs
NM9CTC	chr1	120464486	120464486	C	T	35	0.871	29	0.863	26	0.829	exonic	NBPF8	.	nonsynonymous SNV	NBPF8	NM_001037501	exon21	c.C2414T	p.P805L
NM9CTC	chr8	70156626	70156626	A	G	45	0.245	51	0.149	38	0.243	exonic	NCOA2	.	nonsynonymous SNV	NCOA2	NM_001321713	exon10	c.T1277C	p.L426S
NM9CTC	chr1	53825885	53825885	-	A	98	0.079	91	0.108	124	0.065	exonic	NDC1	.	frameshift insertion	NDC1	NM_001168551	exon5	c.386dupT	p.F129fs
NM9CTC	chr6	138447105	138447105	G	A	26	0.154	40	0.225	38	0.179	exonic	NHSL1	.	nonsynonymous SNV	NHSL1	NM_001144060	exon4	c.C428T	p.T143I
RGCTC	chr5	6604180	6604180	-	A	81	0.074	101	0.063	101	0.059	exonic	NSUN2	.	stopgain	NSUN2	NM_001193455	exon16	c.1809dupT	p.R604_K605delinsX
LLCTC	chr5	6609879	6609879	-	A	68	0.171	63	0.122	52	0.129	exonic	NSUN2	.	frameshift insertion	NSUN2	NM_001193455	exon11	c.1164dupT	p.V389fs
RGCTC	chr5	6609879	6609879	-	A	42	0.113	56	0.189	66	0.117	exonic	NSUN2	.	frameshift insertion	NSUN2	NM_001193455	exon11	c.1164dupT	p.V389fs
RGCTC	chr3	52533601	52533601	A	G	87	0.989	63	0.984	46	0.979	exonic	NT5DC2	.	nonsynonymous SNV	NT5DC2	NM_001134231	exon1	c.T137C	p.V46A
RGCTC	chr5	37305119	37305119	-	T	183	0.07	226	0.072	191	0.043	exonic	NUP155	.	frameshift insertion	NUP155	NM_001278312	exon25	c.2802dupA	p.P935fs
RGCTC	chr11	3699158	3699158	-	T	90	0.135	107	0.068	89	0.065	exonic	NUP98	.	frameshift insertion	NUP98	NM_001365129	exon24	c.3791dupA	p.N1264fs
NM9CTC	chr12	76397814	76397814	-	T	74	0.1	105	0.115	87	0.074	exonic	OSBPL8	.	frameshift insertion	OSBPL8	NM_001319655	exon5	c.476dupA	p.N159fs
NM9CTC	chr10	49933617	49933617	-	T	62	0.145	69	0.115	80	0.124	exonic	PARG	.	frameshift insertion	PARG	NM_001303487	exon2	c.506dupA	p.N169fs
NM9CTC	chr1	226377184	226377184	-	T	482	0.036	488	0.042	492	0.032	exonic	PARP1	.	frameshift insertion	PARP1	NM_001618	exon13	c.1864dupA	p.T622fs
RGCTC	chr1	226377184	226377184	-	T	314	0.051	369	0.051	451	0.032	exonic	PARP1	.	frameshift insertion	PARP1	NM_001618	exon13	c.1864dupA	p.T622fs
LLCTC	chr8	17957709	17957709	G	T	29	0.964	29	0.966	19	0.951	exonic	PCM1	.	nonsynonymous SNV	PCM1	NM_001352647	exon12	c.G1974T	p.K658N
LLCTC	chr1	47189887	47189887	G	A	21	0.384	52	0.294	34	0.358	exonic	PDZK1IP1	.	nonsynonymous SNV	PDZK1IP1	NM_005764	exon1	c.C46T	p.P16S
LLCTC	chrX	78125823	78125823	A	G	265	0.993	304	0.994	267	0.996	exonic	PGK1	.	nonsynonymous SNV	PGK1	NM_000291	exon11	c.A1247G	p.N416S
CATCTC	chr6	169705217	169705217	G	A	40	0.977	49	0.982	51	0.983	exonic	PHF10	.	nonsynonymous SNV	PHF10	NM_018288	exon11	c.C1327T	p.H443Y
LLCTC	chr1	204442560	204442560	C	G	12	0.929	16	0.941	10	0.916	exonic	PIK3C2B	.	nonsynonymous SNV	PIK3C2B	NM_002646	exon21	c.G3122C	p.S1041T
LLCTC	chr3	179199752	179199752	T	G	20	0.401	16	0.388	16	0.388	exonic	PIK3CA	.	nonsynonymous SNV	PIK3CA	NM_006218	exon3	c.T415G	p.F139V
NM9CTC	chr9	19119690	19119690	-	T	144	0.118	172	0.125	200	0.06	exonic	PLIN2	.	frameshift insertion	PLIN2	NM_001122	exon6	c.736dupA	p.S246fs
NM9CTC	chr4	154539136	154539136	-	T	94	0.15	104	0.169	97	0.071	exonic	PLRG1	.	frameshift insertion	PLRG1	NM_001201564	exon12	c.1092dupA	p.S365fs
RGCTC	chr4	154539136	154539136	-	T	117	0.174	139	0.107	167	0.113	exonic	PLRG1	.	frameshift insertion	PLRG1	NM_001201564	exon12	c.1092dupA	p.S365fs
NM9CTC	chr9	113408914	113408914	-	T	161	0.058	181	0.103	200	0.095	exonic	POLE3	.	frameshift insertion	POLE3	NM_001278255	exon5	c.340dupA	p.T114fs
RGCTC	chr9	113408914	113408914	-	T	264	0.079	320	0.096	337	0.079	exonic	POLE3	.	frameshift insertion	POLE3	NM_001278255	exon5	c.340dupA	p.T114fs
RGCTC	chr17	60663262	60663262	-	A	57	0.103	74	0.105	106	0.065	exonic	PPM1D	.	frameshift insertion	PPM1D	NM_003620	exon6	c.1529dupA	p.Q510fs
NM9CTC	chr2	55598549	55598549	-	T	99	0.06	119	0.083	130	0.084	exonic	PPP4R3B	.	frameshift insertion	PPP4R3B	NM_001122964	exon4	c.787dupA	p.I263fs
RGCTC	chr1	173487782	173487782	-	A	208	0.105	276	0.065	246	0.03	exonic	PRDX6	.	frameshift insertion	PRDX6	NM_004905	exon5	c.595dupA	p.A198fs
LLCTC	chr4	15992308	15992308	-	T	193	0.111	113	0.142	104	0.181	exonic	PROM1	.	frameshift insertion	PROM1	NM_001145851	exon15	c.1823dupA	p.N608fs
RGCTC	chr14	45109662	45109662	-	A	18	0.199	32	0.12	39	0.124	exonic	PRPF39	.	frameshift insertion	PRPF39	NM_017922	exon8	c.1059dupA	p.L353fs
RGCTC	chr1	171515796	171515796	G	A	53	0.077	94	0.054	83	0.051	exonic	PRRC2C	.	nonsynonymous SNV	PRRC2C	NM_015172	exon5	c.G457A	p.E153K
NM9CTC	chr7	77626960	77626960	-	A	111	0.113	145	0.074	140	0.098	exonic	PTPN12	.	frameshift insertion	PTPN12	NM_001131009	exon12	c.892dupA	p.D297fs
CATCTC	chr12	43748534	43748534	G	A	12	0.429	10	0.509	18	0.255	exonic	PUS7L	.	nonsynonymous SNV	PUS7L	NM_001271826	exon2	c.C47T	p.P16L
LLCTC	chr5	160093557	160093557	-	T	55	0.142	55	0.104	40	0.117	exonic	PWWP2A	.	frameshift insertion	PWWP2A	NM_001130864	exon2	c.1092dupA	p.L365fs
RGCTC	chr16	29697286	29697343	CCCCAGTTCTGCGGGCCGCACATAGACGTCATCTCCATGGGGATGCTGACCCAGGCGG	-	475	0.045	774	0.04	499	0.057	exonic	QPRT	.	frameshift deletion	QPRT	NM_001318249	exon3	c.334_391del	p.P112fs
NM9CTC	chr8	37862909	37862909	-	T	147	0.099	142	0.108	153	0.088	exonic	RAB11FIP1	.	frameshift insertion	RAB11FIP1	NM_025151	exon5	c.1935dupA	p.A646fs
LLCTC	chr9	121190659	121190659	-	T	108	0.053	73	0.08	74	0.106	exonic	RAB14	.	frameshift insertion	RAB14	NM_016322	exon4	c.178dupA	p.I60fs
NM9CTC	chr9	121190659	121190659	-	T	202	0.1	205	0.169	189	0.125	exonic	RAB14	.	frameshift insertion	RAB14	NM_016322	exon4	c.178dupA	p.I60fs
RGCTC	chr9	121190659	121190659	-	T	175	0.128	231	0.104	226	0.1	exonic	RAB14	.	frameshift insertion	RAB14	NM_016322	exon4	c.178dupA	p.I60fs
CATCTC	chr17	42126758	42126758	T	C	16	0.949	19	0.956	15	0.939	exonic	RAB5C	.	nonsynonymous SNV	RAB5C	NM_004583	exon5	c.A532G	p.I178V
LLCTC	chr17	5308776	5308776	T	G	13	0.333	15	0.353	12	0.288	exonic	RABEP1	.	nonsynonymous SNV	RABEP1	NM_001083585	exon2	c.T117G	p.F39L
NM9CTC	chr7	39696786	39696786	-	A	293	0.255	328	0.282	322	0.293	exonic	RALA	.	frameshift insertion	RALA	NM_005402	exon4	c.426dupA	p.A142fs
RGCTC	chr7	39696786	39696786	-	A	123	0.236	165	0.198	144	0.107	exonic	RALA	.	frameshift insertion	RALA	NM_005402	exon4	c.426dupA	p.A142fs
NM9CTC	chr5	168506092	168506092	A	T	154	0.067	159	0.027	167	0.075	exonic	RARS	.	stopgain	RARS	NM_002887	exon10	c.A1129T	p.K377X
NM9CTC	chr16	24569777	24569777	-	A	53	0.163	58	0.152	45	0.183	exonic	RBBP6	.	frameshift insertion	RBBP6	NM_018703	exon16	c.2986dupA	p.S995fs
RGCTC	chr16	24569777	24569777	-	A	64	0.142	72	0.121	66	0.089	exonic	RBBP6	.	frameshift insertion	RBBP6	NM_018703	exon16	c.2986dupA	p.S995fs
RGCTC	chr8	85217434	85217434	-	T	169	0.058	247	0.068	238	0.042	exonic	RBIS	.	frameshift insertion	RBIS	NM_001099673	exon2	c.65dupA	p.N22fs
NM9CTC	chr20	35653498	35653498	-	T	264	0.039	290	0.043	271	0.038	exonic	RBM12	.	frameshift insertion	RBM12	NM_001198840	exon2	c.1824dupA	p.L609fs
NM9CTC	chr13	79368820	79368820	C	T	104	0.99	137	0.993	139	0.993	exonic	RBM26	.	nonsynonymous SNV	RBM26	NM_001286631	exon6	c.G805A	p.E269K
LLCTC	chr1	24535183	24535183	-	A	65	0.258	50	0.274	50	0.123	exonic	RCAN3	.	frameshift insertion	RCAN3	NM_001251985	exon2	c.287dupA	p.Q96fs
LLCTC	chr15	56095150	56095150	C	G	32	0.295	23	0.219	23	0.293	exonic	RFX7	.	nonsynonymous SNV	RFX7	NM_001368073	exon9	c.G2287C	p.E763Q
NM9CTC	chr1	228743585	228743585	-	A	202	0.035	210	0.063	234	0.056	exonic	RHOU	.	frameshift insertion	RHOU	NM_021205	exon3	c.623dupA	p.Q208fs
NM9CTC	chr5	38946520	38946520	-	T	33	0.199	35	0.162	38	0.124	exonic	RICTOR	.	frameshift insertion	RICTOR	NM_001285440	exon33	c.3491dupA	p.N1164fs
LLCTC	chr12	112406833	112406833	-	T	276	0.072	312	0.079	222	0.03	exonic	RPL6	.	frameshift insertion	RPL6	NM_000970	exon4	c.393dupA	p.P132fs
NM9CTC	chr16	11837810	11837810	-	T	184	0.076	217	0.095	164	0.042	exonic	RSL1D1	.	frameshift insertion	RSL1D1	NM_015659	exon9	c.1449dupA	p.P484fs
NM9CTC	chr12	108538116	108538116	G	A	29	0.217	50	0.309	28	0.333	exonic	SART3	.	nonsynonymous SNV	SART3	NM_014706	exon8	c.C1150T	p.R384W
RGCTC	chr12	123321703	123321703	-	T	59	0.133	75	0.112	73	0.083	exonic	SBNO1	.	frameshift insertion	SBNO1	NM_001167856	exon17	c.2154dupA	p.A719fs
NM9CTC	chr12	123323776	123323776	-	T	68	0.121	75	0.078	57	0.084	exonic	SBNO1	.	frameshift insertion	SBNO1	NM_001167856	exon16	c.2028dupA	p.L677fs
NM9CTC	chr21	31702341	31702341	-	T	70	0.147	91	0.113	93	0.074	exonic	SCAF4	.	frameshift insertion	SCAF4	NM_001145444	exon4	c.314dupA	p.N105fs
NM9CTC	chr12	121819818	121819818	G	A	53	0.264	57	0.251	48	0.26	exonic	SETD1B	.	nonsynonymous SNV	SETD1B	NM_001353345	exon10	c.G3833A	p.G1278E
RGCTC	chr9	132326918	132326918	-	T	35	0.157	69	0.11	69	0.081	exonic	SETX	.	frameshift insertion	SETX	NM_001351527	exon10	c.4679dupA	p.N1560fs
CATCTC	chr11	64766973	64766973	C	T	124	0.044	93	0.06	114	0.113	exonic	SF1	.	nonsynonymous SNV	SF1	NM_001346410	exon11	c.G1168A	p.A390T
NM9CTC	chr2	197401450	197401450	-	A	190	0.057	253	0.054	222	0.042	exonic	SF3B1	.	stopgain	SF3B1	NM_012433	exon17	c.2445dupT	p.K816_H817delinsX
LLCTC	chr1	35189265	35189265	-	T	143	0.09	114	0.11	108	0.066	exonic	SFPQ	.	frameshift insertion	SFPQ	NM_005066	exon5	c.1532dupA	p.N511fs
NM9CTC	chr12	131756617	131756617	A	G	20	0.956	15	0.942	19	0.95	exonic	SFSWAP	.	nonsynonymous SNV	SFSWAP	NM_001261411	exon11	c.A1693G	p.T565A
NM9CTC	chr1	36320626	36320626	-	A	34	0.201	29	0.272	35	0.139	exonic	SH3D21	.	frameshift insertion	SH3D21	NM_024676	exon11	c.1631dupA	p.Q544fs
RGCTC	chr1	36320626	36320626	-	A	49	0.13	57	0.136	88	0.079	exonic	SH3D21	.	frameshift insertion	SH3D21	NM_024676	exon11	c.1631dupA	p.Q544fs
NM9CTC	chr12	57232261	57232261	T	C	43	0.978	57	0.983	49	0.98	exonic	SHMT2	.	nonsynonymous SNV	SHMT2	NM_001166356	exon5	c.T563C	p.I188T
RGCTC	chr19	38082271	38082271	C	T	56	0.267	72	0.13	46	0.113	exonic	SIPA1L3	.	stopgain	SIPA1L3	NM_015073	exon3	c.C706T	p.Q236X
LLCTC	chr6	31874806	31874806	C	T	17	0.261	20	0.178	18	0.3	exonic	SLC44A4	.	nonsynonymous SNV	SLC44A4	NM_001178045	exon6	c.G155A	p.G52E
NM9CTC	chr12	50088571	50088571	-	T	132	0.119	145	0.129	157	0.139	exonic	SMARCD1	.	frameshift insertion	SMARCD1	NM_003076	exon6	c.706dupT	p.S235fs
RGCTC	chr12	50088571	50088571	-	T	86	0.102	127	0.133	108	0.163	exonic	SMARCD1	.	frameshift insertion	SMARCD1	NM_003076	exon6	c.706dupT	p.S235fs
NM9CTC	chr3	160402760	160402760	-	A	99	0.07	141	0.108	169	0.085	exonic	SMC4	.	frameshift insertion	SMC4	NM_005496	exon3	c.404dupA	p.Q135fs
RGCTC	chr3	160402760	160402760	-	A	166	0.11	227	0.084	212	0.13	exonic	SMC4	.	frameshift insertion	SMC4	NM_005496	exon3	c.404dupA	p.Q135fs
NM9CTC	chr6	85533650	85533650	-	T	112	0.09	118	0.094	141	0.086	exonic	SNX14	.	frameshift insertion	SNX14	NM_020468	exon15	c.1599dupA	p.E534fs
CATCTC	chr5	179836445	179836445	C	T	121	0.992	98	0.991	119	0.992	exonic	SQSTM1	.	nonsynonymous SNV	SQSTM1	NM_003900	exon8	c.C1175T	p.P392L
CATCTC	chr1	24648908	24648908	G	A	68	0.102	76	0.142	80	0.086	exonic	SRRM1	.	nonsynonymous SNV	SRRM1	NM_001366568	exon3	c.G35A	p.G12E
NM9CTC	chr1	24671469	24671469	-	A	81	0.084	74	0.065	48	0.106	exonic	SRRM1	.	frameshift insertion	SRRM1	NM_001366584	exon15	c.2230dupA	p.H743fs
RGCTC	chr17	29630873	29630873	-	T	30	0.159	30	0.169	43	0.127	exonic	SSH2	.	frameshift insertion	SSH2	NM_033389	exon15	c.4239dupA	p.R1414fs
RGCTC	chr20	49123161	49123161	-	T	94	0.152	126	0.135	107	0.121	exonic	STAU1	.	frameshift insertion	STAU1	NM_001322927	exon6	c.671dupA	p.K224fs
NM9CTC	chr3	31623707	31623707	-	A	81	0.06	105	0.118	96	0.084	exonic	STT3B	.	frameshift insertion	STT3B	NM_178862	exon11	c.1574dupA	p.E525fs
NM9CTC	chr17	31998985	31998985	-	A	169	0.083	214	0.094	184	0.033	exonic	SUZ12	.	frameshift insertion	SUZ12	NM_001321207	exon15	c.2134dupA	p.S711fs
NM9CTC	chr6	34878603	34878603	-	T	84	0.098	119	0.054	114	0.088	exonic	TAF11	.	frameshift insertion	TAF11	NM_005643	exon5	c.622dupA	p.I208fs
NM9CTC	chr10	5730964	5730964	-	A	205	0.049	229	0.035	233	0.059	exonic	TASOR2	.	frameshift insertion	TASOR2	NM_017782	exon11	c.966dupA	p.T322fs
LLCTC	chr22	42210942	42210942	G	A	58	0.983	60	0.984	56	0.982	exonic	TCF20	.	nonsynonymous SNV	TCF20	NM_181492	exon1	c.C4364T	p.T1455I
NM9CTC	chr21	31252080	31252080	G	A	74	0.157	78	0.215	67	0.177	exonic	TIAM1	.	nonsynonymous SNV	TIAM1	NM_001353686	exon5	c.C1073T	p.S358L
RGCTC	chr2	97772340	97772340	-	T	104	0.075	132	0.131	146	0.055	exonic	TMEM131	.	frameshift insertion	TMEM131	NM_015348	exon33	c.4404dupA	p.L1469fs
RGCTC	chr2	97772348	97772348	-	T	123	0.097	157	0.046	163	0.039	exonic	TMEM131	.	frameshift insertion	TMEM131	NM_015348	exon33	c.4396dupA	p.S1466fs
LLCTC	chr17	40399998	40399998	-	A	151	0.161	129	0.161	124	0.129	exonic	TOP2A	.	stopgain	TOP2A	NM_001067	exon24	c.3069dupT	p.E1024_L1025delinsX
RGCTC	chr9	32544123	32544123	-	T	90	0.153	123	0.112	120	0.133	exonic	TOPORS	.	frameshift insertion	TOPORS	NM_001195622	exon2	c.206dupA	p.N69fs
NM9CTC	chr14	21492884	21492911	TGTTGCAGGCAGCAGCAGCTGCTGCTGC	-	149	0.064	168	0.062	155	0.055	exonic	TOX4	.	frameshift deletion	TOX4	NM_001303523	exon6	c.1199_1226del	p.V400fs
RGCTC	chr14	21492884	21492911	TGTTGCAGGCAGCAGCAGCTGCTGCTGC	-	88	0.081	153	0.077	175	0.053	exonic	TOX4	.	frameshift deletion	TOX4	NM_001303523	exon6	c.1199_1226del	p.V400fs
CATCTC	chr17	7674229	7674229	C	A	54	0.982	53	0.981	66	0.985	exonic	TP53	.	nonsynonymous SNV	TP53	NM_001126115	exon3	c.G338T	p.G113V
RGCTC	chr17	7675088	7675088	C	T	52	0.982	101	0.991	66	0.985	exonic	TP53	.	nonsynonymous SNV	TP53	NM_001126115	exon1	c.G128A	p.R43H
NM9CTC	chr15	43432651	43432651	G	A	10	0.33	22	0.332	16	0.332	exonic	TP53BP1	.	nonsynonymous SNV	TP53BP1	NM_001141979	exon17	c.C3218T	p.S1073F
LLCTC	chr9	137192483	137192483	G	A	11	0.694	13	0.4	9	0.363	exonic	TPRN	.	nonsynonymous SNV	TPRN	NM_001128228	exon2	c.C1934T	p.P645L
NM9CTC	chr17	59056953	59056953	C	A	71	0.134	86	0.145	65	0.192	exonic	TRIM37	.	nonsynonymous SNV	TRIM37	NM_001353085	exon11	c.G659T	p.G220V
RGCTC	chr3	160438841	160438841	-	T	48	0.099	85	0.093	79	0.111	exonic	TRIM59	.	frameshift insertion	TRIM59	NM_173084	exon3	c.342dupA	p.L115fs
RGCTC	chr7	100474334	100474334	T	G	15	0.937	24	0.959	27	0.963	exonic	TSC22D4	.	nonsynonymous SNV	TSC22D4	NM_001303043	exon3	c.A869C	p.K290T
LLCTC	chr11	18481806	18481806	C	T	55	0.089	48	0.125	41	0.125	exonic	TSG101	.	nonsynonymous SNV	TSG101	NM_006292	exon9	c.G907A	p.E303K
RGCTC	chr12	71129376	71129376	-	T	242	0.122	307	0.119	282	0.115	exonic	TSPAN8	.	frameshift insertion	TSPAN8	NM_001369760	exon7	c.614dupA	p.N205fs
CATCTC	chr5	160010829	160010829	G	A	26	0.25	16	0.279	39	0.099	exonic	TTC1	.	nonsynonymous SNV	TTC1	NM_001282500	exon2	c.G301A	p.E101K
RGCTC	chr22	46289529	46289529	C	T	35	0.973	48	0.98	45	0.979	exonic	TTC38	.	nonsynonymous SNV	TTC38	NM_017931	exon12	c.C1210T	p.R404W
RGCTC	chr9	35403557	35403557	A	G	55	0.982	63	0.985	81	0.987	exonic	UNC13B	.	nonsynonymous SNV	UNC13B	NM_001371188	exon29	c.A3338G	p.K1113R
LLCTC	chr13	52029651	52029651	G	A	41	0.195	27	0.289	24	0.301	exonic	UTP14C	.	nonsynonymous SNV	UTP14C	NM_021645	exon2	c.G847A	p.E283K
NM9CTC	chr5	111104241	111104241	-	A	240	0.046	309	0.084	274	0.04	exonic	WDR36	.	frameshift insertion	WDR36	NM_139281	exon8	c.964dupA	p.D321fs
NM9CTC	chr5	37605136	37605136	-	A	181	0.098	169	0.145	160	0.106	exonic	WDR70	.	frameshift insertion	WDR70	NM_001345999	exon9	c.925dupA	p.G308fs
NM9CTC	chrX	10134508	10134508	G	A	21	0.954	34	0.97	14	0.937	exonic	WWC3	.	nonsynonymous SNV	WWC3	NM_015691	exon19	c.G2675A	p.R892Q
CATCTC	chrX	123886431	123886431	C	G	36	0.974	26	0.966	37	0.974	exonic	XIAP	.	nonsynonymous SNV	XIAP	NM_001167	exon2	c.C769G	p.P257A
RGCTC	chr10	27148990	27148990	-	T	161	0.05	226	0.032	202	0.044	exonic	YME1L1	.	frameshift insertion	YME1L1	NM_001253866	exon2	c.83dupA	p.N28fs
CATCTC	chr5	77077190	77077190	G	T	18	0.444	12	0.308	13	0.305	exonic	ZBED3	.	nonsynonymous SNV	ZBED3	NM_001329564	exon2	c.C689A	p.T230K
LLCTC	chr3	141442720	141442720	G	A	116	0.078	97	0.121	85	0.075	exonic	ZBTB38	.	nonsynonymous SNV	ZBTB38	NM_001350100	exon4	c.G332A	p.G111E
RGCTC	chr17	7462544	7462544	T	C	16	0.941	20	0.952	15	0.939	exonic	ZBTB4	.	nonsynonymous SNV	ZBTB4	NM_001128833	exon4	c.A2438G	p.D813G
NM9CTC	chr1	203847408	203847408	-	A	93	0.107	123	0.117	117	0.123	exonic	ZC3H11A	.	frameshift insertion	ZC3H11A	NM_001350264	exon13	c.1268dupA	p.Q423fs
RGCTC	chr16	11756321	11756321	-	T	55	0.144	75	0.132	62	0.144	exonic	ZC3H7A	.	frameshift insertion	ZC3H7A	NM_014153	exon21	c.2477dupA	p.N826fs
NM9CTC	chrX	24211016	24211016	-	A	43	0.226	46	0.253	41	0.255	exonic	ZFX	.	frameshift insertion	ZFX	NM_001178086	exon6	c.1372dupA	p.G457fs
NM9CTC	chr8	123254534	123254534	-	T	36	0.192	47	0.164	46	0.207	exonic	ZHX1	.	frameshift insertion	ZHX1	NM_001017926	exon3	c.1412dupA	p.K471fs
NM9CTC	chr13	20003004	20003004	-	A	183	0.045	208	0.044	216	0.042	exonic	ZMYM2	.	frameshift insertion	ZMYM2	NM_001190965	exon4	c.1003dupA	p.C334fs
NM9CTC	chr3	125233873	125233873	-	T	24	0.213	23	0.234	21	0.215	exonic	ZNF148	.	frameshift insertion	ZNF148	NM_001348426	exon8	c.852dupA	p.L285fs
LLCTC	chr3	125288165	125288165	-	T	72	0.183	45	0.151	46	0.213	exonic	ZNF148	.	frameshift insertion	ZNF148	NM_001348426	exon4	c.396dupA	p.Q133fs
